# Supplementary material for: Two Triacylglycerol Lipases Are Negative Regulators of Chilling Stress Tolerance in Arabidopsis
Source: Int J Mol Sci. 2022 Mar 21;23(6):3380. doi: 10.3390/ijms23063380 (PMC8950723; doi:10.3390/ijms23063380)
Supplement: Supplementary file 1 [file ijms-23-03380-s001.zip]

Archive with 12 entries (11 files):
- ijms-1613663-supplementary/
- ijms-1613663-supplementary/Supplemental Table S1 Expression levels (fragments per kilobase of transcript per million mapped reads) of all genes detected in the RNA-seq analysis.xlsx
- ijms-1613663-supplementary/Supplemental Table S10 Genes with altered expression in the mpl1lip1 plants 48 h after cold stress.xlsx
- ijms-1613663-supplementary/Supplemental Table S11 Primers used in this study.xlsx
- ijms-1613663-supplementary/Supplemental Table S2 Genes with altered expression in the mpl1 plants under control conditions.xlsx
- ijms-1613663-supplementary/Supplemental Table S3 Genes with altered expression in the mpl1 plants after 6 h of cold stress.xlsx
- ijms-1613663-supplementary/Supplemental Table S4 Genes with altered expression in the mpl1 plants after 48 h of cold stress.xlsx
- ijms-1613663-supplementary/Supplemental Table S5 Genes with altered expression in the lip1 plants under control conditions.xlsx
- ijms-1613663-supplementary/Supplemental Table S6 Genes with altered expression in the lip1 plants after 6 h of cold stress.xlsx
- ijms-1613663-supplementary/Supplemental Table S7 Genes with altered expression in the lip1 plants after 48 h of cold stress.xlsx
- ijms-1613663-supplementary/Supplemental Table S8 Genes with altered expression in the mpl1lip1 plants under control conditions.xlsx
- ijms-1613663-supplementary/Supplemental Table S9 Genes with altered expression in the mpl1lip1 plants 6 h after cold stress.xlsx
