# Supplementary material for: Two Triacylglycerol Lipases Are Negative Regulators of Chilling Stress Tolerance in Arabidopsis
Source: Int J Mol Sci. 2022 Mar 21;23(6):3380. doi: 10.3390/ijms23063380 (PMC8950723; doi:10.3390/ijms23063380)
Supplement: Supplementary file 1 [file ijms-23-03380-s001.zip › ijms-1613663-supplementary/Supplemental Table S1 Expression levels (fragments per kilobase of transcript per million mapped reads) of all genes detected in the RNA-seq analysis.xlsx]

## Sheet: All_gene_fpkm.list
Supplemental Table 1 Expression levels (fragments per kilobase of transcript per million mapped reads) of all genes detected in the RNA-seq analysis.
AGI ID	Col-0_cold 0 h_1	Col-0_cold 0 h_2	Col-0_cold 0 h_3	Col-0_cold 6 h_1	Col-0_cold 6 h_2	Col-0_cold 6 h_3	Col-0_cold 48 h_1	Col-0_cold 48 h_2	Col-0_cold 48 h_3	mpl1_cold 0 h _1	mpl1_cold 0 h _2	mpl1_cold 0 h _3	mpl1_cold 6 h _1	mpl1_cold 6 h _2	mpl1_cold 6 h _3	mpl1_cold 48 h _1	mpl1_cold 48 h _2	mpl1_cold 48 h _3	lip1_cold 0 h _1	lip1_cold 0 h _2	lip1_cold 0 h _3	lip1_cold 6 h _1	lip1_cold 6 h _2	lip1_cold 6 h _3	lip1_cold 48 h _1	lip1_cold 48 h _2	lip1_cold 48 h _3	mpl1lip1_cold 0 h_1	mpl1lip1_cold 0 h_2	mpl1lip1_cold 0 h_3	mpl1lip1_cold 6 h_1	mpl1lip1_cold 6 h_2	mpl1lip1_cold 6 h_3	mpl1lip1_cold 48 h_1	mpl1lip1_cold 48 h_2	mpl1lip1_cold 48 h_3
AT1G01010	2.28493	2.8532	3.28468	4.56625	4.46633	4.93062	9.60201	9.72288	7.31574	4.11754	2.47511	2.34819	4.26354	3.86496	3.9596	7.21838	5.79525	10.7502	2.97885	3.00788	2.55873	1.58932	3.03162	2.91663	8.69636	8.08631	5.22528	3.44961	4.24475	2.34487	3.95277	4.54103	2.28756	7.58142	9.68334	7.85028
AT1G01020	6.89365	7.19746	7.93931	5.19699	5.64374	5.63539	6.00988	6.08	6.63025	7.52154	8.33559	9.07806	6.57857	8.18718	6.32831	5.438	6.31376	6.10954	9.57298	9.31662	9.75784	9.61591	9.94191	12.7083	6.43474	5.46582	5.2565	9.56977	8.22271	9.80581	7.53487	9.3047	9.6053	4.05395	5.36535	4.88573
AT1G01030	1.03625	1.28162	1.49285	1.2075	1.24387	1.28642	1.57397	1.39166	1.29849	1.35932	0.873919	0.760527	1.19124	1.687	1.12918	1.47772	1.67718	1.27703	0.881472	0.561498	0.753073	1.94497	2.10064	2.5419	1.33024	1.10635	1.33733	0.899224	0.81771	0.9712	1.4988	1.81898	1.99317	1.03398	1.1803	1.3485
AT1G01040	7.818	8.80723	7.81977	11.9148	10.7078	10.3203	14.4727	14.7681	12.8298	6.96972	6.7667	6.33483	10.7772	10.2618	11.6362	13.4963	13.9676	13.8643	7.14528	7.50871	7.49861	11.1702	11.102	11.4372	13.6371	13.6673	13.6569	7.26617	7.41135	8.18081	11.2708	11.5613	12.0365	12.9274	12.882	13.9184
AT1G01050	0.105001	0.051453	44.302	45.0305	48.2408	45.6403	0.434787	1.25109	0.007502	0.244479	0.068515	46.7268	41.1861	1.80082	0.000468	3.81093	1.06379	0.010971	45.5231	0.135727	0.196342	1.95115	1.57465	0.35885	0.13823	0.033722	2.4892	0.201319	44.8174	42.5485	0.004091	0.030029	0.05005	91.2161	0.010371	0.01788
AT1G01060	15.4357	19.3139	6.56943	12.4413	10.0491	10.4219	49.1353	49.899	49.8999	15.6445	13.6186	4.32048	9.75432	20.2988	19.4951	46.4307	64.6465	45.4735	7.9001	15.1776	13.625	21.1538	20.6626	18.7774	49.7792	54.3843	61.1992	10.696	4.09569	3.93624	18.8452	16.6016	19.5676	39.2864	59.2422	61.1029
AT1G01070	4.26004	4.03067	3.5896	2.43086	2.16028	2.52773	5.11151	4.88621	3.91512	3.67395	2.43388	2.90875	3.07785	2.18631	3.92542	2.39664	3.28196	6.91499	2.63503	3.18748	2.28988	1.67544	1.87058	3.81493	4.24075	2.78776	4.19837	3.11404	3.29004	2.80481	2.16722	1.80383	3.18172	3.65623	4.63007	2.67903
AT1G01073	0	0	0	0	0	0	0	0	0	0	0	0	0	0	0	0	0	0	0	0	0	0	0	0	0	0	0	0	0	0	0	0	0	0	0	0
AT1G01080	33.7355	32.1894	31.7473	31.5879	26.3878	26.8827	9.17117	12.745	11.2217	30.3143	30.6036	29.8461	25.9819	26.7136	27.0215	13.8473	12.8254	12.4992	30.3834	31.0226	38.5506	34.4217	30.1039	30.6583	12.274	13.4782	8.33183	27.1853	33.0386	30.566	25.5518	28.0541	31.5538	12.4061	11.709	12.0823
AT1G01090	106.62	106.662	96.703	97.4995	92.942	95.1782	109.645	119.078	119.36	102.654	99.2833	108.264	94.9245	105.962	97.054	119.235	122.603	110.637	113.13	112.132	116.74	99.2652	92.42	84.8133	113.711	124.228	121.684	108.411	109.12	115.025	94.9454	96.8783	100.722	112.121	114.394	118.131
AT1G01100	130.962	96.9984	72.3762	78.0689	96.6251	85.3926	111.885	121.318	118.003	93.424	83.4066	139.706	89.2184	116.987	96.2399	115.572	126.969	139.016	134.62	159.242	224.676	165.273	158.239	123.455	115.982	132.04	86.3761	105.468	124.308	105.889	99.9562	91.8235	114.508	85.0066	89.5912	88.7007
AT1G01110	3.67953	2.54618	2.4391	1.0584	0.930034	0.804217	0.597446	1.08375	0.878343	3.25243	1.81805	3.18925	0.886066	1.59361	1.09727	0.557292	0.33289	1.08405	2.68179	3.7853	4.91869	1.80112	2.09063	1.71325	0.683387	0.595389	0.529851	4.53214	4.29196	3.17488	0.907147	1.43095	1.66047	0.255755	0.944852	0.616632
AT1G01115	0	0	0	0	0	0	0	0	0	0	0	0	0.261329	0	0	0	0	0	0	0	0	0	0	0	0	0	0	0	0	0	0	0	0	0	0	0
AT1G01120	12.0253	11.057	14.0426	6.66981	5.99306	8.84398	22.9509	19.9842	17.6148	12.0917	10.8553	9.62503	9.60601	5.85714	8.59063	27.8923	17.9718	29.7447	8.93069	13.1954	33.6023	8.9062	8.58296	11.443	23.5948	25.7888	33.0618	42.0451	46.7672	39.0867	11.1327	10.87	7.60893	33.4643	35.6034	33.7742
AT1G01130	0.38089	0	0	0	1.21231	0	0.176516	0	0	0	0	0	0	0.549866	0	3.66193	0	0	0	0.113216	0	2.86018	0.099793	1.83515	0.026079	0	0.608463	0.002953	0	0	0.138209	0.814389	0.006415	0.040327	0.003397	0.535438
AT1G01140	28.2871	35.5647	41.3534	109.986	94.8875	123.072	38.3842	35.6645	47.5313	40.0383	43.9064	36.6891	113.622	92.2466	118.771	47.6969	45.8791	21.5775	37.4795	34.253	25.8997	84.7136	79.5071	96.4316	38.4551	36.4747	37.6919	47.1062	38.7706	43.4966	98.5415	97.0729	110.587	50.0588	42.899	54.9048
AT1G01150	0	0	0.13609	0.06849	0	0.03805	0.063939	0	0	0	0	0.007989	0	0	0	0	0.014646	0.087619	0	0	0.031131	0.13124	0	0	0.01196	0.08755	0.034343	0	0.045313	0.022526	0.031331	0.083271	0.0206	0.049417	0.094958	0
AT1G01160	33.7087	32.6107	32.8672	16.2359	16.375	16.8932	16.6907	18.2492	17.6113	35.0921	31.3657	37.5807	18.7015	18.5511	18.9427	13.8467	21.9136	16.0938	37.1246	32.6428	33.4574	21.4972	21.9145	19.0322	17.0322	16.7506	16.001	34.1244	30.7667	35.0207	17.6007	16.9257	19.0581	15.7086	19.5166	17.6315
AT1G01170	74.8373	70.5416	72.2239	57.9556	60.7077	52.7891	17.2149	14.514	14.108	74.8904	75.6235	94.8567	55.44	79.1982	53.4263	22.4161	16.2525	17.3232	71.1439	88.1459	86.8624	74.1663	76.0014	83.6061	18.4323	17.6338	13.086	76.3249	101.928	94.0345	55.4089	47.2974	50.9891	17.3754	19.1945	20.3108
AT1G01180	14.1938	16.1429	17.4328	3.78917	6.50964	3.41987	1.93296	1.49966	1.05507	19.1445	21.0246	19.6611	4.04165	3.80657	4.88165	1.7497	0.997185	1.52119	17.2378	16.91	16.2099	2.31832	3.13992	1.78766	1.55089	1.14189	1.045	19.3516	21.7086	18.7124	3.2642	2.56547	1.55984	2.50884	1.63568	2.21914
AT1G01190	2.46089	0.929027	1.20961	1.71236	1.03104	1.54235	2.89645	2.69766	2.07202	1.5092	0.87538	1.02058	1.43385	1.44762	2.06312	0.912437	2.78846	3.44572	1.26475	1.02237	0.893248	1.36022	2.65895	1.62704	2.57024	0.629813	2.42949	1.01666	0.491136	0.390294	1.59138	2.31183	1.5979	2.54144	2.50903	0.957475
AT1G01200	0.554159	0.077019	0.146826	1.28835	1.90759	1.0452	2.44916	3.82104	3.15791	0.40711	0.177847	0.415501	1.44735	1.41782	1.66317	1.84332	2.74119	4.63835	0.35132	0.476879	0.561666	3.11102	1.82898	3.44672	2.70245	2.50613	2.92225	0.466975	0.063141	0.264991	2.69774	3.64033	3.07888	1.27156	1.79347	1.24703
AT1G01210	6.09966	4.79685	5.37403	8.86126	8.07017	10.8773	18.6063	19.601	20.5627	6.11092	4.16126	9.12669	8.35317	12.8069	4.59202	21.7737	24.5569	23.443	6.41131	7.30981	9.23628	17.165	14.413	14.4713	20.6173	22.2521	10.5539	9.22647	6.8002	11.5996	10.7445	9.08103	11.1672	8.35984	19.0004	14.491
AT1G01220	5.82183	5.89647	4.29527	5.14709	5.87509	5.26357	9.99024	10.4784	9.78185	4.63512	4.31307	4.64953	5.67322	6.48562	5.26729	6.80902	9.174	9.69886	4.67785	5.47048	6.77838	8.63898	7.29122	6.74561	10.096	10.4652	8.72491	5.11809	6.3978	5.02536	5.79475	6.0524	7.51872	9.75757	10.0025	9.45105
AT1G01225	2.09426	1.21615	1.61725	0.990334	0.458876	1.35475	1.09801	1.83878	1.47452	1.97333	1.10673	1.60401	2.70402	1.30741	1.31378	1.57914	1.20554	2.16881	1.27989	1.98883	1.73846	1.64525	1.82424	2.10077	2.10085	1.06928	1.54349	1.60685	1.79164	1.47034	1.231	1.34815	1.29506	1.71682	1.39092	1.74913
AT1G01230	25.3008	24.7919	28.2562	31.4149	35.1244	33.133	24.093	24.7092	25.041	29.8177	27.0907	26.5253	33.5447	29.5091	36.4789	19.7439	24.0486	29.1536	23.5936	23.8671	24.7882	26.0507	29.7145	20.1027	25.2912	24.1881	24.5512	30.7267	29.7346	29.3551	27.3993	27.6902	28.9458	23.1739	28.1093	21.263
AT1G01240	35.3608	43.5886	36.0677	20.9067	22.1226	16.6818	1.73224	1.72702	1.19725	33.9967	36.3487	33.5501	18.0074	28.4995	19.4351	1.59725	1.40127	1.84865	35.2731	37.8978	34.3051	17.0031	20.8604	16.996	0.861305	1.23016	1.54346	38.4245	43.1784	39.918	16.6758	17.9038	19.0033	2.05114	2.23725	0.849636
AT1G01250	0.831215	0.625772	0.677571	0.822002	1.40017	1.25228	30.5204	20.0941	27.4379	1.14026	1.06906	0.566703	0.775787	1.2523	1.20542	18.7107	30.3786	21.2959	0.467586	0.991577	0.729086	1.42051	1.91672	0.915322	20.6402	26.5701	36.4067	1.34727	0.961713	1.56157	1.67178	2.23504	1.81875	22.3205	31.3823	20.4226
AT1G01260	11.2344	12.5474	13.0944	8.33315	10.8681	9.57139	9.32555	7.28691	9.00765	13.831	15.9726	16.1816	8.93701	10.4001	9.29546	8.84762	10.0648	9.32931	14.9769	15.6196	16.1558	9.43271	8.97327	9.20704	9.09496	8.40232	7.89095	16.6265	16.6931	15.699	9.22842	8.34758	8.44668	8.14809	7.36753	8.06086
AT1G01280	0	0	0.023728	0	0	0	0	0	0	0	0	0	0	0	0	0	0	0	0	0	0	0	0	0	0	0	0	0	0	0	0	0	0	0	0	0
AT1G01290	8.31175	10.4374	9.80971	5.87805	8.22154	9.11574	6.15168	5.08424	6.24291	10.81	8.97574	8.57342	6.50759	9.60435	7.37269	5.32767	6.75273	6.4687	9.21945	10.3072	11.6464	9.22399	7.85681	7.99527	6.73161	5.74231	7.11227	8.47147	10.0891	8.78587	7.11179	7.78473	8.37145	6.5046	6.59873	6.23445
AT1G01300	27.7729	23.1544	25.756	75.8126	68.5124	85.4845	30.0877	37.4119	34.0736	31.4307	25.3391	31.7723	94.6287	86.1249	91.8926	24.1834	26.8408	26.9754	28.1467	29.7509	27.4293	107.324	94.5827	113.921	30.164	26.8801	23.3293	27.3214	24.1045	27.0166	85.6793	88.5239	99.8194	24.7496	2.3237	24.6113
AT1G01305	0	0	0	0	0	0	0	0	0	0	0	0	0	0	0	0.107901	0	0	0	0	0	0	0	0	0	0	0	0	0	0	0	0	0	0	0	0
AT1G01310	0.018813	0	0	0.251182	0.555789	0.073521	0.136054	0.142843	0.567448	0	0.018976	0	0.154757	1.41372	0.228979	0.639414	0.385922	0.322332	0	0.03445	0.037536	1.11377	0.180542	0	0.37566	0.344617	0.236525	0	0	0	0.512715	0.525296	0.090791	0.689297	0.264492	0.828564
AT1G01320	35.3004	39.1553	36.2976	38.1811	37.5005	33.9431	51.2491	64.002	73.3935	33.6879	31.0667	30.2319	32.9694	41.5463	32.0564	72.0961	68.5798	48.4344	33.2606	29.6855	37.2377	41.2186	34.6016	26.9714	72.4216	82.2064	48.3114	29.0726	30.853	35.165	30.0442	29.3927	36.9234	84.0909	60.6997	78.7895
AT1G01340	1.28036	2.60902	2.02796	3.09063	3.84401	3.56746	9.31155	10.1974	9.64802	2.34049	2.13021	2.02289	3.01644	3.41134	3.48359	9.64864	6.23425	12.608	1.82973	1.89105	2.72238	2.40055	3.13693	3.96054	8.16332	6.16424	6.10051	3.74641	3.83906	2.3427	3.20847	3.22459	2.20224	12.2914	8.31362	10.1992
AT1G01350	14.6875	20.0201	16.7445	10.7257	15.5375	15.2982	14.1783	15.5286	15.2154	16.894	13.6429	16.514	13.3906	16.1185	14.2324	15.4549	13.8652	17.9008	15.8381	15.4953	17.0698	14.655	14.5983	14.362	15.6376	14.0696	15.4216	15.6623	14.7218	14.8131	14.9303	11.7235	13.3677	15.9035	18.4573	16.6323
AT1G01355	0.16887	0.151011	0.279265	0.208193	0.121951	0.124511	0.144116	0.164057	0.386343	0.153142	0	0.177258	0.254202	0.182361	0.256252	0.231857	0.130697	0.031852	0.267298	0.067996	0.078118	0.279115	0.246254	0.299966	0.116343	0.282147	0.281918	0.092391	0.609272	0.282742	0.222615	0.08676	0.132009	0.126787	0.097638	0.123212
AT1G01360	13.0573	9.93459	12.3737	24.6457	19.6206	28.5408	9.74045	9.28732	6.82398	11.8369	7.08664	9.27978	18.0986	21.0216	22.5672	7.94001	10.1535	10.942	13.2171	8.55123	11.7908	40.2826	31.1371	40.2016	8.70675	7.83115	10.575	16.0028	14.96	12.4976	20.9644	30.7388	29.8794	9.32263	7.68373	6.58548
AT1G01370	2.90253	2.18094	1.65568	2.08514	1.15302	1.9159	1.42169	2.54421	2.11209	2.05726	1.09605	1.88995	1.74109	2.30128	1.85801	2.5207	1.35764	3.0558	1.54526	2.19221	2.02738	3.9557	3.14353	2.66516	2.9042	1.72421	1.57955	1.47168	2.39319	0.846851	1.38757	1.58079	3.08271	1.86408	1.78936	2.5299
AT1G01380	1.14099	1.35465	0.531916	0.906718	0.942725	1.86723	1.80961	1.50869	1.17125	0.164006	0.326674	0.899106	0.981594	0.758232	1.45246	1.5389	1.44837	2.07542	0.254798	0.572541	0.770461	1.7884	1.4788	1.21132	1.53277	0.793581	1.54493	0.821882	0.806151	0.990095	1.3995	1.19679	0.873427	1.44745	1.97022	1.09409
AT1G01390	0.727346	0.680636	0.838042	2.50823	2.14587	2.55321	1.97872	3.11789	2.83982	0.601606	0.366549	0.366049	3.31115	1.81876	2.88849	3.1198	4.14628	2.0655	0.317377	0.508096	0.39187	2.51524	3.44166	3.9963	3.01287	3.32356	2.55515	0.641124	0.696384	0.406885	2.68727	3.28686	4.93254	2.71854	2.61179	1.85641
AT1G01400	0	0	0	0	0.070427	0	0	0	0	0	0	0	0	0	0	0	0	0	0	0	0	0	0	0	0	0	0	0	0	0	0	0	0	0	0	0
AT1G01410	0	0	0	0	0	0	0	0	0	0	0	0	0	0	0	0	0.030688	0	0	0	0	0	0	0.041687	0	0	0	0	0	0	0	0	0	0	0	0
AT1G01420	2.54592	3.40953	3.34435	30.6387	24.0029	28.3157	16.8052	13.8727	17.1024	2.69661	2.74643	2.15721	28.538	29.0437	23.5524	17.0146	19.6488	12.6459	3.32709	3.56547	3.25936	30.6956	28.6039	36.3832	15.3898	15.9207	12.7826	4.69891	4.05404	4.16396	34.7583	31.2436	31.1632	16.1418	15.4894	14.8002
AT1G01430	29.6046	42.688	47.118	16.3318	14.22	14.7613	7.91457	7.2651	7.72445	38.7083	30.0071	24.3683	14.7734	17.1759	14.2512	7.79706	8.27193	7.55631	29.9723	25.6111	24.6203	17.2059	15.4117	17.3763	8.93713	8.71926	9.41204	26.3756	30.3064	28.6027	14.2627	13.0473	13.8509	12.6195	12.8098	9.94719
AT1G01440	7.1123	9.95696	7.64666	5.99967	6.35491	6.82038	5.37062	4.83856	4.9064	8.48912	6.70346	6.60012	6.34173	6.23803	7.36305	4.84471	7.15986	6.0543	6.39262	6.51108	8.03323	3.47287	5.86742	5.07938	4.90196	4.25487	5.64864	9.56527	8.51567	7.66558	5.7097	5.57726	4.69865	6.47139	6.10295	5.38527
AT1G01450	5.04164	8.54426	7.53048	1.7727	2.4361	2.56892	0.932083	1.12274	1.01611	7.77342	5.85144	6.00733	2.47174	3.52336	2.65483	1.39516	0.293516	1.62384	6.78448	6.05412	2.76699	1.76101	2.30239	0.116171	1.31523	1.38974	1.43926	3.02507	7.67261	6.24261	2.81137	1.89615	1.89739	0.99834	1.48938	1.961
AT1G01453	0.223458	0.524648	0.199927	0.397491	0.102729	0.225186	0.695025	0.260357	0.255708	0.338969	0.14558	0.215429	0.219662	0.034243	0.144056	0.398633	0.115187	0.986059	0.036713	0.179573	0	0.146383	0.034719	0	0.413774	0.52702	0.335955	0.588771	0.234843	0	0.378427	0.153484	0.071445	0.472075	0.136153	0.198056
AT1G01460	0	0	0	0	0	0	0	0	0	0	0	0	0	0	0	0.040895	0.00834	0	0	0	0	0	0	0	0	0	0	0	0	0	0	0	0	0	0	0
AT1G01470	70.3088	46.8342	55.2188	1048.67	939.831	1184.01	822.885	778.599	738.04	82.7834	73.7762	70.3152	991.001	864.432	1092.76	858.041	839.925	829.377	64.0211	80.9119	58.7688	849.361	955.769	957.421	784.044	884.177	1258.59	138.149	93.8952	136.343	1234.97	1120.22	1016.26	775.432	970.585	786.246
AT1G01471	0	0	0	0	0	0	0	0	0	0	0	0	0	0	0	0	0	0	0	0	0	0	0	0.188634	0	0	0.010166	0	0	0	0	0	0	0	0	0.49259
AT1G01480	0.171978	0.588603	1.19122	1.11971	4.1883	2.00649	4.47455	4.01834	3.43823	0.771521	1.16183	0.812976	2.03496	1.31381	1.69213	3.75901	0.797427	3.61804	0.37245	0.840634	0.905078	0.490934	0.859857	0.577074	1.96204	1.13169	1.651	2.0286	1.03757	1.18021	2.36218	1.52428	0.692527	2.64445	0.647183	2.86559
AT1G01490	45.3816	57.4341	54.7675	31.1965	37.5753	33.5463	49.0525	44.8339	48.5032	52.7279	48.0048	45.5331	10.0144	38.3511	32.2597	51.6766	46.9805	36.6625	42.9232	119.533	99.3886	22.355	29.0728	28.7012	39.387	34.4211	26.499	92.8189	106.81	46.8807	27.9413	28.7599	25.4909	39.5208	32.5884	45.0408
AT1G01500	16.1982	14.4289	15.6826	41.5033	38.3746	43.8739	35.902	34.8312	38.2352	15.3651	17.0114	17.5441	42.86	40.8596	41.6037	39.4624	39.1345	34.0003	17.2647	16.1976	16.9933	32.9595	34.2515	30.9731	29.7118	38.8659	30.7699	17.378	15.8827	16.634	42.1109	36.878	35.6364	28.2008	27.48	27.4893
AT1G01510	28.2625	24.7189	24.3328	22.1669	24.2919	16.9186	22.9541	24.8018	25.9363	27.8997	23.3501	28.0957	23.6049	8.42802	12.7965	21.9025	4.96478	4.14632	27.3253	24.8118	30.5828	7.78458	10.5985	22.0306	2.8452	25.4076	20.4819	26.4891	21.3997	26.0588	19.9136	9.33612	26.5096	22.1699	21.4511	19.8769
AT1G01520	0.683392	0.492744	0.484718	6.16955	3.85349	5.81554	13.004	13.229	11.7747	0.094148	0.28089	0.809023	3.76899	11.9787	9.58076	27.0823	22.816	22.0921	0.485492	2.50869	0.239475	15.1079	10.9092	12.9599	21.0046	24.0772	17.0152	2.0879	2.04518	0.61088	4.48583	9.80669	4.01163	16.6229	14.4531	24.8221
AT1G01530	0.048885	0.049752	0	0	0	0	0.29376	0.239977	0.352253	0	0.073962	0	0	0	0.081331	0.399483	0.468776	0.104833	0	0	0	0.07889	0	0	0.216547	0.031243	0.243292	0	0	0	0	0.04568	0	0.259008	0.150156	0.282989
AT1G01540	78.114	73.785	73.0421	69.9046	65.2001	72.6744	72.8843	70.04	64.5985	63.3953	71.4335	74.3506	67.0595	75.8348	66.0612	67.9921	71.989	67.3506	73.0545	62.9445	74.9943	71.8141	73.6328	79.6614	63.6473	65.9122	67.2976	50.3865	65.874	58.3561	69.086	69.2187	74.0592	63.578	72.8525	66.2032
AT1G01550	64.8667	98.2582	117.223	145.323	152.3	156.022	89.7445	85.6768	87.0797	112.501	94.5177	69.2907	141.89	123.52	146.536	83.1664	85.7443	90.625	83.5462	79.7915	85.1148	107.47	113.963	118.879	79.9391	79.5732	97.0933	116.076	102.985	101.91	135.15	127.789	111.141	101.414	95.6202	88.2162
AT1G01560	0.374707	0.499502	1.02198	4.41686	6.79218	4.56135	7.44157	5.03263	6.16103	0.41941	1.57691	0.639648	7.36033	3.0707	2.36541	3.64896	2.25078	5.70458	0.404578	0.644403	1.98421	0.921329	1.68758	4.50685	3.04188	1.67535	2.83213	0.803554	1.19049	0.581137	4.06238	4.42042	2.66087	9.35915	4.67507	6.64304
AT1G01570	1.17711	1.33336	0.883938	0.539426	0.719695	0.440968	1.36438	1.2467	1.31405	1.14082	1.40746	1.74565	0.853197	0.709187	0.474702	0.940417	1.12831	2.40187	1.43388	1.32142	1.20805	0.727896	0.682813	0.430711	1.44863	1.68904	2.39679	1.98514	1.32757	1.72012	0.2484	0.482859	0.791348	0.911666	1.64067	0.772037
AT1G01580	0.251971	0.453302	0.781633	1.61689	2.69687	1.38412	2.78014	3.68035	2.47291	0.340318	0.538282	1.01761	0.62841	0.58602	1.57048	2.53853	3.9014	6.47481	0.591817	0.656027	0.652095	1.05065	0.930111	0.967435	5.13271	5.28316	6.26755	1.01354	0.667192	0.481558	1.31647	1.02503	1.24842	2.7326	3.21081	2.90852
AT1G01590	0.017381	0.266161	0	0.047008	0.126809	0.039667	0	0	0.026622	0.104701	0.078689	0.187777	0	0.041342	0	0.015331	0	0.073615	0.09498	0.07594	0.017339	0.019872	0.075164	0.021334	0.040139	0.040541	0	0.063668	0	0.039692	0.039066	0.081101	0.025202	0.027765	0.144909	0.175928
AT1G01600	1.11461	0.591908	0.447122	1.11767	0.597979	0.853859	6.59721	5.647	5.68537	0.435949	0.668172	0.753812	1.09969	0.740045	1.36002	5.33718	4.39626	9.86737	0.537721	0.304395	0.897268	2.25624	1.68587	1.58017	6.81318	6.07062	5.9241	0.394387	0	0.833053	0.965048	1.79277	1.65712	5.68389	7.68668	4.30399
AT1G01610	23.6557	22.566	21.043	19.7633	17.5542	17.3652	25.645	24.1488	26.164	21.109	21.9836	18.4893	20.9207	14.4148	17.7845	29.6033	23.0161	37.6535	19.6066	19.7461	21.2228	20.9411	18.9412	20.2231	34.011	34.0702	29.9199	18.589	21.7827	23.8769	15.2725	19.4932	17.21	29.5065	34.1263	22.8733
AT1G01620	490.338	515.058	610.537	306.396	306.812	296.755	28.7474	40.8966	32.8741	612.062	571.346	547.372	358.757	246.036	329.937	31.5148	29.3	55.7169	507.843	473.715	422.824	173.551	182.986	151.767	39.1876	34.5293	32.9358	513.686	415.16	471.527	219.668	217.118	198.991	28.8826	33.1195	29.5192
AT1G01630	25.6698	37.4569	30.9153	28.5439	29.4415	26.5248	25.5573	20.0167	20.1447	31.0531	28.4445	26.7819	29.1532	20.6365	25.3989	18.6379	19.2903	24.6433	21.2434	27.6642	27.0394	21.9132	21.2848	22.4856	21.9679	22.6967	21.4012	29.5334	31.6162	26.7344	22.3714	27.1427	21.954	24.5198	24.6087	20.7584
AT1G01640	1.47186	2.05453	4.46092	3.71152	1.65186	3.92888	2.3735	3.90659	2.58101	5.21626	2.91392	4.42392	2.65226	4.79254	5.81593	2.76313	2.76198	4.37562	4.75866	5.11167	2.66143	3.03562	4.68003	3.79982	5.20825	2.04357	2.61203	5.52708	2.95248	2.05832	2.88549	4.51437	3.22377	2.51614	3.2592	2.75659
AT1G01650	11.4444	11.1154	15.7719	27.3088	24.1237	24.6111	37.56	35.6211	36.0511	18.0091	16.0405	15.6269	24.9599	25.6873	25.6203	36.3277	34.0927	40.3674	14.6464	17.1443	20.6943	29.2635	31.4482	32.2688	34.3619	34.7165	35.8555	21.4192	20.4464	21.7064	25.9103	26.2151	29.0008	30.0372	28.2304	30.882
AT1G01660	0.627428	0.288696	0.790736	0.521248	0.642517	0.553126	0.422845	0.255033	0.289129	0.82074	0.277385	0.799136	0.903587	1.07546	0.721203	0.616738	0.489359	0.492325	0.662172	1.07484	0.845047	0.833009	0.354914	0.682193	0.69942	0.430291	0.569814	1.29144	0.852871	0.495986	0.734146	0.63208	0.208904	0.564457	0.499514	0.390289
AT1G01670	1.06123	1.68705	0.280238	0	0.035812	0.230189	0.89012	0.692736	0.494165	0.227589	0.947664	0.152582	0	0.098322	0.590453	0.530427	0.03383	1.09885	1.05993	1.26765	0	1.35975	0.770662	1.10366	0.557152	0.531324	0	0.48263	0.373635	1.10681	0.508818	0.371593	0.916946	0.863995	0.966445	0.558864
AT1G01680	0.171332	0.555808	0.589068	0.295897	0.176154	0	4.69164	2.78192	3.27232	0.032583	0.574974	0.075598	0.246364	0.458836	0	1.69925	2.00292	4.5176	0.153013	0.365655	0.822733	0	0.166171	0.038497	1.40763	1.6998	1.41437	0.207373	0.073391	0	0.053312	0.387311	0.153731	5.69282	6.73869	2.98148
AT1G01690	1.91769	2.22205	1.72438	1.1497	1.13524	0.698169	0.787877	1.28316	1.5727	1.98717	1.03542	1.96244	1.63228	1.90784	1.14657	1.36572	1.16792	1.59948	1.68781	1.53314	2.29414	2.70525	2.46842	2.09918	1.15456	0.824162	1.22995	1.20816	1.25117	1.31052	0.801674	1.18138	2.44597	0.932237	1.26978	1.54693
AT1G01695	0.108998	0.072515	0.074214	0	0.08581	0.032326	0	0	0.048113	0.318371	0.01333	0.041002	0	0.223076	0	0	0.102389	0	0.086356	0.099904	0.125046	0.475299	0.056096	0.260784	0	0.021952	0.068339	0.026774	0.086751	0.04958	0	0	0.102192	0.088517	0.073087	0.061769
AT1G01700	0.608133	0.394162	0.434802	0.605275	0.6903	0.677526	0.460294	0.578151	0.707802	0.484043	0.252066	0.432592	0.715763	0.806772	0.305965	0.719405	0.765399	0.614114	0.291125	0.459192	0.554214	1.39059	1.0357	0.904992	0.572012	0.585506	0.614487	0.632093	0.530737	0.719417	0.522034	0.556544	1.20661	0.775555	0.545727	0.660444
AT1G01710	13.3909	16.0865	16.9042	14.9604	13.5308	13.4865	10.3927	13.3774	10.9077	20.1367	14.7221	13.2809	14.098	13.6069	14.4447	10.3759	14.8388	11.9277	13.4328	13.3976	16.5388	14.9968	15.3406	17.3109	11.8834	11.0487	16.1542	14.8354	15.5413	19.8422	16.7157	13.6654	12.7793	14.397	12.9591	12.4986
AT1G01720	33.7306	38.2858	39.72	38.7819	57.9992	48.2834	109.959	96.4523	86.7858	44.64	57.4307	50.3258	39.9679	66.8587	60.4217	95.6701	106.251	103.347	64.6559	53.7768	34.7418	57.646	67.8774	80.0155	124.422	119.317	160.282	64.9912	47.9956	35.6663	64.8326	70.3312	35.2065	126.253	144.035	140.266
AT1G01725	12.364	10.3679	12.124	9.53648	9.60226	12.6706	5.77627	5.9716	5.2883	9.45932	10.6106	14.029	10.9784	14.3776	8.16287	7.84529	6.60248	6.29285	15.2106	13.1474	15.0271	14.2509	13.8632	13.553	7.21811	7.8165	7.71314	12.8022	17.9035	12.599	12.15	10.1632	8.81445	6.21365	6.56643	6.63179
AT1G01730	15.8486	18.2308	18.1592	16.9006	20.626	18.4196	21.4772	25.1598	21.025	18.274	16.2341	17.6903	17.064	20.9915	17.4041	20.6693	26.8001	20.3507	21.6328	20.9825	18.9178	24.4883	25.3623	16.4696	22.1044	20.9193	24.9663	21.3424	18.3241	23.9391	17.6592	17.0417	17.1752	18.9295	20.7628	23.2416
AT1G01740	3.56552	3.66403	3.01895	2.62809	3.03571	3.60234	3.62506	4.2903	4.01159	3.39339	3.24076	3.12326	3.43238	4.33357	3.07999	4.33003	5.91907	3.1235	3.48917	3.29473	3.84009	5.79793	5.33045	5.51485	4.47346	3.42117	4.09207	3.67098	3.49391	3.54501	4.50934	4.62885	3.13867	4.48474	3.82621	3.64472
AT1G01750	2.13384	2.52515	2.27473	1.66274	2.09223	3.25011	1.75704	1.85365	1.15255	2.65945	1.78117	1.85452	5.2322	1.01193	5.76991	1.12407	1.22758	3.97044	0.734956	2.97252	0.084885	0.574464	1.52889	0.202402	2.09264	2.82299	1.01666	7.74172	0.954596	0.85226	2.05177	3.12763	0.906626	0.967849	0.881981	1.35169
AT1G01760	1.48129	2.11905	2.13321	2.18755	2.08421	0.977483	0.995956	1.72653	0.535235	1.67009	1.92284	0.904534	0.966912	0.737791	1.31037	0.723894	2.10824	1.78769	1.6399	1.52059	1.86269	0.981688	1.30414	0.849247	0.75239	0.914505	0.471607	1.49462	2.0815	1.85544	0.905655	0.720634	1.45589	1.19878	1.2002	1.15712
AT1G01770	3.47944	4.14131	10.7393	1.88773	2.0485	1.5503	0.276471	1.32857	0.631554	4.05319	6.8335	4.33451	1.20373	2.01843	4.65145	0.143076	0.152844	1.20677	5.84829	4.57558	3.6129	3.82554	1.9584	1.3625	0.269559	0.245123	0.188993	5.01288	10.4306	3.92767	1.57898	1.19276	1.60835	0.270898	0.308179	0.418371
AT1G01780	2.20895	2.57534	1.87658	0.610129	0.291175	1.47989	0.72499	0.846342	0.282821	2.76496	1.96509	1.48855	0.770987	0.712949	1.59257	0.228161	0.453593	0.76601	2.43772	2.77437	1.19719	0.629433	2.57746	3.24605	0.781438	0.237097	0.455873	2.26632	1.03794	0.76237	2.26665	2.39595	1.16994	0.835761	0.226749	1.4093
AT1G01790	26.1643	33.8331	31.533	40.2721	33.2924	33.1479	52.988	52.668	49.9709	27.2097	31.1286	25.489	38.8242	29.4567	33.261	51.549	52.5524	44.5086	25.2758	24.3419	29.0254	29.6719	28.2627	32.0592	48.5448	53.0157	53.0474	29.6462	20.3079	24.2777	31.6849	35.8818	40.6846	55.1148	53.2533	53.8048
AT1G01800	50.5654	54.4372	49.0123	45.6009	45.9559	48.6782	23.8547	22.683	23.8711	54.1501	51.0815	51.1481	41.9617	46.5471	49.0122	21.3674	24.4518	24.4337	53.194	55.5954	51.7324	40.2994	44.587	44.2603	23.4576	22.9605	20.9256	56.4197	56.5463	52.8339	41.3994	39.0129	35.7789	22.0302	25.1208	22.5569
AT1G01810	0.503191	0.177542	0.297232	0.388973	0.516842	0.460617	1.17221	0.867764	1.19569	0.479721	0.174084	0.221579	0.060468	0.263245	0.127618	0.955476	1.3025	0.984673	0.334196	0.421208	0.515176	0.421616	0.424103	0.637634	1.16058	1.52808	0.429961	0.273678	0.412439	0.774504	0.843176	1.02105	0.350276	0.931257	1.03247	1.34259
AT1G01820	44.2261	55.496	53.4444	53.3145	59.1118	54.8903	43.6932	42.9977	40.669	57.0541	53.7056	54.614	57.643	60.4998	56.4263	42.8293	42.9201	41.6751	57.0225	57.2879	50.4293	53.134	56.9042	58.5996	42.8806	41.4172	41.8358	63.8482	62.1991	60.8422	59.7364	55.8079	46.896	41.6132	42.3608	42.6577
AT1G01830	6.0787	5.80226	4.87705	6.98915	6.91574	6.02877	11.8341	11.4103	3.25599	6.00291	4.19673	1.33474	2.68287	3.90693	5.58464	2.71992	14.1509	12.2199	4.41953	7.17783	5.39814	8.47285	6.46378	3.24398	3.05102	13.9347	16.5016	6.00631	6.60023	6.73016	5.73061	6.77625	3.5424	13.5738	18.5265	15.9122
AT1G01840	0.959686	0.735473	0.346512	0.241901	0.175778	0.153605	0.954634	0.855478	0.88669	0.557208	0.502066	0.687847	0.367877	0.102576	0	1.04531	1.07335	1.5827	0.85991	0.680668	0.731053	0.66977	0.851891	0.167396	1.31519	1.38318	0.327797	0.248917	0.497112	0.4217	0.173617	0.167465	0.463473	0.932374	0.491068	0.953615
AT1G01860	5.33344	9.2458	6.5077	6.10215	5.21879	6.3624	4.94917	3.9663	5.34033	7.34843	4.43849	6.1596	4.16206	6.81183	6.11671	5.61431	6.37073	3.8928	6.87857	6.54526	8.67578	7.74188	6.22848	5.55545	4.74093	4.92984	5.13146	6.56918	8.20264	7.95123	5.38809	5.88366	5.77398	5.75804	3.84825	6.06995
AT1G01880	1.17151	1.31203	0.755355	0.676194	0.474348	0.405028	1.45191	1.26528	1.17181	1.20294	0.518589	1.08182	0.95227	0.544843	0.684023	1.57992	1.23071	1.25668	1.37739	0.931786	1.35382	1.01549	0.712069	0.739784	1.00982	0.77116	0.825281	1.28927	1.31566	1.03941	0.507916	0.618256	0.60809	0.807338	1.09426	1.03609
AT1G01900	2.04324	1.36395	1.22013	2.59749	1.84156	1.9402	3.95332	3.44082	6.27086	1.24424	1.16626	0.950086	1.94201	1.60438	2.00858	3.07473	4.69484	4.5249	1.25516	1.22396	1.0161	2.6455	2.43839	1.87818	4.17227	5.09069	4.7826	0.989045	1.14352	1.13449	1.86502	2.78719	4.19697	3.74078	3.64353	3.41158
AT1G01910	33.1551	36.2981	34.0353	41.3393	43.6979	40.1118	41.5755	40.778	39.6727	35.4353	34.1226	32.589	40.8959	39.7726	36.0746	44.5124	36.1653	40.2277	35.1881	34.9106	32.9582	39.1252	38.6095	39.9454	43.9633	40.6661	37.0188	35.1588	33.2707	34.4215	40.1826	39.5732	40.862	39.3022	39.5349	38.7993
AT1G01920	6.20246	7.0446	4.95722	3.19992	4.18776	4.06343	4.96337	4.28511	3.86428	7.02835	3.56682	6.60999	4.266	4.75172	3.68748	3.29426	4.72401	3.66518	6.06026	7.87832	7.64417	7.52381	6.56795	4.56046	3.98837	4.52095	4.07473	7.16364	7.33858	6.90875	4.07063	4.47141	5.30771	3.30836	4.29602	4.01859
AT1G01930	9.82894	9.79446	10.4326	6.04653	5.51105	5.035	5.47644	5.81098	6.35412	11.157	9.76346	10.7589	4.61236	6.24753	4.70976	6.04791	6.28758	6.27079	10.8352	10.2314	10.6294	4.49624	5.8288	6.21279	7.47654	6.58857	5.11995	10.3304	9.58413	9.99079	5.01851	3.94902	4.97399	5.86215	5.93138	7.37428
AT1G01940	12.4421	13.4877	14.5565	20.2289	16.1419	27.4802	43.1771	43.6251	42.8003	15.4128	11.663	13.0922	21.6807	21.3433	26.5263	61.0895	39.0684	53.1032	13.7655	13.0802	11.563	32.7172	28.3977	35.4602	50.9257	45.1259	36.9295	13.5491	9.8587	11.747	31.6827	26.4155	28.2459	48.5545	37.5376	50.8713
AT1G01950	8.08676	8.72962	8.80117	10.5339	9.57385	8.76391	6.35145	6.69548	6.85678	7.91682	7.79098	8.06829	9.05167	8.89574	9.91434	6.12484	7.03344	5.88068	8.84283	7.86048	8.49621	8.72211	7.46368	6.99978	6.59916	6.55359	6.20192	8.73099	8.46008	7.98447	7.57278	7.25353	8.34177	6.40335	7.32755	6.31169
AT1G01960	16.2624	21.6209	21.4418	19.7098	21.2109	19.3838	10.8133	10.9894	10.8985	18.1451	17.5552	22.4113	16.0841	17.8266	15.3199	11.3632	11.0715	10.6111	21.1747	21.5688	24.6077	16.4195	9.89183	7.87147	10.1358	14.4853	10.574	25.2175	21.1209	22.9479	11.6852	16.9765	13.6917	11.6155	10.9352	12.3231
AT1G01970	11.7698	15.7652	13.0578	14.5899	14.2461	14.0271	18.0415	22.2476	21.1663	13.1228	10.827	11.2029	13.497	19.875	12.8009	25.0704	23.3737	20.3365	12.7735	10.8981	12.8984	18.6183	19.4117	18.4886	24.3298	22.4346	17.7305	11.7781	11.9768	14.6713	15.2276	14.6132	17.3577	23.6349	20.8319	25.9553
AT1G01980	0	0	0	0.027194	0.090334	0	0.019512	0.049361	0.055402	0	0	0	0	0	0	0.088688	0.036099	0	0	0	0	0.022992	0	0	0.135383	0	0.148249	0	0	0	0.046842	0.018792	0	0.083993	0	0.119202
AT1G01990	22.3739	22.7168	19.5656	13.8888	15.9345	14.0028	18.9511	19.4627	17.2497	23.0952	22.2825	23.5177	15.7535	22.0348	13.1877	19.5201	22.1731	17.9328	22.0968	25.8966	22.9273	20.5852	20.9253	19.3873	18.9619	16.0644	16.9663	24.3535	24.8586	25.6905	18.459	16.9456	18.482	16.9335	21.0767	18.0161
AT1G02000	6.97514	6.965	7.09955	4.71363	5.32843	5.90695	11.725	10.8998	11.34	7.78418	6.82396	7.73919	5.42798	5.81416	5.34499	12.1901	11.9069	13.0135	8.18883	6.57659	5.95224	5.4274	5.62658	6.17913	12.0961	12.0712	14.6009	6.32633	7.01478	6.00128	6.48724	5.55156	5.34332	12.8761	15.065	13.1998
AT1G02010	3.63932	4.58334	3.86219	4.09896	4.6158	5.11802	9.36979	10.2305	9.50576	3.55796	2.55288	2.68112	4.36962	6.19466	4.90703	10.1002	12.2353	10.594	3.33225	3.73408	3.74885	7.21226	6.61868	7.65106	10.6398	8.93881	10.5419	3.08361	4.41285	4.16946	5.22863	5.24319	6.35109	10.9204	11.587	12.8139
AT1G02020	1.70015	3.57625	3.57025	2.66468	3.00515	3.09072	2.82986	3.22467	2.51342	3.38025	3.45591	3.3214	2.59121	2.93565	3.71736	4.10772	3.44603	2.72889	4.73977	3.41845	3.34088	3.909	2.00768	2.12054	3.19536	4.33263	4.1905	1.79509	3.2905	3.51026	3.01765	1.23732	2.22393	3.53063	2.86016	3.87425
AT1G02030	0.170971	0.130153	0.019548	0.252829	0.083787	0.249747	0.94239	0.955949	1.08339	0.089764	0.047769	0.08814	0.338075	0.397647	0.356052	1.03257	0.782572	1.24085	0.116032	0.086721	0.150311	0.264947	0.235703	0.29831	0.912385	0.508313	0.78975	0.137342	0.185205	0.088824	0.127102	0.318701	0.189794	0.729413	0.780274	0.821535
AT1G02040	0.064408	0	0.005198	0.005578	0.084683	0	0.489849	0.481604	0.207313	0.006247	0.035191	0	0.051691	0.020145	0.04168	0.610574	0.732294	0.955396	0.01017	0.069042	0.015423	0.013063	0.091681	0	0.353375	0.621075	1.14358	0.080401	0	0.000589	0.002233	0	0.006065	0.804844	0.698579	0.566615
AT1G02050	2.64335	2.33605	2.04902	1.88665	1.76217	1.41003	1.0729	2.0864	1.23453	2.38695	2.25755	2.81804	1.16313	2.91881	1.57955	1.9606	1.42267	1.37905	3.55376	2.79343	2.88792	2.21109	2.40084	2.22587	1.45181	1.44202	1.53409	3.20697	3.06949	2.61779	1.7837	2.00291	2.77819	2.09103	1.22378	2.33651
AT1G02060	4.49041	3.57167	4.73044	3.58706	3.01159	3.59328	4.37657	4.57412	4.15854	4.86277	3.74153	4.56877	3.88519	4.79327	4.07804	4.07471	4.63334	3.86508	4.63542	5.82723	5.87173	4.40748	4.2017	3.92025	5.01668	4.02285	3.3597	6.56732	4.98494	7.0628	3.77853	3.79713	1.8789	3.854	3.68552	4.59902
AT1G02065	1.41762	1.77571	1.29781	1.54954	1.10071	0.975408	0.490915	0.896496	0.346003	1.69499	1.07132	2.99193	1.19986	2.45452	1.08137	1.02189	0.868067	0.530093	0.671835	0.777487	1.46633	3.645	2.52818	2.98233	0.38363	0.684232	0.406261	0.350941	1.05093	1.25277	1.06095	1.33394	1.70023	0.918279	0.785062	0.935257
AT1G02070	0.366367	0.54538	0.464356	0.267569	0.536425	0.335599	0	0	0.298056	0.287373	0.326364	0.425305	0	0	0.243564	0	0	0	0.596444	0	0.296599	0.644367	0	0.801572	0	0	0	0	0.42703	0.769055	0	0.579876	0.702223	0	0	0
AT1G02074	0.549336	0.419325	0	0	0.161948	0	0	0.071203	0	0.477886	0.137473	0.805554	0	0	0	0	0	0	0.186117	0.124405	0.334294	0	0	0.175545	0.183658	0	0	0.111035	0	0.497689	0	0	0	0	0	0
AT1G02080	12.4475	16.1786	16.6523	15.0623	15.2341	14.5988	21.134	21.9192	19.4613	15.8016	12.3115	13.1432	15.4116	14.4159	14.9812	18.5664	20.5835	20.5952	14.3396	13.4306	15.4505	15.3627	12.7565	12.8203	20.1059	21.5325	23.8158	18.3945	15.0075	17.2028	13.6521	14.6568	14.3335	22.7313	22.4722	23.6984
AT1G02090	24.7046	23.6003	21.253	25.8925	20.8061	27.0745	56.2544	55.3753	53.2772	28.7158	21.2503	20.2286	26.7431	28.7026	28.2913	61.0803	53.0091	60.9063	23.8329	22.0544	22.833	36.0788	31.139	30.4389	63.0893	58.269	54.888	20.0661	21.0825	22.9429	29.0653	31.5083	31.5934	53.8541	53.9689	59.1864
AT1G02100	17.4615	19.0185	18.6769	16.3352	15.7485	17.6456	16.9593	18.4287	15.7946	20.729	16.2001	19.2384	16.5353	21.2498	17.1303	16.1039	16.7974	19.5491	20.0834	20.9742	20.8984	18.7482	18.5757	20.8204	17.4673	15.126	14.6413	20.5124	21.0667	23.5353	17.6364	15.6433	15.2706	16.3831	17.5011	15.216
AT1G02110	16.7339	13.2896	12.4642	7.92503	7.01034	5.91627	6.7827	7.3328	8.67241	13.7242	13.5834	16.5546	9.01622	9.51971	7.69049	7.75583	9.16505	7.49375	16.584	17.5288	19.7987	12.9471	10.3446	9.59942	8.02138	8.10239	7.63037	12.7947	14.3309	14.5886	7.27512	7.91617	10.5759	6.67663	8.15708	7.61953
AT1G02120	37.055	40.6067	37.9063	35.9039	37.6271	35.3863	36.1343	33.2674	33.2423	38.9289	41.5243	42.9176	37.9152	36.4867	36.6832	30.5697	39.9204	33.7705	44.4817	44.8503	43.2184	37.0526	35.1402	36.0322	34.5061	33.6294	34.0773	45.0885	46.4327	48.4876	36.8442	38.2124	34.4179	29.9154	36.1755	28.9269
AT1G02130	36.552	42.7571	39.7502	29.7325	29.1477	32.7816	28.567	29.2646	29.8768	41.4811	33.7587	37.5375	30.6292	36.6882	34.2696	31.9778	34.0415	29.2604	34.6811	36.0431	35.2864	31.0022	35.1314	31.1162	28.92	34.0957	35.5785	33.5786	33.9724	37.437	33.9591	32.043	29.3546	30.4264	36.827	32.9912
AT1G02140	84.2066	85.553	87.4102	84.6642	80.3825	82.0693	113.782	115.044	110.938	91.6824	72.0874	86.792	80.5847	80.3457	82.386	106.306	127.876	118.69	84.0649	90.0033	89.4485	99.471	94.0294	96.5238	122.169	108.595	112.135	88.0275	81.8375	81.4532	78.0911	77.9457	82.5932	103.733	108.533	108.593
AT1G02145	9.39122	10.6745	9.99982	7.81568	7.83849	7.74071	8.53482	6.19257	6.12502	14.3261	7.76936	8.53705	8.1715	11.5138	7.67389	4.76821	6.7563	4.9531	12.4762	15.2064	10.2066	13.15	12.0041	10.7579	5.23614	4.66311	4.83416	9.38669	16.9408	11.7134	9.32932	9.06329	9.5673	5.99214	6.15413	6.45244
AT1G02150	1.73652	0.018981	4.32608	3.69249	1.69962	3.77569	1.3451	1.61217	0.051228	0.308606	0.406382	0.039357	0.660442	0.239507	1.94803	37.0993	0.390337	1.96381	1.78951	1.27378	2.46599	3.02906	0.170835	1.35332	1.96926	0.450017	0.024348	1.96216	3.58722	3.35411	2.8116	2.40018	1.06742	0.183575	2.41443	1.13268
AT1G02160	63.2981	58.3005	50.7797	51.5257	49.1944	48.9183	19.0009	33.7988	30.4678	54.1489	61.0061	64.735	45.4006	50.8299	48.065	9.48415	39.7226	30.4203	61.2114	60.7489	74.6184	72.5167	60.7695	61.0671	36.5085	33.7923	26.9559	65.4016	54.0523	71.6983	49.7811	42.8881	48.6549	34.7153	28.6893	35.8309
AT1G02170	32.3408	29.4883	27.3584	24.3769	27.1441	26.4841	19.8293	18.905	21.1003	33.9775	39.2549	40.0337	27.5364	25.1078	25.0898	19.9211	15.9037	21.0475	41.2063	40.0962	41.0719	18.3598	22.1037	18.6322	18.2181	19.8351	21.195	45.8855	34.7529	37.4881	23.072	22.4167	20.3392	22.5791	22.5381	18.5628
AT1G02180	2.38061	1.97046	2.3014	1.24421	1.26583	0.790146	1.14299	1.9216	1.2755	2.21656	0.915888	1.69941	1.93474	1.6273	1.21769	0.894168	1.3808	1.5349	1.93444	1.47049	2.52753	2.61616	1.5762	2.05365	1.3552	0.787705	0.356034	1.35231	1.74863	1.51624	0.587642	1.01936	1.7419	1.1687	1.482	0.808098
AT1G02190	0.439589	0.261307	0.166122	0.352247	0.22864	0	0.496272	0.324651	0.387849	0.278899	0.059762	0.478382	0.425783	0.552734	0.180541	0.455668	0.668912	0.516316	0.020559	0.139453	0.472527	0.733715	0.532598	0.767137	0.470101	0.388151	0.162949	0	0.105301	0.554513	0.123834	0.512202	0.502789	0.603882	0.241918	0.631686
AT1G02205	10.48	5.63109	6.06989	7.43825	6.192	6.10645	25.4846	17.5795	25.8511	9.11871	5.96907	5.98089	7.57955	7.1761	9.15123	21.157	30.3445	44.6172	5.7073	5.04274	6.01813	25.9943	14.8805	13.721	25.3601	31.3116	72.2862	5.1391	5.58561	10.6369	5.71101	7.7049	12.55	45.1782	37.5829	31.433
AT1G02220	2.02093	5.08478	3.95986	5.37366	7.04648	5.01085	14.4072	15.8887	13.595	3.92123	1.93241	1.708	3.88815	3.72604	5.50903	11.4419	6.43796	14.2	1.42609	1.59473	2.35654	2.7889	2.93846	4.90843	9.71596	5.58406	6.35115	2.47964	3.12417	1.925	5.32981	4.85739	2.96663	15.6011	8.83788	15.2596
AT1G02230	0.341263	0.551761	0.395093	0.042046	0.989672	0.489187	0.795969	0.831317	0.452974	0.718614	0.721931	0.374183	0.514297	0.222292	0.379251	0.261533	0.280611	0.495276	0.089618	0.395122	0.820377	0.034122	0.138054	0.039887	0.186143	0.183722	0.665772	0.497167	0.412006	0.215704	0.481216	0.239724	0.136636	0.615725	0.890784	0.630436
AT1G02250	0.025118	0	0	0.046732	0.264339	0.098381	0.040521	0.367819	0.201451	0.085827	0.017702	0	0.143406	0.397216	0.281882	0.47557	0.290488	0.128273	0.044661	0.023311	0.036283	0.488363	0.681255	0.171506	0.154305	0.227693	0.129022	0	0	0	0.153708	0.224714	0.390316	0.089826	0.149678	0.213854
AT1G02260	7.12514	6.67816	6.1019	7.26867	5.97944	6.85667	8.75465	11.2953	10.9116	7.16118	7.23526	6.86127	9.23209	10.1898	8.16828	9.98671	13.932	11.5147	4.81427	8.97276	8.58779	10.6995	11.8895	10.3432	10.6209	11.3653	12.8863	9.08065	9.54695	7.72623	9.91576	9.2535	9.83738	10.3338	14.0635	11.4145
AT1G02270	9.88567	11.2758	10.9956	49.8289	47.105	53.2321	32.796	34.7521	36.8889	8.9712	9.24614	6.06801	43.2205	54.2146	48.5402	35.0934	34.5741	33.7878	8.37666	7.96756	10.08	52.4878	52.9477	54.2024	30.2964	31.2808	34.3502	11.6726	9.80176	11.6964	50.4134	51.6435	46.3913	33.5934	33.3202	34.601
AT1G02280	59.1437	69.8613	58.5292	41.5961	46.9714	42.6972	37.0175	39.7455	41.3479	54.8469	51.0704	58.0872	39.7755	57.435	42.1488	49.5098	39.9185	42.5493	66.5704	62.9655	71.6704	74.8154	58.9187	65.59	51.8927	46.3026	29.7708	48.964	66.5384	60.9523	40.456	39.8419	55.3181	48.0301	38.9606	56.5788
AT1G02290	4.94908	5.96206	6.3547	4.63918	3.86986	4.05566	3.1617	3.29383	2.35071	5.61783	4.12155	4.59316	3.37858	3.76445	3.86064	2.35521	3.95264	3.70878	4.77467	5.23285	4.1718	3.66045	4.65034	4.05588	2.82118	2.84888	3.90627	4.93668	4.10401	5.01107	3.95106	3.45476	4.0627	2.06294	3.6442	3.34699
AT1G02300	4.51035	4.6865	2.45327	1.81936	2.35403	3.1316	3.05248	2.00488	2.07907	4.20917	4.29183	4.38478	2.74824	7.24012	1.97123	1.49203	3.26234	2.98532	4.43454	3.82323	5.31425	6.06492	5.68714	5.36034	2.57774	1.62968	1.94562	3.83505	4.91955	5.22354	2.85598	5.51239	3.86923	2.1452	2.14798	1.82208
AT1G02305	47.1267	51.8827	58.4721	45.0496	39.6391	49.4307	35.6437	23.4147	23.4683	51.7835	54.349	44.6125	48.3645	51.4322	42.8945	27.599	36.9712	34.3715	57.7257	64.3187	49.6028	48.0444	46.3167	49.2005	20.8787	30.1374	24.9003	57.7632	50.5351	64.9451	50.7207	44.368	42.8308	34.7763	32.2794	25.8542
AT1G02310	0.677697	0.5875	0.30931	7.71304	6.12387	13.7405	12.1718	11.3921	8.749	0.746307	0.122712	0.036785	10.8337	10.0771	13.6231	8.94632	13.9097	10.5559	0.182469	0.297989	0.044294	15.9477	19.4468	23.3522	8.79294	4.83329	21.1641	0.161785	0.304636	0.241068	17.0651	15.9528	11.7451	7.98149	12.6091	8.02867
AT1G02320	0	0	0	0	0.213435	0	0.127792	0	0.024859	0	0	0.057907	0	0	0	0.214691	0	0	0	0.083191	0	0.124851	0	0	0	0.146472	0	0	0	0	0	0.537475	0	0.212554	0	0.097354
AT1G02330	23.1084	26.5971	28.3787	26.3155	23.2211	25.4885	37.0768	45.1288	39.2668	26.8799	22.4186	25.3915	23.1028	25.0957	23.3771	43.2484	37.3805	46.8392	24.7787	23.3517	20.7342	31.8506	29.978	31.6446	43.4079	34.754	35.8375	22.6711	22.4257	21.5203	26.6352	29.844	33.3328	36.5226	34.8956	38.3539
AT1G02335	1.78608	1.64917	7.2653	8.05071	4.24885	3.85434	4.64364	3.30733	3.12553	4.52828	3.66178	1.13782	5.42558	1.16586	5.91106	2.72463	2.75847	3.25408	2.15374	1.13448	1.97791	0.562705	0.63638	0.94879	2.87599	6.2679	1.82437	12.6537	1.41519	6.28583	3.42557	2.68483	2.41764	5.46467	2.60552	0.937517
AT1G02340	16.5652	17.0481	30.717	8.35646	7.99339	8.05325	3.24184	2.85408	2.4465	25.4075	14.3599	15.6764	6.89359	10.6062	11.7452	3.56148	2.84439	3.07204	21.0485	17.2904	11.8212	6.26785	8.3213	9.77851	2.92359	2.08291	3.38038	21.5188	16.6895	15.0661	10.0527	6.67276	4.2563	1.85261	1.95298	1.7733
AT1G02350	14.9833	2.5533	3.42872	3.24403	2.37699	1.07815	0.501595	0.634368	0.522841	5.0187	6.91678	6.11964	0.915442	1.82574	1.64194	0.275706	0.273417	0.059317	7.05074	2.30486	3.05949	2.43193	2.41943	1.74471	0.32234	0.282778	0.170435	7.20083	5.9643	6.19442	2.01452	1.81171	2.09324	0.275678	0.304256	0.211341
AT1G02360	5.03399	8.91141	4.64799	11.7416	19.1343	10.4436	10.773	13.1646	7.6676	8.26516	7.2816	7.04452	11.9306	7.64531	14.6754	4.04742	1.92108	20.1629	5.67134	7.09083	8.83949	3.07278	8.49725	8.09344	4.06865	4.10701	3.60922	23.2456	12.4679	7.14037	15.4871	14.7688	7.77759	12.5975	7.67619	6.90956
AT1G02370	2.03811	2.44555	3.18212	3.29293	3.02216	2.98573	6.17071	8.84906	8.63505	2.45026	2.00434	2.46644	3.3459	3.34749	3.2264	8.54927	9.28428	8.33667	2.67669	2.56501	2.87908	4.74603	4.19717	4.98634	8.43735	8.10509	5.47187	3.42623	2.46758	4.07314	3.60993	4.15451	4.15971	6.87106	5.43975	6.10509
AT1G02380	9.80308	8.8773	7.37685	0.180766	0.547225	0.866167	1.01721	1.96356	1.1356	6.43918	5.60956	5.92878	0.522071	0.974527	0.92123	1.18307	1.58376	1.25283	5.34914	3.88563	4.95005	0.571212	0.816753	0.764658	1.23208	1.21534	1.7331	3.31965	5.24249	2.89061	0.424723	0.675751	0.49483	1.6339	1.919	1.64831
AT1G02390	0.795812	0.379994	0.336536	1.2109	1.66545	2.63102	3.68622	2.37594	2.394	0.960404	0.911951	0.540347	1.70558	1.72733	2.26347	3.08891	2.04723	3.88806	0.350676	0.748207	0.827027	2.13013	1.77018	3.94195	2.84507	3.89524	8.23587	2.21222	0.566534	1.006	2.49112	3.74275	1.69266	5.80232	8.45828	6.43641
AT1G02400	0.905443	2.37283	0.93226	15.087	18.5778	16.5237	6.39341	9.28255	7.00646	2.27822	3.28314	2.68586	15.8316	14.7266	18.357	8.23234	3.71812	9.14161	4.61297	4.58543	8.79418	13.711	16.7996	16.6265	6.41792	4.44986	7.56326	15.4256	12.0458	12.2026	18.387	20.3372	10.003	8.48278	6.00731	12.6105
AT1G02405	0.509567	0	0.15772	1.10521	1.58499	2.84179	3.37284	2.69199	3.47452	0.689041	0.707824	0.660637	0.937533	2.12705	2.04101	3.17885	1.20662	3.4438	0.643034	1.00974	0.609354	1.55041	1.35864	2.01906	2.80565	2.66367	2.35913	1.02096	0.839202	1.10569	2.64225	2.36333	1.24638	1.95509	1.84886	2.73789
AT1G02410	12.3845	13.5938	12.9018	11.4939	7.18702	11.3206	9.26861	10.0629	10.8059	11.9697	9.27829	12.4782	8.97184	10.0594	12.8012	11.9125	8.98191	11.574	11.397	11.594	11.5133	12.4615	11.3711	16.8194	11.7573	9.89696	12.2056	10.703	11.99	12.6342	11.0599	9.40251	12.4093	14.4082	10.2809	13.899
AT1G02420	3.13804	2.7883	3.51093	3.12346	3.82981	3.87352	1.35865	4.09086	1.61347	2.75383	2.5038	2.29127	3.81659	1.08784	3.2788	4.8173	4.38166	5.36835	2.86042	2.46188	2.79265	3.88695	2.23048	4.06403	3.32471	4.95565	3.08434	2.14342	2.76106	3.37812	3.58416	4.47408	4.52797	3.58397	3.16664	3.31384
AT1G02430	0.300053	0.539859	0.051356	0.612817	0.339994	0.428483	0.254678	0.824579	0.391656	0.685544	0.1338	0.432377	0.041137	0.803665	0.695816	0.646145	0.747064	0.460566	0.285659	0.505687	0	0.909371	0.993865	0.205481	0.366398	0	0.711779	0.736102	0.507076	0.351572	0.488742	0.805102	0.384167	0.706497	0.326269	0.685746
AT1G02440	0.006446	3.7e-05	0.382465	0.333165	0.360152	0.030932	0.135057	0.290189	0.026711	0.023137	0.132562	0.000521	0.541331	0.002449	0.081984	0.0878	0.041706	0.058972	0.000312	0.036957	0.495561	0.348385	0.063052	0.634682	0.025149	0.369582	0.000644	0	1.5e-05	0.000864	0.017024	0.144962	0.07354	0.143357	0.106678	0.184502
AT1G02450	0.033975	0.069901	0	0.367547	0.610466	0.388982	1.42125	0.200143	0.289481	0.070828	0.031071	0	0.465796	0.761638	0.075368	0.059934	0.123207	0	0.207828	0.031107	0.739553	0.07769	0.247429	0	0.124343	0	0.071629	0	0	0	0.685515	0.19049	0.819802	0.141784	0.142937	0.689617
AT1G02460	0.299957	0.21855	0.08006	2.67448	2.04086	1.31654	8.09471	8.60558	10.3417	0.22447	0.433868	0.28609	1.28692	0.82708	1.14844	8.18115	6.73719	6.39667	0.259855	0.408551	0.057768	1.00969	1.36061	2.25782	7.57682	5.13331	4.95492	0.527899	0.31738	0.489513	1.54571	1.75454	3.27912	5.15295	4.13042	4.70369
AT1G02470	0.188513	0	0.188356	0.009543	0.000144	0	0.530169	0.002476	0.004964	0	0.021836	0	0.178819	0.002425	0	0.016124	0.335025	1.66145	0.124676	0	0.706265	0.11193	0.007581	0.009281	0.090517	0.026817	0.00013	0	0.168231	0	0.010201	0.001355	0.61566	0.00092	0.002337	0.06612
AT1G02475	14.0595	40.0795	19.4184	20.0617	43.3364	16.986	28.5753	14.3279	14.7981	16.8362	18.5664	32.6703	16.6593	16.9296	19.4308	14.8157	13.8557	10.7147	15.9094	35.49	17.6834	28.8841	12.1766	26.1	15.8155	14.1934	33.1574	38.7095	20.0891	18.2115	35.891	15.9772	14.7826	34.6219	34.1647	16.2093
AT1G02490	0.832105	0.108817	0.257742	0.184114	0	0.738635	0	0	0	0	0	0.798691	0.512607	0.219436	0.241623	0	0.288649	0	0	0	0.315531	0.183208	0.43366	0.179282	0.222417	0	0	0	0	0	0	0	0	0.174024	0.170741	0.257397
AT1G02500	162.795	157.859	138.659	125.357	138.311	127.106	175.173	162.84	167.125	166.007	64.8233	172.895	136.814	127.198	143.048	139.147	149.997	176.751	153.005	175.504	146.113	122.485	142.356	116.766	160.178	161.887	191.448	173.637	144.855	137.253	133.707	140.091	127.774	162.057	188.086	157.957
AT1G02510	0	0	0	0	0	0	0	0	0	0.026609	0	0	0	0	0	0	0	0	0	0	0	0	0	0	0	0	0	0	0	0	0	0	0	0	0	0
AT1G02520	1.48098	2.92315	1.55581	3.17871	3.7733	2.56663	10.093	13.8814	6.31035	2.72227	1.3352	1.66121	2.93009	1.53878	4.01601	5.00881	3.79291	12.0545	1.38239	2.03555	0.673726	0.752869	1.26965	1.16897	5.1428	4.26483	5.17813	3.10418	3.24829	1.07116	4.40449	2.95092	2.40922	8.52182	7.12386	7.0368
AT1G02530	0.022987	0.009459	0.013976	0.037177	0.025815	0.020949	0.238852	0.121783	0.062013	0.052234	0.009275	0.042559	0.02475	0.028544	0.101204	0.129681	0.050016	0.090311	0.065287	0.050063	0.042072	0.030837	0.09428	0.067867	0.067773	0.042156	0.087233	0.013123	0.121862	0.053714	0.048703	0.048561	0.074653	0.075142	0.114504	0.074641
AT1G02540	0	0	0	0	0	0	0	0	0	0	0	0	0	0	0	0	0	0	0	0	0	0	0	0	0	0	0	0	0	0	0.032695	0	0	0	0	0
AT1G02550	0	0	0	0	0	0	0	0	0	0	0	0	0	0	0	0	0	0.038066	0	0	0	0	0	0	0	0	0	0	0	0	0	0	0	0	0	0
AT1G02560	141.625	169.308	173.019	170.69	177.591	158	159.418	164.839	177.54	183.255	157.557	140.823	153.995	155.227	150.121	177.583	179.585	142.693	157.391	140.967	164.376	155.453	135.493	155.101	178.964	180.837	172.899	158.524	180.139	175.433	159.946	155.695	162.625	189.034	170.691	195.603
AT1G02570	0.323792	0.261431	0.041536	0.054868	0.134268	0.046455	0.212463	0	0.172627	0.148027	0.517999	0.404008	0.382908	0	0.207319	0.354901	0.110356	0.483682	0.194507	0.297201	0.040477	0.043917	0.148242	0.049969	0.304859	0.06057	0	0.936427	0.226065	0.380004	0.125071	0.037916	0.033451	0.127066	0.211958	0.164689
AT1G02575	0.184216	0.252671	0.208259	0.164411	0.319658	0.127794	0	0.126203	0	0.12801	0.106395	0.304073	0	0.085771	0	0.071974	0	0	0.322614	0.36744	0	0	0.132446	0	0.025054	0	0	0.199548	0.122005	0.022364	0.063569	0	0	0	0.021528	0
AT1G02580	0.048138	0.124492	0.113452	0.086359	0.545211	0.143354	0.099901	0.284754	0.170897	0.134133	0.055321	0.191971	0.095113	0.23999	0.050052	0.067538	0.042478	0.068729	0.056602	0.175024	0.125233	0.052446	0.05706	0.0193	0.046847	0.048156	0.016914	0.150853	0.073733	0.125946	0.275116	0.059327	0.077371	0.227968	0.044442	0.104563
AT1G02590	0	0	0	0	0	0	0	0	0	0	0	0	0	0	0	0	0	0	0	0	0	0	0	0	0	0	0	0	0	0	0	0	0	0	0	0
AT1G02610	21.6034	37.2905	52.2358	4.95357	5.06951	5.99847	1.09786	0.764209	1.19808	39.0842	29.5953	27.3647	3.64441	5.68558	6.43502	1.43854	1.80483	1.17808	28.8695	25.2884	24.4107	2.21365	3.56053	3.72914	1.13635	1.49077	1.68519	26.0788	28.3528	32.9567	4.07318	3.72465	1.91604	2.49586	2.35435	1.40971
AT1G02630	0.969754	0.617034	1.23705	0.153859	0.177639	0.130789	0.020986	0.089727	0	0.424125	0.470354	0.549032	0.441032	0.264285	0.323244	0.034392	0.061186	0.078394	0.913688	0.517945	0.449908	0.243281	0.303592	0.252949	0.167652	0.154543	0.094814	0.449247	0.537955	0.781464	0.034056	0.14948	0.165387	0.167053	0.02403	0.023125
AT1G02640	119.157	94.351	105.388	17.5183	19.2546	14.7952	0.942329	1.17296	0.99101	96.0773	82.5509	96.6767	16.4826	15.9731	17.9271	0.754433	0.584897	0.655125	103.174	77.4547	103.028	10.3119	11.5692	8.00828	0.998383	0.899185	0.356906	71.566	70.2332	90.0718	9.53517	9.58563	9.27884	0.762435	0.57952	0.775655
AT1G02650	3.46643	2.24478	3.55809	0.365447	0.258115	0.286238	0.237357	0.075043	0.12167	3.38066	3.29346	3.65582	0.131163	0.61602	0.286334	0.27844	0.169166	0.082451	3.27098	2.45762	3.05013	0.166058	0.304004	0.235639	0.256337	0.276692	0.134214	2.42585	2.62021	3.17363	0.253812	0.132901	0.336522	0.437577	0.245243	0.399054
AT1G02660	81.2035	99.7053	105.671	37.3154	52.9429	38.3361	3.5582	3.88231	3.21387	100.777	117.355	82.7373	38.3235	36.19	43.0512	5.04553	3.93052	4.39548	90.6052	71.9321	71.5855	18.1415	20.2772	21.5974	4.35563	4.63035	8.33743	72.118	68.0922	93.9495	25.4283	26.0926	17.3524	6.17033	9.46509	5.51528
AT1G02670	1.92583	5.23174	2.28345	2.60689	3.10243	3.19204	0.732768	2.4899	0.653983	2.8156	5.18644	5.9163	1.74918	3.91402	1.91326	2.35443	2.40437	2.60076	3.49175	5.01134	5.95747	3.82641	3.99929	1.95479	2.36644	2.05713	0.934696	4.42612	4.53628	3.95531	2.67731	1.39281	2.617	2.10972	2.22635	0.872979
AT1G02680	13.513	7e-06	10.8532	0.001595	0.001224	0.005446	5.76052	1.6e-05	6.55402	14.6461	0.000142	0.000787	5.81618	0.01034	8.0062	0.000496	0.004297	0.006288	16.8016	5.26173	7e-05	0.028835	0.002374	8.25098	0.001407	0.000727	6.61809	0.027391	5.85119	14.8363	0.001207	5.30993	0.00016	0.000193	0.000864	6.61639
AT1G02690	9.14522	7.07832	6.33286	4.7104	5.42341	4.03878	6.54468	10.7135	9.78344	7.37782	3.43627	8.21335	5.16859	3.81529	5.08077	8.37564	7.56508	9.78747	8.58561	9.72935	8.14959	7.98076	8.2645	9.0727	9.7689	9.38064	6.47785	7.15998	5.67996	5.93767	4.96293	5.99509	7.53862	6.45454	6.58058	6.87519
AT1G02700	0.920997	0.944799	0.981043	0.701259	0.765668	0.61865	0.26157	0.332128	0.501758	0.642969	0.848156	0.760879	1.26374	0.7582	1.05207	0.466217	0.159394	0.589245	0.867168	0.559116	0.45099	0.77304	1.19109	1.23392	0.238524	0.273514	1.04201	0.521019	0.479334	1.13215	1.06798	0.894588	1.11506	0.340652	0.280662	0.385655
AT1G02710	7.51586	4.0004	1.68766	4.25872	3.80246	3.63122	4.77747	3.97225	3.94626	3.09263	3.27496	5.53125	4.88635	3.51653	4.83168	3.66361	3.06094	2.09431	3.68781	3.67424	4.34694	3.79281	4.85228	3.8043	2.83404	1.7712	2.3872	1.72797	2.02352	1.82494	5.05724	3.31318	9.44535	2.00664	2.52759	3.25949
AT1G02720	7.58754	6.81581	6.11624	3.14017	3.62156	3.77738	2.68276	4.44258	3.67516	6.62454	4.56853	6.0823	3.56475	4.4886	3.84234	3.86729	3.25256	4.25832	4.78625	6.68322	7.56099	5.91863	5.0658	5.27598	4.15803	3.3961	3.32611	4.49758	7.28495	5.11611	3.67279	3.79585	5.15527	3.03565	3.06173	3.1382
AT1G02730	7.12225	4.39929	3.76325	3.33847	2.94428	2.19379	4.137	5.70469	5.42126	3.8785	2.07823	2.98406	3.29177	3.24586	2.82423	4.45075	4.77631	4.31639	4.06397	4.96094	6.36489	9.0547	6.2256	5.81583	6.15951	4.68966	3.57286	3.02324	3.4073	3.61275	2.99083	3.64368	8.12785	4.47915	3.63327	5.39523
AT1G02740	7.0542	6.33867	4.6807	4.63527	5.66735	4.88075	5.36283	6.71479	6.3926	6.1975	6.85815	8.04009	4.78554	8.04527	5.67544	3.92761	6.97443	6.25139	4.87972	3.90099	3.92731	5.67014	3.28419	7.77163	5.90244	5.06353	4.21767	6.80956	4.71919	5.65327	5.14579	4.78624	5.51208	4.6339	6.6051	4.74148
AT1G02750	13.2602	12.4071	12.8369	11.2002	10.8325	10.6171	18.2189	20.116	15.0228	13.2646	11.394	12.6255	11.7218	13.5876	12.036	17.8945	15.4965	19.3952	13.45	12.306	11.2392	12.6862	12.9658	10.2037	17.7104	18.1266	15.3607	49.528	13.1088	12.5229	11.0845	9.72047	10.3845	22.4005	19.7509	17.5091
AT1G02770	0.343973	0.214645	0.547796	0.734668	0.27487	0.821997	0.381849	0.624194	0.449518	0.394729	0.236026	0.324288	0.17593	0.806048	0.776097	0.421002	0.649619	0.258813	0.339149	0.420397	0.262127	0.13803	0.073512	0.277989	0.385373	0.326932	0.294264	0.093997	0.580115	0.278073	0.330626	0.215929	0.270362	0.473898	0.261398	0.224078
AT1G02780	462.052	447.024	380.72	350.56	355.348	321.528	522.77	593.594	639.971	415.056	334.751	459.591	340.171	443.417	372.296	575.937	592.803	599.13	421.139	484.705	406.651	548.522	520.21	388.167	597.819	633.858	506.997	379.631	377.044	339.313	381.798	358.161	420.092	539.198	546.476	596.367
AT1G02790	0	0	0	0	0.049798	0	0	0	0	0	0	0	0	0.073955	0	0	0	0	0	0	0	0.075796	0	0	0	0	0	0	0	0	0	0.041437	0.02675	0	0	0
AT1G02800	1.80333	1.09862	0.59772	0.664688	0.496544	0.156093	0.100427	0.224589	0.221005	1.25872	0.162236	0.936328	0.239989	0.788483	0.557674	0.140204	0.350027	0.121402	0.759977	1.06584	1.45415	2.93273	1.44827	1.77786	0.16695	0.133863	0.112445	0.137602	0.398339	0.507854	0.125939	0.290613	1.32425	0.360791	0.238507	0.244017
AT1G02810	4.99506	3.12055	2.67869	2.51101	3.72671	3.24918	1.29525	2.47787	1.29566	3.68053	2.05706	4.52082	4.0151	3.0424	5.83969	1.79507	0.899167	3.08495	2.92433	5.14095	0.815417	1.02208	3.43957	2.05355	2.53728	2.89545	2.10196	6.95411	3.27069	1.47282	4.79948	6.25551	3.81097	0.921918	3.10919	2.25187
AT1G02813	0	0	0	0	0.134911	0.275084	0.084315	0.058778	0.119078	0	0	0	0	0	0	0.052981	0.081685	0.051526	0.028782	0	0.059923	0	0.004972	0	0.502654	0.138549	0.063319	0	0.061519	0	0	0	0	0.062563	0.189532	0.1218
AT1G02816	18.3072	18.2589	16.8332	4.96337	8.84944	7.1787	13.4333	11.418	10.2257	18.1488	19.691	16.039	8.22804	7.69773	7.54618	10.6264	11.2505	9.79677	17.5488	18.8502	15.3415	7.25451	5.9711	4.9781	13.0497	17.2418	18.4707	20.736	22.4119	20.5144	6.69326	4.51095	5.63512	17.8945	14.4586	16.9914
AT1G02820	11.8228	11.4361	8.77603	306.942	276.654	327.756	359.721	461.376	286.894	9.09159	10.5631	8.05123	308.568	390.825	305.58	482.46	348.949	475.221	6.79448	3.39144	4.10055	439.187	392.962	630.713	459.98	458.53	448.294	3.17439	4.39778	5.40544	427.352	443.94	403.099	359.583	399.757	423.931
AT1G02830	0	0	0	0.172831	1.07147	0.969262	1.83545	1.87167	1.08321	0	0	0	0.841063	3.03168	1.89074	3.05694	2.90661	2.87801	0	0	0	3.03878	1.1165	2.27185	3.51846	3.0874	1.64557	0	0	0.231556	1.60503	1.77334	1.40677	3.11801	2.06043	4.02725
AT1G02840	110.974	96.1982	95.0626	69.0936	71.3105	70.2328	103.165	111.368	112.249	100.074	97.8315	127.078	69.4384	84.1421	75.8831	107.86	109.84	109.309	129.983	145.384	117.437	89.1622	87.9587	83.7294	113.857	112.384	93.7631	118.71	128.422	113.819	78.324	72.0873	74.6118	91.2264	92.4629	95.1201
AT1G02850	13.169	26.3345	30.2434	16.7675	28.661	18.1107	80.1274	65.4625	65.9463	34.0564	22.1795	16.4568	13.354	19.9872	18.4042	65.4329	95.8792	48.3866	27.3323	18.839	16.5837	15.2468	15.2308	12.0692	47.7696	61.866	63.7871	32.1076	26.5748	27.4455	16.7789	13.6407	9.43341	73.9028	80.8955	84.2157
AT1G02860	13.5689	20.4668	28.0574	15.8187	15.1378	24.9495	3.93765	1.1261	5.23558	20.4277	16.6468	18.7364	19.5125	17.814	23.4412	2.54767	3.40513	5.88176	23.3536	19.4864	19.7539	17.4573	14.9129	11.0831	5.95428	3.16718	4.79537	24.9646	17.0598	25.0083	18.2454	13.853	12.7614	4.93489	3.01658	5.24543
AT1G02870	14.0898	11.9795	13.0312	10.5461	9.77935	9.93232	46.8821	49.428	47.2682	15.6031	8.62868	14.0761	9.68425	13.8634	12.0072	55.2411	47.1836	49.9772	13.9956	14.7858	8.65685	17.3807	21.1169	13.9955	51.7284	52.5717	57.7893	14.4853	10.8875	12.3403	12.3914	11.4228	17.2956	49.4413	54.9356	50.2914
AT1G02880	4.94316	4.97515	6.96779	11.2626	14.014	12.2969	17.1219	18.7014	17.1225	6.01738	5.33554	5.50725	11.4302	13.8367	10.7635	17.0341	13.7193	24.1655	4.41367	6.863	7.91699	15.8649	14.3217	15.9803	19.3024	16.0236	19.4156	8.76082	7.67703	9.1191	13.6364	14.1872	11.0665	18.8412	22.0581	21.4791
AT1G02890	21.3455	37.1452	40.4543	26.5381	45.7209	49.6302	40.68	38.3638	28.1594	45.4688	49.5735	29.8514	36.8691	24.8981	32.7853	25.852	33.3642	33.1062	28.87	23.0643	30.0937	23.3496	25.0389	22.3823	30.2959	30.5128	29.4155	39.1451	45.2009	35.2012	27.1391	33.3238	22.8127	50.4714	38.8223	45.7813
AT1G02900	27.9627	22.7367	20.9022	20.4157	24.5195	33.1755	10.7546	11.8756	6.46687	29.6939	17.4139	26.5406	34.8191	33.0628	41.9527	6.5836	7.8595	21.1199	21.9568	31.9029	11.5306	30.483	42.1957	37.8474	14.6292	12.9815	14.7359	37.9882	19.3167	9.46433	31.6936	44.7699	17.6762	9.82134	20.4386	8.67367
AT1G02910	32.9319	35.6942	34.1561	34.9035	35.2477	37.2589	33.5895	37.8383	38.5103	33.3149	35.7233	34.4424	32.4275	37.0719	33.1961	37.9216	44.9946	33.3955	35.7338	33.2238	35.684	42.1001	39.4154	40.9537	38.4414	37.5727	36.0216	34.5031	38.172	35.3064	36.3218	33.3346	36.6143	39.2309	35.9273	42.6132
AT1G02920	12.8098	100.891	87.7694	187.694	348.888	152.013	243.496	257.439	253.504	100.848	114.614	30.7099	192.504	60.2123	121.286	105.516	20.0213	265.082	27.0037	35.5391	55.6371	30.4942	55.2276	73.8615	35.3907	39.9252	31.2741	121.467	119.003	66.8816	154.859	118.415	65.5272	447.966	136.234	306.177
AT1G02930	11.7813	34.793	51.3897	221.079	287.922	133.406	248.829	294.698	369.722	33.7445	42.4712	12.9363	147.939	85.1382	103.589	157.659	37.5968	252.688	15.3585	48.883	53.3657	69.6429	111.475	147.271	76.0894	67.7455	76.9595	78.3234	40.2445	46.8084	184.234	129.954	100.353	403.996	118.843	237.388
AT1G02940	0.09987	0.195867	0.639442	0.322378	0.428355	0.790443	0.39678	0.596393	0.355468	0.376054	0.227801	0	0.130301	0.272947	0.213851	0.252189	0.021613	0.327063	0.145441	0.151099	0.1854	0.448102	0.288008	0.416511	0.251726	0.25863	0.189483	0.516097	0.047856	0.083727	0.14704	0.230645	0.337668	0.647419	0.498644	0.452098
AT1G02950	2.98455	4.00104	6.09435	5.12366	4.11726	4.45748	4.25914	3.24751	4.76758	4.22473	3.31583	2.68822	4.5075	2.69606	6.45668	2.60752	3.84431	5.18192	2.72702	3.3733	2.64404	2.57063	3.41307	3.44334	5.03878	3.8706	5.98757	6.77301	2.92441	3.39281	3.91031	3.27723	5.0761	4.12553	5.20373	3.82662
AT1G02960	10.5925	13.2687	11.4042	6.62047	7.21589	8.02306	2.79165	3.67823	3.04591	12.5491	11.5872	12.9378	7.28918	10.8127	7.77879	2.44206	3.88011	3.17624	12.6785	13.8959	14.2816	10.9555	10.2908	11.9554	3.49239	3.31727	4.97341	13.2478	15.3902	13.3119	8.68067	6.83014	8.91584	3.0168	3.75363	3.64515
AT1G02965	0	0	0	0	0.001407	0	0	0	0	0	0	0	0	0	0	0	0	0	0.019176	0	0	0	0	0	0	0	0	0	0	0	0	0	0	0	0	0.018577
AT1G02970	0.785156	0.95244	0.488637	0.658306	0.788732	0.610152	0.343233	0.944447	0.615074	0.483445	0.317453	0.768019	0.527978	0.292004	0.505279	0.383	0.429739	0.980195	0.368287	0.570669	0.404004	1.83474	1.11295	0.642411	0.542371	0.574531	0.437132	0.563524	0.557368	0.519394	0.748987	0.538596	0.88735	0.579492	0.662672	0.520036
AT1G02980	0.014722	0	0.01149	0.019908	0.016533	0.016855	0.858807	2.06931	1.20083	0	0.040812	0.049319	0.179686	0	0	3.24167	0.393306	2.04242	0.044761	0.066813	0.029373	0.016025	0.048062	0.011778	2.10979	1.54727	0.273652	0	0.043726	0	0	0.040492	0	0.485308	0.415302	1.4353
AT1G02990	3.91409	5.47351	5.11891	4.95323	5.26933	5.90284	9.19592	9.31397	8.84906	5.24031	4.09612	3.58579	6.03875	5.5466	5.25207	7.18782	8.66143	8.5385	4.04734	4.00367	5.08063	4.73731	4.51186	4.72519	7.56789	7.68205	8.81906	5.7259	5.01849	5.91444	5.81877	5.49257	6.43747	7.94152	7.93202	7.56288
AT1G03000	10.4874	13.059	11.4038	8.4532	8.35905	7.95075	3.12166	4.39684	4.32505	12.6726	10.2106	9.88751	8.58167	9.77933	7.5937	3.9643	4.27844	3.68208	10.6143	10.7287	12.1185	6.89505	6.82433	6.83385	3.76799	4.4408	2.9241	11.601	10.2354	12.0973	7.2729	6.08609	7.03392	4.0732	3.73617	4.64391
AT1G03010	0.507031	0.509684	0.531027	0.245291	0.275022	0.05414	0.083115	0.139438	0.107278	0.739337	0.271842	0.663808	0.151609	0.361465	0.318317	0	0	0.146723	0.502643	0.871505	0.452977	0.090309	0.162105	0.105608	0.221158	0.073695	0.28881	1.38432	0.479038	0.476424	0.210863	0.265621	0.114357	0.176235	0.330754	0.143856
AT1G03020	1.27733	0.959893	1.96127	1.7498	1.84548	1.82108	6.75087	5.55716	5.08076	1.36489	1.12559	0.943982	1.60603	3.1891	2.68791	5.72829	6.18375	4.33514	1.52193	1.28387	0.449407	2.70905	4.48414	2.61279	8.40221	3.62341	16.9819	0.639907	1.39511	0.732113	2.82193	2.77296	5.49631	9.85736	13.1735	5.90887
AT1G03030	8.50469	10.7659	10.269	7.23506	8.16991	6.75938	5.01656	5.74903	5.22126	10.8962	8.77603	10.38	8.07204	9.24448	6.94109	4.75948	5.51569	4.91447	9.38543	10.247	12.4139	7.74692	6.84136	6.16575	4.67425	4.55556	6.213	12.4269	11.1747	12.6929	5.83253	5.79156	8.56537	4.61479	5.98858	4.38449
AT1G03040	22.7672	24.1925	24.3107	24.699	23.4412	21.7736	57.4869	55.4512	56.3385	22.3511	18.9409	19.5435	23.2594	25.3985	23.9171	59.3212	58.2418	57.2682	21.3812	21.1003	21.8319	25.8264	21.7656	24.0314	58.8969	51.8554	61.7511	21.3377	20.7598	25.2957	20.998	18.5307	23.5125	59.2773	52.8503	58.0052
AT1G03050	0	0	0.019188	0.175656	0	0	0.260778	0.200231	0.08961	0.038685	0	0	0	0.045254	0.041165	0.301682	0.224718	0.266234	0	0	0	0	0	0	0.123756	0.036262	0.039123	0	0	0	0.014408	0	0	0.183025	0.15385	0.31001
AT1G03055	2.94746	3.86336	3.90788	3.32062	2.93282	4.6515	7.38653	8.70322	8.55316	3.25249	2.29656	2.02055	3.51094	2.91252	3.50576	6.86607	9.17618	5.59179	1.93033	0.929983	2.20342	2.5575	1.66007	2.42957	8.92101	7.54394	9.28796	1.62566	1.47335	1.44538	2.80384	3.64642	3.11528	8.53658	8.99149	7.19112
AT1G03060	4.1337	5.37439	5.5895	6.34854	6.65843	6.71645	4.96905	4.78656	4.23925	4.68558	3.73086	4.17921	6.47532	6.44031	4.518	2.96045	4.58848	4.58681	4.87666	4.62676	6.57473	6.10959	5.40717	5.155	4.10827	4.38376	5.41309	6.28381	6.64916	5.24757	5.27558	6.1603	6.04298	4.67872	5.06838	4.90921
AT1G03070	0.399096	0.366323	0.907918	0.518226	0.439463	1.03396	1.03789	1.10689	1.47722	0.871779	0.417207	0.150444	0.870275	0.154278	1.85536	2.67669	1.35816	2.1738	0.550412	0.234675	0.29096	0.222971	0.352162	0.359988	1.15402	1.00637	2.59569	1.20772	0.143221	0.560737	0.78184	0.327746	0.388068	0.817194	1.89787	0.838321
AT1G03080	16.8688	22.9152	23.2036	11.6515	18.5026	16.5205	14.0171	19.0694	15.7346	21.6204	18.6982	20.0541	14.4795	8.7543	15.0871	12.9591	15.0111	16.4503	18.9617	22.2015	20.2273	5.09039	9.95929	9.00915	14.0804	15.4844	15.6224	29.6051	24.1312	28.9064	9.71244	8.38116	10.7784	15.2728	16.3363	14.5317
AT1G03090	207.991	304.195	328.913	117.992	149.566	121.294	3.04004	5.12229	3.28395	336.342	375.922	357.575	113.073	122.157	131.229	7.13006	2.18449	3.78897	348.584	317.326	318.861	63.3021	68.0862	51.1376	4.16866	2.59146	2.67728	371.549	319.63	410.68	87.321	67.097	51.4995	2.97774	2.85656	3.34611
AT1G03100	0.512147	0.584959	0.888667	0.786516	0.945911	0.916634	1.9559	2.07443	1.55419	0.004762	0.435383	0.90793	0.179732	1.09726	0.244142	1.86764	1.38346	1.6016	0.505312	0.510731	0.545757	1.39272	1.45916	0.242726	1.24352	1.59821	0.490788	1.02355	0.594556	0.781648	0.632132	1.18387	0.602313	0.838143	0.885573	2.11181
AT1G03103	0	0	0	0	0.129009	0	0	0	0	0	0	0	0	0	0	0	0	0	0	0	0	0	0	0	0	0	0	0	0	0	0	0	0	0	0	0
AT1G03106	0.137904	0.081064	0	0	0.022124	0.293216	0.147313	0.270791	0.167744	0.041069	0.129031	0.121547	0.054018	0.135333	0.086093	0.278022	0.071442	0.219689	0.024102	0.07215	0.039306	0.045048	0.084932	0	0.217024	0.091902	0	0	0.06053	0.092252	0.213942	0	0.095072	0.123526	0.124323	0.080162
AT1G03110	4.06012	4.10389	3.15326	3.82384	3.69705	3.29598	8.81467	10.0663	9.27045	4.79858	2.9842	4.58107	4.06302	4.23647	3.52363	7.95398	7.1949	10.7802	3.07902	3.87819	4.00811	5.05756	5.32287	4.88315	9.37101	8.27813	6.40915	4.95989	3.14188	3.32524	3.70963	3.97188	3.88064	7.41463	6.09233	7.76465
AT1G03120	7.37359	1.99779	1.31337	0.734086	0.269964	0.71191	0.090702	0.128206	0.720691	2.14705	1.92318	1.43119	1.88805	0.818314	0.438815	0.079141	0.659312	0.297035	2.63559	1.10566	1.23632	1.12118	1.2965	1.3976	0.261019	0.306133	0.667715	1.01507	2.29981	1.56711	0.411	0.418583	1.51896	0.597661	0.420065	0.248913
AT1G03130	0.097437	0.029163	2.24539	0.102075	0.019469	3.20896	15.8485	23.0835	21.3911	0.041285	0.006397	1027.09	0.060825	0.147771	632.251	17.3557	24.1312	17.8392	0.065217	863.485	965.779	3.14473	8.255	721.232	19.614	21.6995	14.8738	0.033458	0.110574	0.063048	601.278	0.393977	0.042145	15.3126	14.8849	0.016403
AT1G03140	504.555	473.851	81.056	248.99	228.61	235.333	22.2456	27.2789	28.5941	441.225	510.771	85.8123	248.296	231.731	42.2341	27.157	24.2412	29.1738	434.756	93.0382	89.863	42.8155	44.4248	35.9705	30.3216	29.065	28.6447	407.7	458.924	356.751	48.1147	276.938	320.769	29.9884	32.2723	37.9251
AT1G03150	25.9941	31.5596	32.3015	17.157	17.4524	19.7401	16.0903	17.3382	16.7917	27.174	22.2151	25.8135	15.3269	25.8453	18.7295	17.4015	17.3735	17.5914	23.3311	25.6792	24.7413	22.7612	23.5508	28.9502	18.1314	15.9162	19.0757	25.1299	27.2324	28.938	20.7468	18.7437	18.0089	21.3668	19.5813	20.9345
AT1G03160	14.4573	19.5952	18.2398	17.3759	17.8931	16.8962	11.0825	12.0835	12.1276	18.0468	16.755	13.8324	15.0561	20.0803	17.0787	12.8949	14.4967	11.9629	15.1951	14.3343	15.2053	21.0682	19.638	17.218	12.0529	13.2776	11.5553	13.5596	14.8683	15.9906	19.0415	18.701	19.9471	14.1748	13.0403	14.8121
AT1G03170	0.475489	0.203986	0.74158	0.357842	0.64688	0.307498	0.364477	0.445244	0.832175	0.172848	0.082634	0.053893	0.583603	0.66297	0.425808	0.100075	0.341504	0.149035	0.190488	0.141387	0.407473	0.844591	0.467105	0.983402	0.341425	0.298573	0.367392	0.166078	0.357548	0.182686	0.365931	0.493907	1.06758	0.744132	0.526543	0.177152
AT1G03180	2.26361	1.44169	0.968723	1.18505	1.53119	1.25718	2.17355	3.77384	2.93806	2.21407	1.23031	1.37598	1.37985	1.78744	1.29659	3.01065	2.81678	3.613	1.93757	1.81174	1.90835	2.36589	1.84266	1.58943	3.77967	3.29684	2.72641	1.11843	1.79536	1.47344	1.31799	1.37239	2.67774	2.06791	2.18503	2.87912
AT1G03190	3.97356	4.8215	3.98509	3.42023	4.23226	3.54658	5.99172	7.98677	6.86514	4.77487	3.52307	3.5958	3.79459	3.96954	3.90584	7.52588	6.05841	7.41803	3.90198	3.90347	3.5791	4.46732	4.46509	4.1437	6.4534	6.1832	5.10836	3.87562	3.83565	4.07696	3.47643	3.66288	4.41985	5.28447	6.06707	5.97205
AT1G03200	0.31178	0.883981	0.281511	0.760002	0.173985	0.198426	0.16213	0.320402	0.120506	0.57863	0.369297	0.056455	1.16223	0.014961	0.232484	0.024651	0.133364	0.198546	0.304476	0.51761	0.15692	0.481209	0.084182	0.032851	0.163425	0.098854	0.126641	0.256666	0.049495	0.702244	0.148915	0.111126	0.355627	0.102831	0.214052	0.212079
AT1G03210	12.0093	15.0486	12.815	8.24385	11.1661	10.1402	3.36999	3.57744	4.45912	12.8777	11.6434	16.4864	10.8592	11.5067	11.7211	3.78937	3.74271	3.42766	16.3793	18.6405	13.9383	11.4054	13.7582	12.1277	3.17071	3.66759	3.33479	19.7685	18.1621	16.8754	10.7304	11.9572	8.2061	3.9593	3.95545	4.28545
AT1G03220	115.815	133.92	157.307	113.431	167.888	116.7	34.5965	42.5761	28.0661	203.857	249.02	25.676	115.287	85.3118	148.404	27.7897	14.3939	59.0307	178.034	182.053	159.893	41.815	75.6361	61.5091	30.2237	26.1863	26.5002	46.6847	192.498	13.498	124.122	103.115	60.7173	6.01201	0.204132	37.8991
AT1G03230	19.561	18.1982	16.7581	15.2602	20.0001	12.8405	9.13254	15.862	7.44474	22.163	28.8279	27.2603	15.7785	10.347	16.4331	4.14061	4.34671	15.4086	18.9517	25.7195	19.9677	12.4554	19.0802	12.3187	9.45316	6.93112	6.86135	32.7703	19.87	19.7651	16.6038	20.4587	14.9279	5.826	8.2539	6.66537
AT1G03240	0.115154	0.296082	0.17653	0.261691	0.055687	0	0	0.038153	0.065337	0.097937	0.058011	0.15797	0	0	0	0.261862	0.03523	0	0	0.388289	0.193313	0.013329	0.047325	0.193852	0.093544	0.015711	0.207273	0.073452	0.225262	0.090984	0	0	0	0.132116	0.18801	0.313609
AT1G03250	15.0197	17.0999	19.7609	39.8894	32.4765	33.9515	70.6898	57.6802	54.3602	17.3796	15.5642	13.42	31.5938	32.5295	32.7361	53.5393	57.8295	55.5612	14.6909	15.5855	18.1137	39.4584	33.8894	36.1652	55.3687	51.581	89.6595	15.9493	17.1048	17.5189	33.0837	34.4671	33.0318	61.5231	68.9804	59.9825
AT1G03260	8.19821	6.13169	6.24377	7.92179	7.94321	8.30467	10.2878	11.9034	9.71332	6.22544	6.38985	7.18482	7.27399	8.73449	8.57495	10.9053	10.3693	8.79896	7.01435	7.59042	8.50421	7.45505	8.42253	6.28095	9.66368	9.64684	9.80733	7.91475	8.03037	6.29905	8.23727	8.13862	8.14482	9.10498	10.3677	9.52482
AT1G03270	2.36583	1.87317	2.19542	0.953673	0.992345	0.804532	1.22585	1.52222	1.12571	1.81222	1.47252	2.28547	1.99099	1.81224	1.14484	1.24792	1.27452	1.41016	1.40878	1.64191	2.602	2.09636	1.60203	1.60736	1.61034	0.913721	1.20417	1.58376	2.69292	2.27624	1.14703	1.21246	1.91435	1.24427	1.51716	1.08615
AT1G03280	20.4265	20.907	20.86	21.5254	21.3531	22.3919	17.6106	16.8622	16.4211	21.9495	18.3337	23.2234	19.4423	22.8846	21.9099	15.5379	18.0798	18.6051	19.9989	25.5136	21.7081	21.1249	22.8413	21.1627	18.0304	14.3715	16.5082	21.6674	22.7318	22.2744	22.1951	21.2839	23.3421	15.8182	16.9379	16.1504
AT1G03290	14.2786	19.8553	21.3583	12.539	15.2126	14.3515	19.3207	19.2568	16.9536	21.3844	20.5489	17.9348	16.795	14.3148	13.2389	15.5012	19.583	19.7523	18.6148	20.9704	20.4147	11.17	9.89037	11.3652	14.694	14.7508	18.6924	26.3564	24.0683	26.9035	11.995	11.978	10.0088	16.5188	19.5173	17.3346
AT1G03300	3.77378	3.35528	2.63904	0.341234	0.205081	0.141449	0.470684	0.562763	0.580991	2.9043	1.83661	2.32978	0.450439	0.612783	0.376366	0.536343	0.286688	0.40378	2.62847	2.99009	3.15833	0.698913	0.32078	0.274297	0.437782	0.762058	0.296814	1.64669	2.50696	2.60642	0.301914	0.624514	0.296483	0.48042	0.32242	0.925584
AT1G03310	6.26774	7.775	5.87293	6.50156	6.16058	6.81216	8.8556	9.26935	10.9655	5.92776	5.51006	5.10067	5.69788	7.66074	5.30681	6.52218	11.2473	7.46047	4.9356	5.89126	5.90133	8.18319	7.13302	6.37476	7.05612	9.21747	7.29224	4.98509	7.29386	5.99961	6.53341	7.81897	9.56629	8.06797	8.95371	8.24976
AT1G03320	0.329447	0.141455	0.114665	0	0.124533	0	0.107598	0	0	0.227325	0.223709	0.085594	0	0	0.068879	0.097811	0.294737	0.08591	0	0.298167	0.191383	0.063182	0	0	0.26824	0	0.350688	0.072449	0.410002	0	0.254978	0.051812	0.045488	0.209756	0.249405	0.337669
AT1G03330	27.7406	32.3225	30.7271	24.4537	26.8112	30.2327	46.7516	43.0424	48.2959	30.8942	27.1887	28.7112	31.5643	33.3448	26.1106	41.9006	46.7326	50.1576	27.6601	30.8935	29.1301	37.832	33.9623	38.4012	48.8159	44.1476	48.8805	31.2938	32.7524	30.8798	29.0693	25.7163	29.1619	44.6685	54.3873	50.3542
AT1G03340	1.14739	1.48635	1.20925	4.16602	3.89669	4.75222	1.37395	2.18507	2.45256	1.56004	1.40168	0.92819	5.48337	5.09129	3.84743	2.12104	2.01726	1.84979	0.868439	1.23951	1.06424	5.33878	5.3628	7.16667	2.11975	1.46352	1.35535	1.47198	1.15264	1.32652	5.57601	4.97492	6.69294	1.67836	1.86068	2.54632
AT1G03350	21.8626	22.2266	25.8899	24.1364	28.4151	26.0686	31.6218	31.1708	27.3653	23.5715	21.8953	22.8102	24.313	26.1268	24.3652	28.3281	28.9029	31.8161	22.2461	23.0542	23.4698	20.4671	20.2614	19.1597	28.3339	28.4714	27.8367	23.5306	21.5176	23.5064	25.0476	25.4435	24.5035	25.1944	26.8276	26.3309
AT1G03360	7.47372	5.84739	5.69948	5.26997	5.22283	4.62305	14.9764	15.7279	17.3758	7.06473	4.62319	9.5968	4.91427	5.73034	5.11528	17.3497	14.8934	17.35	8.1531	8.79414	5.85736	8.89862	7.82135	6.19387	16.4353	17.2508	12.3996	10.0373	6.05857	7.97858	5.3622	6.78001	6.93983	12.2238	12.4269	11.5719
AT1G03365	8.1392	8.44812	7.88177	5.27217	5.23159	5.02125	6.6484	6.664	5.57434	8.52952	6.47433	8.16161	5.13959	4.44434	4.76489	5.23643	6.88112	6.22987	8.10714	7.02758	7.38615	3.81908	4.17343	4.03047	6.2486	6.09248	5.91415	8.62399	7.14751	8.16022	4.2598	3.68172	4.18465	6.21171	5.84213	5.82576
AT1G03370	8.37277	10.0712	9.24711	11.9498	15.1993	12.4781	9.52078	9.47235	8.77793	8.69412	12.2689	10.8499	13.3785	11.9288	11.7307	9.28064	6.88082	10.2239	10.9403	10.5192	14.9757	9.70086	10.7181	9.16209	8.75561	7.7794	7.13357	19.1855	14.6613	16.0493	11.8222	10.8099	9.86058	10.7743	9.40201	11.0262
AT1G03380	13.1887	17.669	18.382	18.1786	19.4043	18.2051	15.3163	16.0353	13.7253	20.0929	19.1056	15.8869	17.0446	18.9895	19.7014	14.2589	14.5668	15.753	19.1215	18.8755	18.2477	13.4934	14.1622	14.0121	13.4972	14.5097	16.2164	24.1627	22.011	24.134	18.2924	16.6523	14.5586	14.6374	16.0863	14.5996
AT1G03390	0.039785	0.027012	0.027425	0.04842	0.101668	0.054862	0.10294	0.178813	0.239396	0	0.020778	0.061417	0.072726	0.384444	0.210145	0.268175	0.549287	0.076294	0.094047	0.145706	0	0.283738	0.091196	0.065328	0.168384	0.19508	0.358153	0	0.108386	0.09315	0.123492	0.024785	0.063999	0.291035	0.259902	0.315509
AT1G03400	22.5498	27.5545	31.023	20.9842	22.0005	19.5344	4.91321	4.41807	4.82692	29.5008	34.1533	23.9538	25.9383	14.0292	18.6822	4.41392	6.45608	3.8222	24.2016	21.6355	28.2626	7.7384	8.42449	10.4108	4.05781	5.57737	7.98329	33.0544	28.67	29.9876	13.3849	13.6808	13.3441	6.85635	5.3505	5.37306
AT1G03410	11.3716	9.50292	9.88531	0.717824	7.12698	9.23728	6.29248	6.45874	0.93761	9.44651	10.2384	11.7111	7.04051	13.941	8.65862	3.97818	9.553	6.77266	11.9277	9.20013	11.9786	12.7428	13.4207	9.90233	5.88006	7.77878	1.24968	11.8453	11.722	11.8766	11.5125	10.8079	12.9319	5.06678	6.04971	5.11185
AT1G03430	11.3248	12.2442	12.2559	14.6218	13.9023	14.8412	4.71195	4.84328	4.69034	10.8352	10.4009	9.21354	15.1547	15.6238	13.2388	3.26229	5.24762	4.58891	10.2407	11.4366	14.8372	12.4592	12.9299	15.3809	4.88245	4.14762	4.37124	14.0587	13.4536	13.4841	14.4934	13.4207	12.2841	4.97224	6.82569	5.30591
AT1G03440	7.07252	10.1015	11.8686	3.41979	3.94377	4.62679	6.76284	6.59586	7.37005	9.52005	9.48493	7.09959	3.19991	4.70438	2.0338	5.6143	6.85943	5.68253	8.25143	6.72911	8.43653	2.29114	2.31141	3.44051	6.13019	8.01781	8.29376	7.10577	7.71569	7.62685	3.61357	3.69996	4.3467	3.31552	9.05869	7.02761
AT1G03445	0.015255	0.02549	0.076385	0.072916	0.022405	0.05443	0.103661	0.056074	0.066775	0.072423	0.022501	0.045875	0.01842	0.05155	0.014952	0.076236	0.020788	0.031996	0.027394	0.043158	0.061084	0.010446	0.015651	0.049804	0.040198	0.04126	0	0.037306	0.10474	0	0.103969	0.049531	0.03009	0.11161	0.0822	0.032807
AT1G03457	14.0399	12.9589	15.9833	9.02726	8.03893	9.96984	1.47308	2.32278	2.08933	15.6326	12.8539	9.50395	9.91162	8.00106	10.0506	1.55181	1.17351	2.0055	14.0013	10.2099	11.6389	4.95307	4.1911	6.74728	2.35886	1.19796	1.32532	10.8914	10.8415	11.6182	6.34868	4.45001	6.04694	1.27525	1.0199	2.2689
AT1G03470	7.54392	8.1808	10.2087	3.33049	4.79399	5.47283	1.43385	1.36368	1.37016	9.4807	3.48126	8.21182	3.40251	6.34321	4.18931	0.857219	1.29633	1.20587	11.0248	4.10453	7.89752	5.2724	4.66447	3.79347	1.44244	1.03269	3.20354	8.17294	9.83333	9.62118	3.49804	2.97707	4.53026	1.12875	2.12295	1.27676
AT1G03475	84.6883	83.6328	78.3821	83.0892	79.6743	75.4179	34.5994	41.6491	42.9488	78.6348	89.5151	82.9338	81.0903	75.2765	73.8772	40.7825	42.7693	41.2579	81.9961	80.7515	106.079	95.2151	82.4863	72.5576	44.4272	46.584	30.1398	87.4736	92.9039	92.8615	67.2304	69.9776	94.5118	39.3161	37.4526	36.3272
AT1G03490	0	0	0.087942	0	0	0	0	0	0	0	0	0	0	0	0	0	0	0	0	0.039785	0	0	0	0	0.017351	0	0	0	0	0.040936	0	0	0	0	0	0
AT1G03495	2.94886	2.48275	2.51447	1.74914	2.17178	1.70545	14.3799	14.8069	20.3946	2.84722	2.13152	3.12198	1.81748	2.33272	1.79724	12.9638	17.9474	10.2868	2.87244	3.18179	4.67607	3.31114	2.24313	1.90765	13.8691	12.6394	15.7225	3.05412	3.7572	3.73089	2.81891	2.51749	2.63408	13.968	11.835	12.7492
AT1G03510	0.708724	1.00971	0.485998	0.758249	1.18664	0.879603	2.00786	1.76816	2.96578	0.887942	0.593852	1.47276	0.639301	0.733992	0.896919	2.47933	2.92869	1.94565	0.938526	1.12637	1.4326	1.02208	0.960971	0.964634	2.41701	2.64642	1.88969	1.31906	1.14876	0.530103	0.599837	0.765323	1.06294	2.52329	2.16092	2.21616
AT1G03520	10.6735	12.6568	13.4017	4.41644	4.81965	4.7799	3.63796	4.65437	3.49296	11.4486	11.7054	7.89703	4.49291	5.38745	6.30361	4.22236	4.63517	3.83624	10.1348	9.57553	10.0006	3.91208	2.3321	5.22809	4.46848	4.87806	5.97449	11.7134	10.4024	12.3046	4.55997	4.5032	3.22056	4.75322	5.85711	4.86872
AT1G03530	5.71398	4.22732	4.50792	7.23019	6.49794	7.42775	34.6191	38.0381	39.2539	4.82178	4.48315	5.37411	7.20451	7.67352	7.54744	38.5687	32.7871	44.7713	6.57	6.06397	5.02992	9.52564	10.533	9.21097	37.5207	39.1483	22.5017	6.57902	5.37333	6.09206	10.2887	11.4255	11.2303	24.6006	22.7333	28.1269
AT1G03540	0.852575	0.876115	0.887767	0.704733	1.48046	1.02958	2.04065	2.50386	2.10067	0.675132	0.736598	0.887519	1.10024	1.15563	1.0824	2.17892	2.44341	1.82971	1.10743	1.05983	0.819355	1.20739	1.5263	0.814897	2.31149	2.49925	2.13222	0.908486	1.08547	1.21369	1.19907	1.00871	1.18682	1.62161	1.95936	2.24611
AT1G03550	5.89994	8.8541	8.89251	4.70671	5.34813	5.55013	3.46184	3.48446	3.73455	9.74887	5.48201	7.38172	5.46591	9.2568	5.87565	3.19744	4.42827	4.20568	7.1662	8.34971	7.55396	6.30403	6.26174	9.91319	3.73032	3.26696	3.99083	8.43299	8.28232	9.95204	6.4874	5.08549	5.76123	3.31079	5.23544	3.83826
AT1G03560	8.6433	8.02385	7.91725	5.93024	6.23916	6.36083	7.41327	7.99275	7.21671	7.00051	8.40232	8.77849	6.12657	6.60512	5.31392	7.47421	9.29697	7.40685	8.18493	7.31905	7.97403	6.59874	7.11671	5.66955	8.18407	7.01505	5.225	7.5372	8.06457	7.99181	6.10728	5.40314	6.07688	6.22054	5.74613	7.83892
AT1G03590	26.5136	35.1927	26.1509	11.1625	13.6523	11.9636	8.83059	10.4085	9.47366	35.5892	41.6714	47.0025	12.031	15.3206	11.8553	9.91898	8.40594	8.16803	45.8915	47.5679	40.2121	10.7304	11.2009	8.5598	9.82855	7.21161	7.39674	37.4649	40.79	40.4501	10.3531	10.1305	9.5971	10.7908	8.32989	10.5199
AT1G03600	698.84	487.945	417.539	401.738	356.288	371.688	103.251	117.588	123.984	460.684	685.017	715.544	376.103	496.245	359.498	157.38	126.738	113.311	646.7	660.535	657.721	443.818	423.088	418.921	139.826	133.768	78.3327	524.887	624.8	582.31	373.109	405.781	393.616	105.063	92.2778	112.693
AT1G03610	72.4675	82.1579	99.1312	24.132	29.6482	28.3864	5.83037	6.16234	6.91958	101.287	107.537	93.5443	20.628	29.4212	24.8966	8.24899	7.44603	5.64149	95.0513	85.8972	73.3435	15.0216	17.3072	17.1707	7.95043	8.37057	9.36271	97.3903	65.7416	89.225	16.2196	16.7813	10.2908	9.62219	9.81768	9.35773
AT1G03620	4.14572	6.17482	7.31708	1.2	2.40058	2.23813	1.02234	0.480106	0.685557	5.21249	3.43646	3.71762	2.24353	2.83604	1.8414	0.359912	1.13801	0.393331	5.09982	5.34811	4.43668	2.82244	2.18215	2.28352	0.842675	0.474208	0.611167	4.33197	4.28341	3.97485	1.94763	1.79346	2.11749	0.414321	0.877509	0.754562
AT1G03630	73.034	75.3685	68.9648	65.9737	57.0225	63.4462	23.3887	31.128	38.2443	60.4884	56.8323	47.6115	65.8424	46.7049	63.7128	31.0485	41.2141	22.0719	43.8397	44.3779	60.0677	55.4849	53.0333	61.3364	31.2319	35.9517	30.7261	42.6803	50.2162	50.2867	62.284	63.1614	68.1041	31.8115	33.6221	31.5967
AT1G03650	3.28743	2.53795	3.30009	1.75816	1.84566	1.83071	3.62159	4.0028	3.59049	4.64001	2.67617	3.54747	2.48966	1.3704	2.28087	3.81268	4.745	4.03764	2.96093	3.67819	3.80892	1.68261	2.00058	2.32336	4.07302	5.01433	4.00281	3.5717	3.67208	2.87627	2.52	1.96046	1.94165	5.61473	4.62918	4.95798
AT1G03660	0.76789	1.40073	1.93433	0.871472	0.615109	0.655565	2.74958	2.05378	1.31474	1.57607	0.70383	1.0655	1.69849	0.71663	1.60243	0.985404	0.640492	1.63474	0.807403	1.83457	0.057605	1.25052	0.743386	0.302279	1.07769	0.408328	0.5709	1.76068	1.51916	0.40013	1.10059	0.556271	0.572651	2.31035	0.576786	1.37003
AT1G03670	0.00993	0.040792	0.081664	0.080568	0.367404	0.022056	0.055294	0	0	0	0.010016	0.03056	0.067889	0.200902	0.088112	0.121686	0.009003	0	0.04399	0.212298	0.108968	0.067136	0.072559	0.012229	0.012155	0	0.04187	0.0819	0.132212	0.18478	0.04626	0.046211	0.060461	0.009132	0.020889	0.155232
AT1G03680	243.852	260.552	276.044	258.212	250.505	251.031	140.703	146.476	91.9359	272.056	195.193	150.309	253.134	123.59	152.941	102.929	174.642	79.0101	244.713	231.428	164.257	119.096	108.619	121.169	97.486	116.146	100.2	256.566	168.63	282.837	229.33	128.837	242.204	187.194	175.98	94.8201
AT1G03687	8.2453	8.47181	5.45786	4.64843	4.64096	6.89053	5.06953	7.16797	6.60017	6.88561	5.11996	8.7932	6.0286	7.71335	5.62454	5.65319	8.14221	5.47758	8.907	7.07698	6.06032	8.21899	7.6436	6.52393	5.05529	6.70559	4.87343	7.04153	7.19047	8.05443	5.60451	5.01032	6.86259	6.23901	5.93793	6.81072
AT1G03700	1.51262	0.716811	0.509315	0.847163	0.987226	1.3755	1.65203	1.2736	0.533994	0.95248	1.14752	1.28221	1.77122	1.87727	1.3415	0.804116	0.711903	2.75917	0.616832	1.78154	0.049625	1.18775	1.989	1.70263	2.5635	2.65925	2.05159	0.703941	1.284	0.635426	1.19971	2.72951	2.10564	0.908279	2.53043	1.07227
AT1G03710	0.212387	0.197315	0	0.051944	0.178813	0.080268	0	0	0.032729	0	0.102222	0.08885	0.052664	0.230834	0.364178	0.065165	0.06965	0.108643	0.069552	0.023799	0.132972	0.084031	0.138476	0.143871	0.200707	0.089398	0.119047	0.036426	0.27539	0.286437	0.100508	0.27956	0.286041	0	0.06572	0.039011
AT1G03720	0	0	0	0	0	0	0	0	0	0	0	0	0	0	0	0	0	0	0	0	0	0	0	0	0	0	0	0	0	0	0	0	0	0	0	0
AT1G03730	9.71909	5.86332	7.58962	13.0996	17.0747	16.9382	8.67658	7.5952	6.48384	11.6991	12.2951	10.1249	16.2047	15.248	15.2305	6.62077	7.59897	9.44776	9.68561	9.0176	9.88054	12.6678	13.1149	20.025	9.22936	7.68696	6.97954	11.6314	9.48895	8.83221	18.8324	20.3425	14.6487	7.776	10.9108	8.77691
AT1G03740	16.1942	21.5842	20.3974	52.3879	52.3189	55.8468	9.08916	10.5313	9.48988	19.9285	26.9422	23.8909	60.2156	54.5048	56.3122	8.69056	7.02712	11.5362	19.4865	21.4171	23.0414	37.0953	40.2031	47.2577	7.24655	6.96587	6.26226	29.5583	23.4525	22.4589	56.9555	54.2695	46.9879	12.2107	8.53658	9.3453
AT1G03750	2.45844	2.75506	3.25548	2.14437	2.75476	2.51223	3.12034	3.76896	2.28635	2.97125	2.56131	2.21723	2.48694	3.41693	2.53249	2.80154	3.95883	2.79291	2.46849	3.13293	3.28715	2.38105	1.64847	2.24328	3.48773	2.02997	3.73014	3.53943	3.38644	3.30246	2.16043	1.96474	2.26232	2.76313	3.79345	3.16015
AT1G03760	4.5694	6.45778	6.51041	3.83741	3.51242	3.0035	9.04243	10.7182	7.96761	7.23906	4.83574	6.30182	3.27486	4.74061	2.99626	9.59449	9.49565	10.1019	7.20015	7.06848	7.4308	3.67812	4.50424	3.64279	9.41978	8.278	9.28944	8.06479	6.20922	8.59322	3.49179	2.97545	4.02414	8.94172	10.4265	8.91801
AT1G03770	3.54081	3.91196	3.33055	2.85874	3.67793	3.44948	2.98212	3.40876	3.02793	4.61936	3.22844	4.57358	4.8628	3.40026	3.72698	3.98786	3.03718	3.4345	3.78524	5.03785	4.61867	3.59542	2.98144	4.8394	3.01338	2.99858	2.486	4.80099	5.07071	4.01794	4.39121	3.04089	3.496	2.62165	3.10581	2.43926
AT1G03780	4.718	3.72304	2.44497	1.97597	1.7884	1.07061	1.83825	2.80065	2.62519	4.151	1.27612	2.21649	2.02802	2.52225	1.86028	1.55556	2.37018	2.87454	2.67908	3.17629	4.25408	6.19801	4.44961	4.70259	2.87858	1.97651	2.4563	2.59359	2.07523	2.64926	1.48208	2.88663	4.3577	2.26142	2.03973	3.05859
AT1G03790	0.093481	0.526657	0.193239	0.252715	0.104891	0.480723	0.675277	0.418058	0.318263	0.116196	0.315717	0.306654	0.286225	0.08027	0.310794	0.175211	0.379393	0.699372	0.111124	0.416821	0.18651	0.133509	0.352915	0.402642	0.362335	0.562062	0.585084	0.599981	0.382482	0.491638	0.480428	0.239202	0.140225	0.41502	0.461451	0.18987
AT1G03800	3.83578	3.89779	3.69351	0.250799	0.670332	1.13679	0.548723	0.439664	0.506752	3.83922	5.35555	5.9616	0.641941	0.629616	0.63518	0.050526	0.180637	0.38399	5.10091	5.81673	4.26903	0.512371	1.01509	0.931819	0.328631	0.440858	0	3.04484	3.70257	3.36586	0.902303	0.906425	0.396638	0.05379	0.200308	0.635035
AT1G03810	0	0	0	0	0	0	0	0	0	0.066524	0	0	0	0	0	0	0	0	0.051186	0	0	0.010702	0	0	0	0	0	0	0	0	0	0	0	0	0	0
AT1G03820	3.06102	2.46012	4.5605	3.20673	3.05204	4.37713	1.41665	1.69691	1.62752	3.11577	1.5327	1.64264	3.49063	2.00034	3.5429	0.965942	1.31411	1.02669	3.49219	2.55475	2.9078	3.87637	8.67841	7.77977	1.85235	1.61021	1.21315	3.2971	2.46796	1.7748	6.09606	5.03585	2.81338	1.16352	1.97579	1.2155
AT1G03830	2.94708	3.07814	2.15248	3.75811	3.2942	4.15082	7.68764	8.9751	7.99703	2.90749	1.55545	2.7272	4.02147	4.01325	4.14691	7.86915	6.54413	6.36884	2.20749	2.8977	3.33305	6.54403	6.56183	6.79483	8.52083	6.36894	4.80097	2.7703	2.28564	3.06856	5.48872	4.95081	6.26797	4.9939	4.74544	6.0374
AT1G03840	1.24744	0.504144	0.734905	0.472144	0.463775	0.310497	0.958285	1.54446	0.591015	0.92158	0.440515	1.54371	0.56298	0.493861	0.937202	0.790222	0.553877	1.20986	0.634997	1.3778	0.112681	0.29898	0.961586	0.402329	1.18091	0.641192	0.723536	1.08213	0.530134	0.236236	0.412225	0.467327	0.547157	0.910894	0.734764	0.430387
AT1G03850	9.24052	42.0741	10.1058	4.19869	13.9419	11.773	3.55606	2.43444	0.82264	25.0557	34.3279	30.2781	11.2331	14.2912	18.1885	2.12168	2.18237	1.84562	22.7593	28.2297	18.732	3.28033	5.16615	2.66477	3.47896	1.79151	3.16909	24.0035	20.0941	15.9453	7.085	6.49972	2.09222	2.03996	1.89266	1.42574
AT1G03860	32.2346	38.3288	34.5185	25.6912	29.1582	28.0658	43.9265	48.9128	50.6106	42.2681	26.5815	31.7648	24.1029	29.8807	30.2508	42.4254	44.5436	44.4432	35.6696	38.9191	35.9212	34.1334	33.3571	25.4408	45.3882	48.6767	48.7746	39.7063	31.1549	31.9009	32.9492	30.1315	27.6201	47.2704	52.6278	49.5997
AT1G03870	232.581	265.685	287.469	107.965	105.91	87.6668	12.039	14.6452	11.4294	229.814	230.027	187.744	87.4931	75.4458	83.2101	13.5961	8.17592	11.0556	181.445	169.174	159.355	45.3042	62.3324	32.0394	10.6648	12.3396	9.5315	102.358	122.04	116.792	62.0129	71.1897	48.9721	17.1138	11.5823	18.9009
AT1G03880	0	0	0	0	0	2.11058	0	0	0	0.093859	0	0	0	0	0	0	0	0	0	0	0	0	0	0	0	0	0	0	0	0	0.034841	0	0	0	0	0
AT1G03890	0	0	0	0	0	0.206193	0	0	0.061819	0	0	0	0	0	0	0	0	0	0	0	0	0	0	0	0	0	0	0	0	0	0	0	0	0	0	0
AT1G03900	60.2387	60.4195	64.0188	49.3373	56.814	56.8701	40.1934	44.1567	41.6505	76.3857	62.2837	74.1581	52.0777	66.409	56.4774	34.069	46.1087	48.4233	71.8137	78.4075	70.4803	62.7787	64.6598	55.2335	38.3208	39.6502	46.0623	79.9668	78.2106	71.4019	57.9067	58.4339	54.6095	38.2803	47.3535	42.1692
AT1G03905	1.69427	2.35991	2.20208	8.89143	8.77838	8.80661	37.038	35.4459	33.4126	1.75771	2.35568	3.06683	9.66171	9.26534	8.95736	32.9192	26.6827	42.3416	1.92871	3.05931	2.33514	9.94907	12.3464	12.3111	37.1736	27.97	33.3813	3.71414	2.78005	2.36144	11.1764	8.92815	8.26371	35.3171	33.8012	37.741
AT1G03910	31.5291	31.5121	32.2228	31.2963	31.3755	30.0048	46.0017	47.2725	44.9799	34.5412	33.552	37.4554	32.189	30.6869	32.5018	48.3333	42.3533	50.6069	35.5498	35.0969	35.0469	29.6023	30.8869	30.3014	49.4003	46.5318	41.2064	37.4762	29.0276	35.5478	31.1883	30.3327	31.1594	45.7023	45.3638	46.153
AT1G03920	0.859257	0.937518	0.72065	0.502284	0.495912	0.81478	1.21108	0.965543	0.44871	1.32007	0.588561	1.03855	0.749639	0.841627	1.28026	0.642054	0.652004	0.829526	0.498759	1.30934	0.294611	0.357508	0.978731	0.457319	0.773439	0.506624	0.460922	1.5952	0.816519	0.546765	1.1476	0.970944	0.719466	0.580328	0.781053	0.369586
AT1G03930	12.166	14.9731	10.8782	14.0704	15.6686	14.4744	12.3873	11.8331	11.0512	12.2147	12.9946	9.99981	10.225	17.1293	11.8686	12.7762	11.5261	12.4133	8.39253	11.6566	13.5962	17.5833	14.7305	17.3321	11.9875	10.6755	9.0892	11.6473	15.6722	14.4324	15.1531	15.5461	17.598	12.0252	11.916	13.0046
AT1G03940	1.56685	1.80903	1.02497	0.441654	1.3037	1.16994	42.762	43.2266	56.6557	1.04196	1.50804	1.92559	0.730428	1.0191	0.704369	33.8113	49.5324	28.5535	1.50601	1.66457	1.6631	1.70293	1.93004	2.17102	37.7048	37.46	47.1891	2.1572	2.14418	1.73723	1.58326	0.95837	1.20075	32.2059	31.5761	31.5332
AT1G03950	9.97513	13.738	14.1709	13.7162	13.3304	14.9096	17.6378	18.8654	16.7647	12.2391	12.9256	10.7192	12.0301	15.7261	13.8467	14.6452	19.7846	20.3776	11.6389	12.5053	11.9334	15.0977	14.5462	14.3864	17.2415	19.7076	22.7804	12.3126	13.9661	13.1717	13.2039	13.7085	14.4867	18.5929	19.4415	17.7257
AT1G03960	3.91915	5.81563	5.73778	7.10267	6.85856	7.39392	10.2155	9.8134	7.86927	4.67243	3.78161	4.27543	6.46654	8.62759	7.03077	8.91734	9.07393	9.05597	4.62645	4.44883	5.10273	9.67116	10.0395	10.5807	8.37267	7.85849	8.05874	4.68617	5.57545	5.77469	8.68424	8.35018	8.2945	10.2599	8.85468	10.3372
AT1G03970	27.1463	23.8521	28.9077	16.7654	17.393	17.1689	13.1834	12.8601	15.0652	25.558	29.8221	29.5987	18.266	19.3385	17.9396	12.5989	1.56122	12.056	2.30939	26.5344	22.8648	14.5482	15.1963	16.8256	0.056177	15.4995	16.5334	27.2189	22.4973	22.8238	17.3161	15.1279	14.7852	14.7857	17.5586	15.7088
AT1G03980	0.251821	0.193532	0.081648	0.131205	0.194056	0.229217	0.466654	0.475508	0.203542	0.237564	0.093136	0.137931	0.194151	0.075279	0.173203	0.362189	0.110126	0.445587	0.229249	0.132129	0.081581	0.229065	0.283262	0.375169	0.415052	0.321921	0.276506	0.349821	0.237458	0.055848	0.185484	0.206974	0.188944	0.229864	0.088758	0.424977
AT1G03982	0.087192	2.94492	0.195665	0.220433	0.560562	0.451013	1.26753	0.006062	0.309875	0.142108	0.244131	1.77936	0.093107	0.334012	0.110793	0.367877	0.021625	0.455754	1.18269	0.240181	1.47869	0.530463	1.09397	0.12294	0.379263	0.042025	0.032744	1.25661	0.370476	3.2498	1.22162	0.203847	0.09651	0.122336	0.101097	1.77141
AT1G03990	0.949498	0.634206	0.762261	0	0	1.14498	0.529339	0.825377	0.661524	0.719528	0	0	0	0	0	1.14755	1.09821	0.947289	0	0.511783	0.699816	0	1.10962	0	0.52418	0.804376	0.631811	0.874977	0.822094	0.82587	0	0.267971	0	1.05157	0.857245	1.09746
AT1G04000	6.98043	5.7699	1.59489	1.9362	5.57165	1.42158	6.16784	5.36678	9.22861	0.271715	1.8891	3.15176	0.708175	6.65212	2.08912	9.13995	9.63612	7.38583	4.93153	8.71235	4.84138	5.15859	5.30763	6.69243	10.6014	4.88179	5.92554	7.55685	3.75366	3.21237	4.94943	5.16723	1.49796	0.684254	8.00741	5.8762
AT1G04010	3.8093	3.37204	2.95013	2.31954	2.59201	2.32152	9.79069	9.07407	9.24589	3.63763	2.93388	3.6068	2.92326	2.38387	3.12752	8.15195	10.8349	10.7646	3.55866	3.95726	3.57898	2.75707	3.02028	2.43537	9.05757	7.98262	10.7043	2.72708	3.39234	3.05069	2.53195	2.01376	2.58167	8.32071	9.39108	8.35921
AT1G04020	2.08059	2.34355	1.27854	0.923081	1.14815	1.13544	0.892865	1.8484	1.42619	1.69108	1.31723	1.61126	1.1471	1.05666	1.05497	1.58992	1.07844	2.06535	1.372	1.19657	1.31756	1.98687	1.81747	1.30115	1.40067	2.0726	0.955186	1.37905	1.51711	0.882483	1.0345	0.859936	1.4319	1.3239	0.906618	1.31179
AT1G04030	2.98123	3.37544	3.11366	2.49446	3.37144	3.93215	1.96474	2.15829	1.63218	3.35907	2.14341	2.81295	2.67401	3.0032	3.40767	2.26862	1.55023	2.49064	2.29635	3.25979	2.24057	6.04269	3.82545	4.40616	1.74544	1.67446	2.45952	3.32997	3.73584	2.66924	3.31323	3.77452	4.15164	1.60823	2.19418	2.01412
AT1G04040	48.0366	47.2268	42.5163	31.5828	31.1393	30.4936	6.88247	10.4184	7.02063	45.5124	32.527	55.2179	37.6808	21.1276	34.1553	7.44816	5.29874	10.2615	36.1346	62.2175	47.0795	30.4439	29.3292	27.5683	8.71843	8.67699	7.28217	57.9509	45.4347	30.992	30.6688	36.4028	32.4483	8.83385	7.70686	8.50818
AT1G04050	0.934119	0.877912	0.656446	0.762174	0.552113	0.58952	1.45218	1.85343	1.64013	0.781039	0.600832	0.786079	0.560193	1.22531	0.799343	1.58113	1.17897	1.52428	0.759838	1.1449	1.13978	1.25838	1.15491	1.25425	1.74738	1.10604	1.15701	0.843143	1.48804	0.571441	0.742818	0.907141	1.18495	0.885255	1.15599	1.61757
AT1G04070	5.40732	4.7368	3.71282	7.68112	6.48977	7.23879	12.1855	10.7945	9.89553	4.28365	4.31516	7.37246	5.37512	6.33296	7.58261	11.1905	10.5534	10.386	5.20416	6.91795	6.03536	10.5051	9.87907	8.2249	13.22	11.0843	7.3906	5.99392	6.44758	6.7248	6.87544	9.02469	9.08432	9.40783	7.34464	14.463
AT1G04080	35.48	41.0217	36.8123	31.2261	36.4244	32.6253	46.6893	47.6833	48.5532	39.6722	32.9772	36.8239	32.4095	34.1939	34.3	48.6087	42.4619	48.6987	36.5645	38.1624	41.4848	36.1027	37.1738	35.7546	47.9101	51.2316	41.6818	39.8701	38.49	41.6486	33.8538	32.8864	33.5195	47.3632	44.2861	47.0917
AT1G04090	0.163602	0.19142	0.251283	0.126406	0.293986	0.36112	0.540207	0.703442	0.616235	0.156001	0.1698	0.187527	0.126466	0.493727	0.444604	0.697548	0.610411	0.767458	0.288762	0.201834	0.232975	0.427501	0.133792	0.468908	0.764704	0.551885	0.542975	0.432528	0.239311	0.306468	0.261169	0.157336	0.295492	0.380985	0.784573	0.563797
AT1G04100	3.41575	4.06195	3.08885	5.1477	6.0148	5.34314	5.75222	6.89781	4.28759	3.18749	3.43151	2.83936	4.03589	4.09523	4.9706	5.295	6.06391	7.81834	2.81139	2.74268	2.90498	4.2653	3.96364	4.42858	5.63955	4.85428	6.81924	4.19034	5.06599	3.88462	4.82164	4.08838	5.21524	5.68634	5.70213	5.72295
AT1G04110	0.966512	0.422403	0.749781	1.53289	1.9416	0.720386	1.37016	1.63987	1.95223	0.690641	0.394132	0.339974	1.10728	0.790243	0.735085	1.92299	0.85051	1.50671	0.539475	0.434461	1.93996	1.99287	1.37031	1.31434	1.86325	1.4143	0.982425	0.789866	0.912619	1.71125	0.54535	0.867744	1.79787	1.28435	0.898353	1.37685
AT1G04120	10.1574	10.7548	9.5243	9.36632	9.59864	10.3074	40.2181	36.5662	31.7198	9.87304	8.23719	9.6116	10.711	10.1318	10.6059	32.8614	32.7787	37.3362	9.78882	11.5012	9.98136	10.7625	10.5133	10.1515	35.6921	31.0105	38.275	11.1033	11.4383	10.2806	10.1196	10.2669	12.9356	34.65	36.1261	34.545
AT1G04130	6.44535	5.33391	8.11801	6.33596	4.95662	9.13017	11.4143	9.99792	12.7264	7.10462	5.52889	4.43767	7.66247	5.27817	6.54656	9.19618	10.998	11.332	4.97388	6.12315	4.43987	4.08664	4.71963	5.127	12.7416	10.0538	10.9794	5.79566	4.9293	3.95825	5.42268	5.93097	5.12067	12.246	14.4902	14.4977
AT1G04140	31.4414	38.9889	37.4145	34.5945	38.0539	35.4504	31.9336	30.4046	29.4872	39.4168	33.5731	34.3546	36.5659	33.5624	36.3276	28.7639	31.8061	32.0593	36.3452	36.6496	40.3604	31.3871	31.1275	29.6334	29.9975	31.3436	32.4621	41.5014	38.968	43.7311	33.9905	35.1949	34.3137	30.6547	32.1585	33.6285
AT1G04150	0.145118	0.085405	0.071295	0.203925	0.107226	0.041548	0.023474	0.059382	0.056618	0.100869	0.036604	0.111979	0	0.023821	0.066369	0.040899	0.067335	0.124517	0.087758	0.143943	0.104463	0.193623	0.10312	0.268047	0.029563	0.036679	0.012751	0.106075	0.061697	0.063725	0.009392	0.067709	0.121714	0.012641	0	0
AT1G04160	1.76558	1.66232	2.88711	1.95718	3.25064	2.71089	3.76237	3.98038	5.48595	2.72551	1.61507	1.31335	2.09074	2.48295	2.33344	3.88018	4.3734	3.84994	1.70757	1.79157	2.57553	2.97546	2.67856	4.01375	3.49579	3.44473	4.19261	1.78719	1.70074	1.94158	2.24091	3.1181	2.53525	3.58695	3.68678	3.64177
AT1G04170	29.9774	28.2833	29.941	36.6665	34.693	35.1201	74.3951	71.6344	76.0114	31.734	21.8245	27.2018	34.2126	32.0108	34.1716	71.9167	73.8911	81.1224	26.7311	27.7746	29.1991	38.0907	35.4448	34.3363	68.717	80.5572	68.4338	30.6686	26.9647	29.2131	33.1944	35.0092	34.8817	67.4502	63.4782	64.2681
AT1G04171	0	0	0	0	0	0	0	0	0	0	0	0	0	0	0	0	0	0	0	0	0	0	0	0	0	0	0	0	0	0	0	0	0	0	0	0
AT1G04180	4.52767	2.7362	2.51079	0.487356	0.593769	0.752532	1.05285	0.693266	0.314846	2.563	1.97707	1.99977	1.39669	0.709064	1.55746	0.407101	0.211052	1.19249	2.36118	1.81778	3.45271	0.308846	1.15069	0.710206	0.616384	0	0.386325	5.01089	4.59084	3.66616	1.66639	1.42438	0.857166	0	0.723683	0.24255
AT1G04190	12.2626	14.9584	11.8313	13.8611	13.7558	12.6945	27.4329	28.3614	27.5062	14.9353	9.57472	11.9764	13.8205	13.5866	15.3127	23.7789	27.6342	25.7495	11.9569	12.3771	12.5006	15.8663	16.6302	17.3235	24.6778	24.7429	23.1309	12.7462	11.7986	11.3864	14.3239	13.2961	15.1076	24.1124	25.8864	24.6858
AT1G04200	10.4905	13.5327	14.2174	14.1276	16.6148	15.2333	11.144	11.2201	10.4992	14.9009	13.5191	13.4777	14.4036	14.7047	13.2171	9.0055	10.3761	9.88854	11.9489	11.3524	13.3733	13.1478	13.7748	14.5955	9.69183	9.45889	10.4836	16.0432	13.5512	16.2741	12.3935	12.2478	11.7027	11.0006	11.4701	11.2573
AT1G04210	12.2522	14.1554	12.3694	14.4572	17.8847	15.7691	20.9274	22.624	21.1444	12.2025	12.6863	13.4541	14.9829	17.1489	16.9293	22.8588	19.947	22.4644	14.0762	11.9875	15.8932	14.4076	14.3574	13.1313	21.4134	19.7152	16.3862	14.8661	13.7652	14.5292	14.3346	14.7922	14.3593	20.9732	17.9362	21.849
AT1G04220	3.76302	2.97324	3.01379	2.78202	2.24949	4.36976	29.3048	24.0125	18.8916	4.58596	2.47213	2.87812	5.03775	4.57224	6.42043	27.7642	20.2639	41.7619	2.5834	4.74451	1.14177	5.90517	7.6216	7.75385	25.805	26.3231	41.8961	3.88318	4.3139	3.85397	7.05603	8.85935	3.86358	28.9147	34.4064	29.6348
AT1G04230	7.94965	6.49677	6.88178	8.15001	8.62069	8.57995	7.99442	6.96332	7.26247	8.21238	6.74237	7.16052	8.00656	8.90267	7.90648	7.24736	8.61421	6.99036	9.46893	8.12484	9.42175	7.55199	8.24884	8.92272	7.04725	6.45983	7.63541	8.07985	6.99623	7.54101	9.24871	7.01053	9.99778	7.46373	6.29106	5.88732
AT1G04240	52.489	66.6016	68.9215	31.4414	21.1369	32.5372	31.0935	25.8113	24.7021	42.3953	34.8886	30.3521	33.4308	23.7932	27.5311	27.239	35.6734	26.9508	26.596	26.1896	32.7658	44.7572	33.0875	51.7983	29.0826	30.7411	32.8227	20.5157	32.1451	27.4917	32.997	32.0772	41.8757	27.3146	34.0872	28.6237
AT1G04250	26.1706	23.335	21.8873	27.8553	27.0901	36.5478	37.3298	31.9999	25.4299	23.0338	20.4157	22.6922	32.7078	21.2448	39.197	24.2068	22.9807	40.3937	19.5427	28.3138	16.797	20.7431	24.6735	21.4887	31.8186	32.2724	36.1969	28.0102	20.0664	13.3356	34.5755	39.3497	25.9471	25.7531	33.6505	24.6448
AT1G04260	19.5737	16.3254	15.1218	11.8608	12.9468	11.2765	16.2149	19.174	16.628	18.9549	17.4754	20.5217	10.8541	12.9044	11.5302	15.5153	19.8209	15.1733	21.6429	23.8912	17.7716	14.3576	15.1727	14.0498	15.6646	17.8346	18.5028	18.102	17.0126	18.7708	11.8656	11.9783	13.2754	15.7837	15.6685	14.4248
AT1G04270	225.291	218.191	173.337	165.873	169.336	155.228	334.474	344.087	356.453	183.311	151.401	205.096	174.789	211.97	166.154	338.632	355.208	346.513	179.073	230.823	198.457	294.768	271.481	201.961	349.188	384.907	308.453	171.497	169.211	166.837	186.48	193.318	210.853	322.255	325.944	355.285
AT1G04280	23.0561	34.4609	29.2689	19.4497	23.7568	20.9289	5.02817	4.73883	3.91204	25.7929	22.107	22.7881	22.7939	15.6674	20.7437	4.0109	3.11839	7.36578	22.2348	25.5716	25.5899	12.7891	11.9499	13.4964	5.26006	2.73352	5.32296	24.8008	29.64	29.2897	15.2277	16.052	13.1909	5.45776	5.03001	4.31533
AT1G04290	12.1583	10.2879	9.41972	11.8749	12.984	11.8075	16.9772	13.3403	17.1995	8.89373	12.021	10.0436	10.4873	12.7747	12.6723	14.3913	19.823	14.2153	10.2881	10.7783	9.40742	12.878	12.5256	9.35067	14.8072	14.5062	16.6091	10.0468	11.157	9.87664	12.2382	12.3833	10.5044	13.1109	15.6154	14.0089
AT1G04300	31.8002	37.7317	39.6683	27.17	29.5942	25.931	35.1917	33.0228	33.9031	40.5021	35.6564	37.1009	27.6533	34.3644	29.2673	35.1593	35.7342	34.7254	40.8468	38.346	39.5535	28.7202	28.7953	23.648	32.3481	34.2472	38.9422	41.3056	35.4403	38.6904	31.8648	28.3333	25.7285	34.7167	37.9498	36.5178
AT1G04310	3.79963	5.50384	4.71543	2.71685	3.32145	2.19582	10.5645	10.6697	10.0175	6.49841	6.29164	6.00947	2.1506	2.85192	3.33972	7.76109	7.87938	8.77198	7.14417	8.21052	6.26195	3.30778	2.95743	2.60989	8.4116	9.71477	13.8796	8.5074	7.34678	6.20461	1.47305	2.89356	1.64362	7.27596	9.10009	8.94961
AT1G04330	0.425053	0.330706	0.056376	0.369625	0.368596	0.626307	0.579792	0.268367	0.512709	0.513184	0.413837	0.168896	1.05098	0.625899	1.27337	0.428624	0.495449	0.328478	0.395084	0.148924	0	0.375268	0.865622	1.61484	0.686215	0.99043	1.48469	0.571831	0.056027	0.188067	0.474153	0.868845	1.40952	0.771762	1.09243	0.548146
AT1G04340	14.3373	13.5518	11.6373	14.6507	13.845	15.5984	25.6113	29.0627	25.2119	14.7282	12.4008	15.3315	13.7607	16.1984	14.552	23.5616	25.2955	30.4971	14.307	15.3322	11.7957	20.5744	21.0154	18.5154	26.4704	23.031	22.9574	11.9842	14.184	12.5453	15.6098	15.1792	13.7563	23.9381	24.9989	25.7447
AT1G04350	20.0614	26.9371	29.6547	22.5965	24.6414	28.3967	10.2363	8.80038	9.65737	23.4472	23.5747	19.9215	21.7669	32.6226	25.6937	11.1709	13.1435	7.06551	23.6322	16.5208	16.3911	19.3025	23.6062	19.9987	10.8019	10.9374	10.2512	15.8184	21.8556	20.7315	23.3442	21.0933	21.6455	11.3195	13.302	13.5021
AT1G04360	3.20774	4.7236	2.79972	0.873841	1.27479	1.24843	1.84848	2.3708	1.42233	3.75543	4.18639	3.99438	1.29188	1.49875	1.24501	0.48264	1.12389	2.63677	3.52834	3.91738	4.69282	1.44156	2.05018	2.14328	2.36779	1.602	1.98242	5.14122	4.65495	4.7914	1.62805	2.44472	1.26203	1.64734	1.80534	1.0478
AT1G04370	0	0	0	0	0	0	0.320603	0.020949	0.417624	0	0.028901	0	0.376113	0.104698	0	0.113996	0.082904	0.133352	0.055938	0	0.180018	0.278806	0.105426	0.112617	0	0.151203	0.184758	0	0	0.106697	0.075262	0	0.21624	0.658434	0.089127	0.100608
AT1G04380	0.074555	0	0.148251	0.09694	0	0	0.022708	0.027121	0.105613	0.117265	0	0.044266	0.034521	0.032721	0	0.091071	0.072543	0.024597	0.101677	0.030626	0.028606	0.048631	0	0.05297	0.03985	0.055967	0.030227	0.112091	0.079068	0	0.04438	0.026795	0.031597	0	0.056854	0.016135
AT1G04390	3.91509	3.93949	4.44189	4.201	4.52963	4.89207	4.66415	4.80317	4.04027	4.21144	3.55172	4.32983	4.39639	5.39227	4.99044	4.41998	4.49826	4.42369	4.56521	4.26027	5.07722	4.40571	4.74735	5.80058	4.87993	4.23383	3.78958	4.81783	4.95929	5.52803	4.83721	4.48181	4.53009	4.66052	4.09648	4.37585
AT1G04400	65.5171	76.9794	88.8776	89.2749	95.3612	89.1406	37.4173	41.1642	37.6976	83.4563	74.81	71.1159	85.0312	90.7462	93.282	42.2477	47.0588	35.314	77.8658	73.7353	74.7836	82.347	87.6819	86.5195	44.0334	36.9702	41.8948	85.2595	82.9426	87.4536	92.7223	87.2194	88.8768	45.4079	39.6458	44.6583
AT1G04410	373.158	378.992	392.679	397.067	446.107	373.06	307.542	282.44	295.002	411.23	431.553	426.799	371.551	349.856	378.085	256.817	275.799	284.122	409.355	441.546	397.405	304.923	318.487	225.617	308.714	321.379	335.871	535.012	428.795	441.048	329.717	338.521	308.901	295.09	324.734	266.563
AT1G04420	65.9228	65.6092	58.2834	53.4291	56.8051	51.9712	46.5493	47.2903	46.8634	60.3171	62.332	66.517	45.4475	54.8444	47.4764	52.7432	53.7674	42.8383	66.5131	64.4723	74.2099	60.6185	62.9242	64.8784	55.3144	56.0628	46.001	58.4931	71.4024	60.9638	61.1865	55.2283	62.3354	51.7518	55.5909	58.7156
AT1G04430	103.584	96.8449	110.45	138.685	119.103	156.011	42.8605	44.0495	44.6617	91.3993	109.576	102.543	135.028	99.4399	125.189	39.9471	38.4328	38.8958	104.989	92.5053	107.101	112.611	116.29	128.826	42.8821	40.4659	33.483	81.7146	88.8467	95.3938	119.192	113.024	131.04	37.4353	41.9299	38.2717
AT1G04440	32.2529	44.9142	47.9496	37.3341	40.939	35.7821	18.2573	19.3067	17.58	51.1194	43.6966	40.1268	36.3723	41.2483	43.5617	14.3917	14.9783	22.298	43.6845	43.8889	40.048	26.9907	29.7723	31.4625	18.1187	15.4872	18.1418	54.1613	49.9696	46.8918	34.7474	30.9914	24.3996	17.8627	20.1746	19.2465
AT1G04445	0.034614	0.124569	0.720926	0.520414	0.034393	0.082784	0.344583	0.139085	0.059747	0.051496	0.136936	0.345524	0.096785	0.138358	0.214737	0.045074	0.049189	0.060556	0.057301	0.373546	0	0.093439	0.028394	0.043847	0.11021	0.03139	0.024764	0.106793	0.051367	0.00615	0.094885	0.042802	0.042728	0.057366	0.082892	0.033808
AT1G04450	0	0.030305	0	0	0	0	0	0.159525	0	0	0	0	0	0	0	0	0	0	0	0	0	0	0	0	0	0.062953	0	0	0	0	0	0	0	0	0.021362	0
AT1G04470	0	0	0	0.011904	0	0	0	0	0.009471	0	0	0	0.013755	0	0	0	0	0	0	0.008617	0	0	0	0	0	0	0	0	0.010133	0	0	0	0	0	0	0
AT1G04480	186.19	105.854	93.3924	114.614	125.477	128.951	226.943	239.959	250.252	117.636	116.026	180.905	122.879	158.554	133.886	242.998	274.601	256.844	155.274	200.358	157.254	249.53	229.913	164.166	253.701	278.845	153.282	151.03	161.709	125.225	150.857	142.238	165.135	169.856	177.937	185.195
AT1G04490	0.082058	0.083711	0.228572	0.179245	0.206515	0.376381	0.551606	0.696015	0.463765	0.05112	0.106571	0.08526	0.347765	0.504522	0.523629	0.499941	0.378519	0.679627	0.084358	0.110147	0.112709	0.151551	0.243872	0.476067	0.684029	0.612257	0.840636	0.187514	0.16418	0.155176	0.394768	0.786326	0.565431	0.582577	1.51358	0.53105
AT1G04500	0.328562	0.345637	0.637178	0.084238	0.397814	0.384346	0.235077	0.087022	0.308658	0.273911	0.256415	0.577207	0.227889	0.388043	0.146235	0.322093	0.358573	0.19455	0.38406	0.334956	0.208711	0.210139	0.174416	0.121944	0.203283	0.129472	0.314633	0.420438	0.539585	0.332812	0.120261	0.075419	0.293318	0.343356	0.412489	0.258489
AT1G04501	0	0	0	0	0	0	0.062674	0	0	0	0	0	0	0	0	0	0	0	0	0	0	0	0	0	0	0	0	0	0	0	0	0	0	0	0	0
AT1G04510	19.548	22.2832	22.4893	23.4757	25.1838	21.5055	47.8251	55.0089	52.8973	23.7586	19.4732	20.7396	21.863	21.9011	20.9005	50.121	54.9382	51.1312	20.2477	20.775	23.5761	24.1438	23.2088	19.8069	54.9985	51.2337	49.2642	24.3668	20.6721	23.9257	22.0636	22.0839	22.6467	55.3454	51.1519	51.9732
AT1G04520	4.93531	3.99077	2.98482	4.48344	4.84426	4.62917	14.5779	18.3605	17.1949	3.33468	2.19584	3.88677	5.49967	5.6397	4.27499	15.1483	17.9104	15.8683	2.98315	4.16173	3.35373	11.121	9.20132	9.63221	15.6198	13.658	9.9384	2.04088	3.44788	2.49653	4.83022	6.27368	9.76958	12.3101	11.7775	15.2695
AT1G04530	33.4587	34.0784	29.2341	38.2853	39.8999	33.7981	21.4829	22.0886	22.3395	25.7232	26.5792	28.6988	39.1622	42.3377	35.4819	28.4858	23.1033	20.2618	24.2329	26.2365	23.7885	34.9643	31.0658	32.0478	27.5045	22.6028	15.5846	25.7099	24.6245	26.7926	33.1249	30.335	34.1394	21.2299	17.9598	22.9174
AT1G04540	1.05419	0.635648	0.927067	1.88493	2.00707	3.26682	1.44946	1.37629	1.44712	1.00455	0.435438	1.19835	2.80172	2.08461	2.20403	1.23892	1.76879	1.5246	0.605671	1.01223	1.23609	2.92115	3.46286	4.22238	2.21041	0.986639	2.04634	1.14599	0.765574	0.538301	2.55603	2.54055	3.0621	1.49632	1.79585	1.5541
AT1G04550	13.2583	10.5104	9.39197	18.1838	15.373	17.1684	30.1493	28.7357	28.6848	8.48376	9.92356	9.4498	17.3921	20.1479	17.6628	27.7969	29.5266	25.0499	10.434	10.2457	12.4395	23.5095	22.821	23.9054	30.2757	25.4754	19.5015	9.45201	10.4056	11.6143	20.9054	19.0951	24.3109	18.2895	20.8548	20.1523
AT1G04555	5.91875	5.08951	6.27488	6.37945	5.00192	4.87469	4.41686	5.05769	3.4444	6.34861	5.27426	5.29477	6.0572	5.07101	4.66381	3.3215	4.54015	3.77825	5.14626	6.35393	5.33985	5.24323	5.79549	6.27557	3.73372	3.05438	5.3968	7.1398	5.3666	5.889	6.68411	6.02745	5.23351	3.76502	4.9168	3.73842
AT1G04560	0.085991	0	0	0	0	4.11542	0.364356	0.102016	0.592123	0	0.065052	0	0	0	0.026547	1.40429	0.030251	0.145517	0	0	0.042892	0.143227	0.018676	0.105547	0.280064	0.099577	0.45625	0	0	0	0.066544	0	0.058332	0.390157	0.171541	0.042355
AT1G04570	0.212695	0.117046	0.274954	204.66	157.02	210.178	123.36	103.768	90.8664	0.327203	0.122961	0.190874	211.865	202.489	196.855	116.311	147.135	112.206	0.200233	0.22572	0.094382	297.654	282.98	287.142	78.6591	92.8733	112.985	0.305897	0.235563	0.216444	267.132	269.173	317.039	78.5245	96.5293	75.0258
AT1G04580	0.016526	0	0.037695	0.036338	0.010026	0.068508	0.107858	0.214415	0.05317	0	0	0	0.035606	0.060684	0.009803	0.093283	0.056304	0.092179	0.027031	0	0	0.122622	0.021381	0.011031	0.098643	0.062632	0.05651	0.025567	0	0.010486	0.102561	0.025111	0.090045	0.099474	0.061238	0.063271
AT1G04590	7.52509	9.23972	8.24874	8.11051	7.31334	7.40257	8.97619	11.3765	10.4132	8.9049	6.47841	8.24462	7.10287	9.18807	8.36563	9.59364	8.91945	9.20773	8.45153	11.1447	8.36594	13.9074	11.6664	11.7882	10.3987	9.00681	7.12775	9.17931	8.96322	9.45339	7.21854	9.95711	8.68988	7.03595	8.72971	9.08484
AT1G04600	0.058201	0.072239	0.042106	0.143366	0.054066	0.033154	0.073196	0.136002	0.092367	0.106155	0.063751	0.084618	0.06714	0.023327	0.146753	0.042531	0.064732	0.077318	0.046784	0.082271	0.072173	0.039713	0.101773	0.083561	0.053	0.060157	0.036863	0.060819	0.050948	0.066049	0.127989	0.153761	0.199262	0.065791	0.067452	0.034156
AT1G04610	0.851486	0.869248	0.479904	0.383014	0.319345	0.532175	0.594066	1.42285	0.280881	0.615981	0.430428	0.914944	0.73824	0.423227	0.953267	0.280002	0.36391	0.984625	0.622912	1.09997	0.44252	0.386167	0.532314	0.371663	0.263838	0.071057	0.200559	0.857991	0.69245	0.365442	0.475765	0.81591	0.51007	0.106676	0.213913	0.1548
AT1G04620	6.0713	6.92768	6.41331	20.94	16.0374	20.1894	21.3766	22.56	24.3981	7.52157	7.65442	7.8804	18.9717	25.8664	18.3155	22.2223	23.7223	21.2213	7.74375	7.78904	6.78288	36.7181	30.0095	41.1185	22.4868	24.5308	22.6776	8.42666	9.82772	10.3884	28.0154	26.2954	31.6284	23.655	23.9649	27.6371
AT1G04625	0.126083	0.041281	0.028214	0.134019	0.109516	0.057109	0.06188	0.062316	0.069202	0.046832	0.0987	0.006819	0.089836	0.008587	0.060547	0.065898	0.010778	0.112745	0.094182	0.128112	0.097713	0.151966	0.00253	0.105281	0.059881	0.126773	0.067284	0.072772	0.071872	0.139901	0.01326	0.049025	0.168454	0.033424	0.106184	0.045508
AT1G04630	37.0857	24.4862	25.3373	27.3366	24.8588	25.7164	17.3332	19.8478	19.8739	27.8873	27.4721	32.8098	26.433	25.6082	24.8696	18.3569	21.9972	18.0149	31.6288	37.2485	33.1861	28.4442	31.8527	26.4548	18.965	20.9427	14.8135	30.6323	29.8462	28.2214	26.7841	23.904	31.179	12.4937	14.4266	15.2609
AT1G04635	1.478	0.883677	0.992648	2.11161	1.96204	2.54625	2.47292	2.00943	1.71704	0.618028	0.756367	0.759428	4.18392	3.96611	2.05503	2.12976	1.43442	3.26744	1.4256	1.0336	0.689717	4.42363	3.39421	3.96451	2.34262	1.75946	1.8563	1.63136	1.74816	1.30284	2.01235	3.60776	4.36782	2.84332	1.58929	2.33816
AT1G04640	36.2004	38.9763	29.9983	25.3854	23.5514	27.4837	21.2416	24.3724	21.4481	30.1733	30.5293	29.9852	23.7647	27.4027	21.7357	25.3655	28.5417	18.6556	30.6297	28.0581	30.5323	32.5607	27.0109	32.255	25.5983	28.6813	23.4627	21.3696	28.1259	23.2434	25.3185	21.7455	28.0325	28.466	27.4495	30.2862
AT1G04645	0	0	0	0	0	0	0	0	0	0	0	0	0	0	0.085348	0	0	0	0	0	0	0	0	0	0.045543	0	0	0	0	0	0	0	0	0	0	0
AT1G04650	0.480821	0.621897	0.510999	0.545344	0.795935	0.463243	1.01044	0.895368	0.75119	0.501853	0.401768	0.35261	0.701978	0.863768	0.681541	0.668893	0.990236	0.854089	0.337365	0.530643	0.37618	0.954111	0.832137	0.576497	0.647885	0.829509	0.857083	0.396011	0.428385	0.351138	0.648615	0.712393	0.718253	0.662965	0.853504	0.848668
AT1G04660	0.329844	0.334711	0.118048	0.598098	0.111434	0.098031	0.19339	0.082479	0	0.081911	0.115155	0.251802	0.117389	0.147048	0.157967	0	0	0	0.122154	0.078222	0.437528	0.130528	0.138339	0	0.052344	0	0	0.217152	0.200331	0.066825	0.431833	0.141621	0.034434	0	0.030019	0
AT1G04670	0.026371	0	0	0	0	0	0	0	0	0	0	0	0	0	0	0	0	0	0	0	0.052615	0	0	0	0	0	0	0	0	0	0	0	0	0.026456	0	0
AT1G04680	22.9386	20.2181	18.765	15.5591	15.3282	13.7211	10.9717	11.0087	12.9874	20.8864	19.8508	19.338	14.7	9.93037	13.5464	9.24305	11.5395	11.7772	16.8313	18.9954	23.4596	18.9837	20.0512	14.3186	11.433	10.4647	8.53147	19.1308	22.9973	16.9591	10.6128	18.9592	18.1656	11.4312	10.887	10.4812
AT1G04690	46.9057	41.1256	48.5535	68.0915	67.9403	63.5361	59.2185	53.5466	64.1532	52.6736	51.031	51.2534	61.7005	59.1794	65.1449	55.8007	66.38	50.5473	49.0806	53.2095	57.5771	63.1153	58.6945	52.506	58.0998	66.6886	60.3151	64.3418	55.6743	57.1078	60.654	62.5209	56.8197	46.7076	56.1989	47.988
AT1G04700	0.69108	0.542853	0.369439	0.801603	0.754973	0.553889	0.677942	0.962406	0.759806	0.514387	0.254626	0.45721	0.899467	0.482945	0.665889	0.908008	0.482703	0.780368	0.388697	0.358551	0.315357	0.69426	0.545662	0.696416	0.787454	0.738835	0.843029	1.01127	0.594685	0.628034	0.740203	0.836574	0.449431	0.727849	0.590383	0.684409
AT1G04710	8.65094	9.40365	7.60628	8.6719	8.97311	8.99298	7.13395	8.05011	8.57423	9.70804	6.53368	7.70679	7.42506	7.98858	7.74486	7.86568	8.35751	6.88678	6.54474	7.74807	7.47837	9.36101	9.00741	7.87351	7.86172	8.30499	7.0541	7.81593	7.68638	7.30483	7.30282	6.51906	8.39695	7.98692	7.11597	8.88923
AT1G04730	1.42982	1.71535	1.08591	1.02039	0.906286	1.06831	1.79361	2.83464	1.82607	1.7677	1.07539	1.48234	0.994888	1.08998	1.0822	1.80069	1.81738	2.36713	1.05086	1.11289	1.3192	1.96982	2.38037	1.6097	1.61964	1.98164	1.49927	1.29187	0.86161	0.907143	1.15207	1.43843	1.06512	2.04906	2.25921	1.91278
AT1G04750	52.9618	52.4302	53.912	49.5473	54.7291	48.5548	77.3091	83.3335	77.532	52.9153	42.7738	54.2985	44.8607	43.9143	54.6404	70.1293	83.1662	80.2635	50.5036	55.0634	57.2031	54.3923	50.4997	48.4289	53.6918	68.87	79.1517	59.3047	57.3704	52.438	43.627	55.7604	50.241	59.9988	71.7762	57.6046
AT1G04760	1.60704	1.53205	1.00122	0.984748	1.50872	1.03008	1.14574	2.02283	2.38315	0.883678	0.43586	0.85951	2.29356	1.35259	2.11987	1.84781	1.6926	1.93278	0.852843	1.57376	1.09308	3.92681	2.40839	2.95634	1.53285	1.58054	1.45896	0.556525	1.76248	1.31551	1.68314	1.56197	3.66673	1.54651	1.65544	1.87088
AT1G04770	3.62106	2.83352	3.08033	11.9869	13.422	12.0228	13.5314	15.6432	18.0536	2.07918	1.66826	1.7678	12.8742	11.1978	12.1935	22.3789	20.8867	15.1327	2.22695	2.32721	1.78072	29.3673	22.1323	41.856	30.657	35.609	24.9456	2.5091	1.90685	2.11567	22.7269	20.8773	18.8792	41.0101	43.253	42.0868
AT1G04778	0.253886	0.290832	0.443054	0.414256	0.176341	0.178365	0.365372	0.163557	0.844461	0.268391	0.513382	0.490218	0.878966	0.414466	0.377596	0.261725	0.382649	0.97281	0.235158	0.215954	0.521326	0.788864	0.724204	1.18408	0.347018	0.507805	0.139349	0.575494	0.068144	0.162672	0.488147	0.919787	0.453647	0.280723	0.857949	0.152015
AT1G04780	23.7924	26.9486	25.3031	28.2412	33.1177	30.121	77.4281	76.3149	64.3403	25.6193	26.8153	27.4036	29.4342	30.9752	27.6269	73.0924	63.9006	71.6835	27.3646	26.2779	27.8321	21.7454	21.6505	25.0381	60.2938	57.5357	66.4064	28.517	24.8181	28.014	28.4908	27.7103	24.3441	61.9977	59.2256	69.5305
AT1G04790	12.6941	14.8967	13.7693	13.0809	12.7548	12.0911	13.1199	14.8311	13.905	14.2238	12.8028	13.3289	11.7948	11.6269	11.2923	13.1817	13.4571	15.6199	14.1367	14.3482	14.4161	11.1969	11.7695	12.1055	14.0067	14.2302	15.6146	13.882	13.858	14.5151	10.3731	10.8711	10.8875	13.3041	14.0215	13.1775
AT1G04800	68.1892	51.8923	57.1653	53.8624	51.1672	45.0063	48.4482	49.5198	61.4323	51.395	88.5535	60.6409	2.0354	38.8499	38.4812	49.1133	36.6172	42.62	73.7821	83.3406	81.2817	47.4046	34.0956	23.8335	54.8325	49.8517	23.567	67.4491	91.1024	79.2631	34.7927	49.5524	81.9792	35.6863	35.6706	48.8593
AT1G04810	18.0178	20.2999	20.6889	19.3473	19.3872	18.4816	50.633	52.2911	49.732	22.2402	17.8538	19.099	19.3889	15.9931	19.2056	50.0178	38.6464	51.6177	19.1151	22.5441	19.5116	15.8204	15.5833	12.5122	51.7174	54.8433	47.3961	24.0453	18.7586	20.8857	17.9733	17.8535	18.1572	53.6802	49.1923	50.5984
AT1G04820	138.064	115.252	112.07	129.445	139.213	121.854	121.854	133.83	134.939	129.195	79.319	117.848	136.511	114.395	126.848	123.114	119.168	129.088	102.93	138.072	138.882	170.602	155.185	129.541	141.482	136.29	142.798	126.333	110.486	106.57	116.227	134.644	170.048	128.468	132.63	133.923
AT1G04830	14.6282	17.0534	18.9336	10.8747	12.7379	13.0699	19.207	16.4074	16.678	20.8061	16.544	16.9805	12.8786	13.1573	12.3333	17.8462	19.1984	17.7248	16.4983	18.7244	17.2362	13.0685	11.4211	11.8024	15.9114	17.6496	25.0007	16.5149	18.7673	17.9524	12.7414	11.8986	10.0019	16.6122	20.1462	19.7453
AT1G04840	0.296348	0.492232	0.357793	0.146793	0.457733	0.715788	1.30886	1.92445	1.77522	0.306721	0.240611	0.120548	0.472881	0.526983	0.40216	1.52931	1.40082	1.94027	0.259422	0.254541	0.232431	0.55465	0.542247	0.323818	1.78998	1.64294	1.54112	0.377711	0.434914	0.337377	0.417756	0.370682	0.409876	1.47046	1.54291	2.08023
AT1G04850	58.1186	53.9974	53.3768	48.5461	48.3543	46.1189	87.7366	83.0958	80.1822	58.2283	48.2944	60.1647	50.8056	49.9128	50.0916	72.5869	83.4376	83.8093	56.5101	65.2683	54.3051	51.1023	56.1637	56.6938	79.2042	83.3005	85.1317	61.8227	54.2381	52.1544	53.8525	52.201	60.8113	82.3316	82.0142	78.3488
AT1G04860	9.77632	11.4203	11.6474	14.0214	14.9803	17.7787	24.7874	28.7703	22.5132	9.78142	9.13238	9.5349	11.1211	15.7099	15.7328	25.2753	26.1057	29.7737	7.79825	9.40429	12.0275	9.34433	8.84155	11.1039	24.3322	20.8158	20.507	9.22505	10.2899	10.737	13.2478	15.2101	7.51803	14.1073	21.4141	23.0624
AT1G04870	13.3197	14.4073	11.9876	13.4489	12.1298	10.836	37.1603	37.6993	39.2581	14.231	8.44217	14.2851	11.8953	11.7205	12.6369	35.1153	31.0471	40.2595	12.0595	15.564	12.1609	17.2809	19.1268	14.3536	33.7409	38.8375	30.1206	15.7458	12.3218	12.2334	11.9254	14.0411	13.6986	34.5725	33.6759	37.9438
AT1G04880	0.358039	0.232274	0.176844	0.187942	0.384337	0.344765	0.389977	0.574256	0.599266	0.249013	0.081738	0.160855	0.031758	0.211813	0.228577	0.191025	0.689301	0.472728	0.140389	0.270622	0.182477	0.224183	0.225396	0.113917	0.616584	0.441891	0.194726	0.043637	0.043336	0.134774	0.269239	0.116165	0.055559	0.618333	0.397318	0.508924
AT1G04900	3.45521	3.97942	3.11129	2.03755	3.27008	1.89136	8.87769	9.51401	8.88753	3.77495	1.51311	2.97788	2.57538	4.04934	2.50028	7.68958	10.0253	8.84498	3.20176	3.7546	3.2459	4.59222	4.85884	4.65875	9.05074	9.23678	8.99903	3.90798	4.35332	3.2016	3.45351	2.97516	3.51545	8.82625	10.0381	9.9042
AT1G04910	7.34675	7.45377	16.1244	13.076	14.9394	14.0815	12.9845	14.2681	11.7995	17.4514	13.435	14.8672	14.8227	16.745	13.8164	11.0627	14.5037	14.6086	13.708	15.3096	12.0624	15.3397	13.8656	15.9556	12.1931	11.5621	14.3415	16.0805	15.7669	16.3008	12.8344	14.8286	14.15	12.1964	7.06846	12.9736
AT1G04920	0.366148	0.38347	0.380371	0.336174	0.385524	0.362298	1.36651	1.03405	1.40512	0.273751	0.199669	0.173333	0.568494	0.374181	0.417514	1.184	0.890495	1.12311	0.373378	0.277238	0.470818	0.564556	0.398746	0.220058	1.14011	0.999009	0.790846	0.221632	0.33077	0.471748	0.338851	0.413593	0.823037	0.978665	0.803088	1.31622
AT1G04930	2.56334	2.73908	2.43482	2.07071	1.31174	2.15749	2.14829	3.5454	2.85072	2.29649	2.06079	2.45532	1.14584	2.6379	1.80371	2.79714	2.49109	3.45893	2.61227	3.3657	2.57103	1.81598	1.91373	1.73428	2.8194	2.93827	1.7383	2.93636	3.21219	3.47536	2.20824	1.77141	2.33134	2.16809	2.56638	3.03645
AT1G04940	35.1229	36.6271	33.4026	29.9683	29.9731	28.9952	26.4373	30.5781	31.9271	33.1941	29.8598	28.94	27.336	34.4147	27.1188	31.7587	33.528	26.6716	33.9241	32.4659	36.8427	40.8302	39.138	34.0369	33.8331	34.7903	27.9725	29.213	33.426	32.3042	29.8971	27.3148	33.0498	28.573	30.3846	32.5233
AT1G04945	2.0064	2.50698	2.82865	2.71921	3.316	3.49369	12.4812	17.6546	12.0803	3.06785	1.71487	2.47408	2.37792	4.2031	3.32603	14.9591	13.5327	14.2635	2.84782	2.84778	1.93774	4.21377	4.75875	5.4206	12.7963	13.2008	12.8734	3.49924	3.15794	3.56447	5.40187	4.48069	4.03427	13.2288	11.0588	14.5806
AT1G04950	13.3648	14.676	15.328	9.55503	8.34328	10.2995	6.85163	8.37188	6.50848	14.5171	11.4254	12.1693	9.93812	7.81632	10.6642	6.56578	7.21263	5.92108	13.9351	13.9922	15.023	9.44567	9.33456	10.1377	7.39733	7.39438	8.46611	13.1254	13.1064	14.1704	7.42013	8.36502	9.97391	6.87194	8.65252	7.63795
AT1G04960	15.834	18.7745	19.0282	18.0403	18.8775	19.5129	21.4263	20.781	20.1888	20.6217	18.4346	15.9344	18.095	17.6606	21.4578	19.6052	22.7525	19.8699	18.3206	16.3923	17.0624	13.6321	14.9958	16.9802	17.275	18.8204	23.5391	16.8273	19.2597	17.8218	16.4286	16.687	14.8807	21.3994	19.8606	23.4019
AT1G04970	16.9796	23.4392	29.6333	16.4583	21.0129	19.2312	11.9867	12.1672	10.5456	25.3397	22.3885	19.6823	16.7178	17.3451	17.7403	8.76762	11.1364	10.9581	23.4211	21.3912	20.6861	12.5659	14.2354	13.8942	10.9648	10.7374	11.7037	27.9736	29.1929	27.5145	15.1262	15.8409	13.5671	13.1851	13.4555	12.8373
AT1G04980	3.95579	6.02649	4.52353	4.9977	6.87959	5.30347	7.29755	7.73573	8.41331	6.79464	4.54651	5.89174	5.77202	5.30615	4.2569	7.26171	8.71843	6.63195	4.78172	5.98372	3.91842	4.96172	5.14895	4.37412	8.97647	7.62148	5.76647	6.07734	4.3805	3.33329	4.976	5.44318	5.26462	7.92082	8.04658	9.7758
AT1G04985	36.7773	41.6678	35.1832	28.439	31.0889	30.6106	23.2011	26.6133	23.4362	39.7999	35.1808	26.5254	28.3175	33.5795	28.2446	17.6473	18.2522	25.8056	41.5199	42.0339	38.7614	32.4816	24.8516	36.219	27.7277	25.9644	23.6199	37.4001	40.923	30.8883	30.1888	25.7717	29.2268	24.5189	30.0767	24.3966
AT1G04990	4.15414	7.79735	6.32104	25.7334	23.463	26.8061	24.156	22.4079	20.4618	8.77742	7.38166	6.77991	22.3286	28.4081	15.3561	16.8011	23.5076	23.6427	7.71785	10.8931	8.84623	35.8711	28.3586	39.5395	19.0583	14.0247	25.6251	9.8371	11.9952	11.5827	18.357	21.7183	33.3067	21.8614	27.4487	21.5709
AT1G05000	5.31579	6.62919	7.11958	6.69482	6.99611	9.65299	57.5426	42.4213	38.7466	6.95673	3.72176	4.87178	9.39843	4.30778	9.60677	28.9265	45.5609	39.2754	6.24992	7.87836	4.43285	8.44983	10.6729	12.4102	44.6674	27.2397	65.429	9.12494	6.65181	4.62584	10.5714	11.3654	11.0899	49.5219	63.2112	44.765
AT1G05010	145.3	232.202	269.024	225.173	270.187	186.224	107.688	86.7649	118.758	253.316	231.545	163.048	200.302	139.561	162.472	87.9252	83.913	74.7436	187.013	174.08	230.105	111.145	114.663	148.712	64.5076	56.1067	84.0076	240.327	254.734	264.282	157.851	180.885	123.353	101.143	80.2618	98.0957
AT1G05020	2.91822	3.1792	2.85297	1.69121	2.06214	2.38649	0.258034	0.298229	0.563594	3.55262	2.73854	2.87162	1.85319	2.32347	1.92772	0.516765	0.124207	0.288821	2.55815	2.85773	3.6546	2.12495	1.65532	2.4924	0.167385	0.33061	0.264601	3.60724	3.56852	3.71031	1.99085	1.6961	1.67919	0.143121	0.223274	0.575566
AT1G05030	3.24872	3.6953	4.03785	2.93322	2.79945	2.93277	2.79168	2.59671	2.07478	2.79573	3.36412	3.1162	3.49067	3.96378	3.21616	2.38369	3.40034	1.88049	3.45213	2.96413	4.08057	3.50777	4.10637	4.13783	2.30648	2.02609	2.65865	3.50825	4.30219	3.6744	3.07556	2.85221	3.88541	2.39559	2.75463	2.55249
AT1G05040	0	0	0	0	0.093715	0.023946	0.08444	0	0.064976	0	0	0	0.133672	0.178327	0.278103	0.1195	0.026209	0.08754	0	0	0	0.321227	0	0.211448	0.100639	0.086089	0.057063	0.035117	0.037801	0	0.081052	0.020579	0.074823	0.121815	0.274641	0.070348
AT1G05055	5.75433	4.86187	5.33298	8.35057	7.34038	8.45657	9.32789	11.7454	11.6802	5.51159	5.10137	5.26249	7.9491	8.9656	6.71669	11.1568	9.77309	12.3283	5.28937	4.85566	5.53064	7.68339	9.72128	8.20159	9.98239	3.34024	2.71141	6.09803	5.67563	5.64517	7.93825	7.22342	1.44395	7.99151	7.61089	7.59536
AT1G05060	9.37674	14.1256	15.6282	13.2456	12.1928	12.631	17.0957	22.6072	10.025	15.5687	11.2808	10.9492	10.7127	10.4736	12.898	9.23079	7.01139	11.8343	10.7975	10.5737	12.1085	8.42797	6.82324	10.2339	7.96908	9.66722	11.3367	13.1675	16.0405	11.0505	11.9789	9.2855	14.4103	14.5282	11.987	15.865
AT1G05065	1.47848	2.34852	1.42493	8.17925	7.56249	11.7851	7.28376	8.80973	4.42442	0.625958	0.400717	1.56173	8.58519	8.79905	9.32944	4.76886	6.98291	7.87555	0.776633	2.57288	2.79022	10.8194	10.0701	8.10106	4.36601	5.18476	4.24211	0.985437	2.40889	3.06599	7.40787	11.8618	8.62386	6.42411	4.50575	4.91158
AT1G05070	25.7961	22.5321	21.308	33.7467	32.689	30.6826	33.8792	33.2894	36.5615	23.8181	21.5689	25.1442	27.3342	44.3074	33.1125	35.5978	37.7372	28.1729	21.1887	23.9919	20.3881	53.6399	49.862	59.2208	42.7282	36.3791	33.7998	19.8419	23.6091	21.1328	39.9436	35.619	41.3115	37.9932	34.207	44.0553
AT1G05080	0	0	0	0	0	0	0.039419	0	0	0	0	0	0.038181	0	0	0	0	0	0	0	0	0	0	0	0.02785	0	0.012917	0	0	0	0	0	0	0	0	0
AT1G05085	0	0	0	0	0	0	0	0	0	0	0	0	0	0	0	0	0	0	0	0	0	0	0.203581	0	0	0	0	0	0	0	0	0	0	0	0	0
AT1G05090	4.50424	7.78471	7.86251	4.75556	5.16855	4.48181	5.45115	5.85942	3.71209	8.47924	6.67307	6.91346	5.34416	5.03168	5.73855	4.51022	6.07026	6.15699	5.04546	7.04647	7.10704	5.65326	6.26479	6.53615	5.10934	4.2051	4.37116	7.2565	8.3344	8.00389	4.85968	3.12175	5.25628	3.05115	5.32397	5.31198
AT1G05100	0.394539	0.488363	0.35601	2.39148	2.14982	3.80908	18.2446	12.9327	11.4867	0.195706	0.571064	0.33349	3.52226	2.83623	3.3117	15.433	16.8948	14.2952	0.642376	0.592985	0.30301	4.68135	4.42164	3.77409	17.4665	22.7094	53.9003	1.92964	0.710275	0.824057	5.16243	4.71048	5.11841	18.8674	38.3955	21.833
AT1G05120	8.04738	9.11509	9.46756	9.72301	10.6222	11.6808	21.2989	19.9633	18.4184	9.79514	7.67662	7.63792	11.8862	9.85437	11.054	17.2979	18.539	21.4351	8.19145	8.71495	7.89078	10.4956	12.1981	10.3573	18.6733	17.1326	19.6645	10.2326	9.02841	9.55724	11.0043	10.1737	10.7722	15.8029	17.4666	17.5978
AT1G05136	0	0	0	0	0	0	0	0	0.296188	0	0	0	0	0	0	0	0	0	0	0	0	0	0.243425	0	0	0	0	0	0	0	0.127531	0	0	0.335124	0	0
AT1G05140	20.5858	27.0654	23.2142	19.1365	16.765	15.1675	23.9877	27.4003	28.3985	19.8621	18.6147	16.3259	13.6031	18.4199	14.1164	30.0897	30.2605	25.3191	17.5076	15.2204	18.4156	18.0418	14.4789	15.5713	29.6332	31.2615	27.5838	17.4733	19.8596	19.8803	15.6763	17.6492	16.4865	33.9605	29.7856	32.5518
AT1G05150	15.2554	16.0886	15.0806	11.6292	9.40534	10.3319	12.1965	13.065	11.1108	13.7366	11.326	12.373	10.4374	9.46012	10.8847	10.5672	12.2763	13.589	12.2745	12.6241	15.381	9.60653	9.0924	9.46172	11.7199	10.4845	9.44332	14.4362	13.367	14.3966	9.65519	9.53777	12.3792	9.6689	9.46414	10.5696
AT1G05160	5.25901	6.98777	5.84954	5.09349	5.3453	5.49886	7.94665	7.6628	6.80052	6.72178	5.71873	5.4796	6.82031	6.73757	4.24237	7.57282	8.568	8.22548	5.4616	5.42328	6.84126	6.25511	8.08895	7.02585	5.17263	7.96982	8.66448	5.36184	6.93288	7.02986	6.68957	4.86576	7.30042	5.72382	7.71028	8.32469
AT1G05170	2.39446	2.50593	2.38249	9.71077	7.97158	9.64447	30.6764	25.6514	24.5542	2.872	1.74143	1.79875	10.742	9.73987	9.52009	32.7856	32.535	30.2162	1.78192	2.43609	2.24912	20.1621	14.5812	19.1661	28.9358	25.3521	33.3386	3.11576	3.46246	2.77108	11.2877	11.721	16.1514	28.6823	32.1934	25.8727
AT1G05180	12.9227	16.3114	15.9276	15.1196	18.1772	18.3042	19.2335	18.7131	16.6765	16.0976	12.5058	12.8888	15.9825	14.4334	17.515	15.7947	16.9318	17.5567	13.7157	14.5365	16.4512	16.3095	17.713	17.9612	15.4695	18.6357	18.8371	16.8392	15.3681	18.0395	17.6038	17.0141	15.8234	18.4152	22.1484	19.283
AT1G05190	224.295	251.352	225.269	210.427	145.536	196.494	194.718	146.474	135.997	217.615	197.651	215.582	290.507	238.618	192.62	156.549	234.845	146.105	218.569	205.377	269.643	469.962	251.967	453.935	153.173	144.232	131.176	192.309	244.013	235.881	197.747	203.385	237.193	236.938	144.582	178.736
AT1G05200	7.58605	8.72794	7.76319	17.2302	16.9353	19.6277	12.4476	11.1713	10.3249	7.12582	5.92913	6.13674	20.7941	21.8151	16.9696	11.43	16.2285	10.8309	6.11807	6.00773	7.83153	23.7655	21.7154	25.8518	10.8903	10.6884	13.2184	7.12182	8.50295	8.68576	21.4207	20.5211	23.7413	12.0902	12.2268	12.5161
AT1G05205	17.3094	9.79558	8.38717	8.50603	10.2076	12.3692	8.46479	8.99411	7.70177	12.3012	11.7186	15.55	15.0233	10.5003	12.9801	6.45746	6.2679	8.48815	12.1566	14.6262	12.1117	18.9252	20.676	14.6922	7.36459	7.68844	5.49446	15.3374	12.7524	9.40079	13.2346	13.2548	16.9581	7.25009	6.27908	7.59939
AT1G05210	4.77356	4.11479	3.73698	2.29487	2.33524	2.66993	1.40976	1.67182	1.82073	4.32095	3.39481	5.64911	2.85574	3.76118	3.52773	0.517665	1.70158	2.72871	3.30821	5.51074	2.8992	4.18462	4.86838	3.64254	1.53094	1.72071	1.30562	4.52524	3.12298	3.37614	2.74059	3.57436	3.9056	1.54249	1.36447	1.10238
AT1G05220	1.08425	1.07403	0.818352	0.760351	0.326773	0.397873	0.050594	0.100684	0.299446	1.81624	0.388067	0.775147	0.524271	0.483559	0.986669	0.167222	0.055459	0.204114	0.784926	1.02264	0.982756	0.24322	0.678715	0.639087	0.220514	0.042974	0.194227	1.76477	0.77507	0	0.416973	0.4771	0.586564	0.2948	0.273215	0.099496
AT1G05230	4.55702	5.88773	5.81885	5.30677	4.48721	4.69627	5.07975	4.36879	5.05703	5.17717	4.57868	4.23126	4.81538	4.99384	4.01446	4.99411	4.31113	4.41877	3.83137	5.04062	4.66689	5.8054	4.12648	3.91619	4.87164	4.63547	4.98342	3.54063	5.25065	5.792	3.14219	2.98903	4.80156	5.75001	5.16235	5.41569
AT1G05240	6.96815	6.49355	4.95272	6.03133	6.10389	8.03398	2.22824	2.20083	1.32977	15.2098	6.33962	9.3563	10.8753	3.54928	12.7975	0.651812	0.274537	5.47699	5.92471	12.7794	0.699421	1.75564	4.94907	1.85336	2.1353	3.0374	1.2253	13.0903	6.71935	3.33129	8.91128	11.4945	2.91305	0.470756	1.65775	1.0359
AT1G05250	6.52518	6.12104	4.65869	5.61993	5.73642	7.49416	2.08306	2.05744	1.24664	5.62406	5.8255	8.74539	10.0194	3.31706	11.8055	0.609344	0.616974	5.12768	5.52887	11.9938	0.653851	1.65653	4.63186	1.73261	2.01333	2.83629	0.77198	34.3127	8.686	3.08421	8.37267	10.7501	2.72325	0.455365	1.54974	0.609819
AT1G05260	19.9096	16.2953	8.39294	16.6896	19.3479	24.726	21.3418	29.4868	14.5587	16.2126	10.0716	22.3487	25.3497	25.171	33.6153	12.9917	11.063	56.0315	9.21154	27.4869	1.90552	13.387	30.1858	14.6182	23.8416	17.2344	21.0386	27.2524	13.1389	5.46101	31.4402	45.2914	17.222	17.4506	30.0616	17.3814
AT1G05270	29.9377	30.4036	29.6366	29.85	28.6099	28.7887	33.3279	28.3259	32.7442	30.276	32.3576	32.4765	29.7701	27.758	27.5503	32.8317	32.3164	33.9011	35.1132	32.9373	28.5807	22.6149	28.0127	26.9806	33.3704	34.8106	35.645	34.5215	29.5957	30.6571	29.0775	26.1919	25.5463	28.8873	33.2815	29.3259
AT1G05280	0.34384	0.245114	0.177743	0.082796	0.053867	0.174739	0.237235	0.1711	0.019595	0.33207	0.157971	0.488778	0.084167	0.168691	0.381318	0.127264	0.081421	0.23634	0.319554	0.620502	0.023354	0.068131	0.325196	0.060282	0.126124	0.133648	0.194057	0.624881	0.173511	0	0.216532	0.275135	0.261354	0.025662	0.066841	0.124693
AT1G05291	0	0	0	0	0.044216	0	0	0	0	0	0	0	0	0	0	0	0	0	0	0	0	0	0	0	0	0	0	0	0	0	0	0	0	0.051647	0	0
AT1G05300	3.9495	4.77873	6.63087	16.4985	43.6668	12.8495	20.7416	12.7233	18.6467	7.27467	7.38715	4.64674	9.69952	8.44064	9.39942	15.5168	9.90029	14.2661	5.32744	7.75494	3.27561	9.85488	12.8817	7.33305	8.98562	10.979	13.045	9.04106	7.02434	6.07971	11.5909	16.6709	11.5933	21.9126	12.4255	17.6967
AT1G05310	1.22043	0.926696	2.59059	1.84748	1.33286	1.196	0.335788	0.375053	0.483923	2.06243	1.32299	1.38456	0.694277	1.05352	1.02763	0.166815	0.110919	0.41204	1.66923	1.64707	1.30041	0.894984	0.833768	0.70837	0.252925	0.823884	0.166303	3.48208	1.69485	2.39243	0.766189	0.679497	0.808044	0.55264	0.115676	0.027923
AT1G05320	4.50434	6.95981	6.96148	7.51138	8.75136	6.85567	2.50247	2.18878	2.36704	5.88696	4.07972	3.74944	6.29768	4.61206	6.09883	2.22249	1.72462	3.12365	3.70027	4.41052	4.4437	3.534	4.58232	4.02606	2.33792	2.13572	2.09833	6.70302	4.829	4.65985	4.94915	5.55942	4.69403	3.71557	2.85382	2.5292
AT1G05330	0.477572	0.256677	0.074982	0.335407	0.031245	0.382925	0.494536	0.809031	0.863242	0.155801	0.126436	0.30385	0	0	0.547591	0.956281	0.195618	0.400394	0.573943	0	0.076475	0.024027	0.072452	0.073266	0.722041	0	0.985	0.420163	0.090942	0	0.113987	0.136632	0	0.092794	0.233482	0.907779
AT1G05340	14.0734	15.638	22.1205	30.1222	42.0797	31.4983	40.6659	48.5628	46.4309	27.7728	18.6732	18.0404	27.2022	28.214	41.6791	69.4188	14.9671	41.699	20.5114	20.2106	15.8157	14.4269	23.1529	22.7873	22.5795	14.7423	26.0071	39.3271	26.6251	29.3302	35.5539	23.9535	12.1337	40.7771	17.8476	55.2059
AT1G05350	12.2587	13.9894	13.186	12.2349	14.3333	12.9947	15.7229	14.0027	16.3061	13.0883	11.1735	12.8282	14.8633	11.5677	12.7632	12.1853	13.1752	15.5163	12.3685	13.8778	14.0605	12.0252	11.6212	12.4808	12.4019	15.5814	13.3808	15.1223	14.8228	15.3082	12.1515	13.299	13.8276	13.0311	12.1886	13.3072
AT1G05360	7.2176	7.35271	6.51049	6.35267	5.71858	5.83617	14.7024	17.5886	15.7806	5.80187	4.82931	6.30508	6.18417	8.30864	6.6893	14.4392	18.1641	15.4024	6.23788	6.12258	6.59065	9.02763	8.16577	8.64243	13.6117	13.3321	14.3138	6.18257	6.87363	6.55181	6.43424	6.09231	6.80488	14.1287	13.7721	16.3755
AT1G05370	1.05962	0.414533	0.743879	0.278701	0.402228	0.284946	0.287396	0.410639	0.625308	0.668872	0.332674	1.03752	0.403662	0.479088	0.833476	0.503193	0.491656	0.518963	0.733764	0.657696	1.11083	0.963496	1.1432	0.699168	0.536915	0.540463	0.362025	0.598453	0.713311	0.551998	0.456618	0.675738	0.594567	0.323538	0.459969	0.578244
AT1G05380	11.5932	13.7771	12.6628	11.8898	13.0079	12.4677	19.6592	19.024	17.3676	14.9817	14.0819	14.0925	10.4215	11.022	11.7964	17.3131	18.0813	19.2906	15.9004	15.4619	16.5486	9.0228	8.74187	7.55349	16.5892	18.6902	16.6178	19.079	17.9782	19.3643	11.248	10.5529	11.154	16.5134	16.5116	16.9711
AT1G05385	18.4229	21.653	18.1074	14.6673	12.6531	14.3823	9.7662	9.40064	9.99881	16.1329	14.168	15.3588	14.3423	14.4355	13.4063	12.2744	13.5906	6.3593	17.7162	13.6976	16.8733	18.6792	14.6629	22.604	11.2436	11.1319	9.0352	12.3252	17.8833	18.6036	19.7076	15.5028	17.2341	11.9454	10.9339	11.3387
AT1G05400	0.828853	0.513838	0.678222	0.544522	0.800233	0.497926	0.969045	0.451761	0.663964	0.884078	0.400954	0.550968	0.662881	1.15675	0.575992	1.2012	0.850142	0.609195	1.0889	0.880313	0.546898	1.44095	0.741355	1.03029	1.18665	0.498742	0.530895	1.09505	0.335547	0.681971	1.19634	0.780259	0.733993	0.767304	0.656185	0.445299
AT1G05410	10.8276	10.2566	11.8032	9.35182	5.79537	6.17455	8.33203	9.13433	7.02611	13.8389	7.41877	8.39864	8.5048	11.4014	5.99068	7.42973	7.9174	8.87483	13.6072	8.87732	15.2506	13.8504	12.6839	12.2931	7.39433	7.10288	7.66701	12.9722	12.5253	13.5341	5.02546	8.68079	10.0308	8.09938	7.24222	7.1659
AT1G05420	2.04392	1.19465	1.11132	4.19706	2.25509	2.83305	0.75894	1.90656	2.69248	1.58766	0.948321	1.22804	2.42992	3.80774	4.22467	0.535643	2.00079	1.08061	1.50199	1.27037	2.764	5.73155	4.32964	4.65219	0.65314	0.622135	1.19174	1.86282	2.23006	1.57038	2.26036	2.57326	5.58375	0.310266	0.824579	0.530668
AT1G05430	18.711	20.7237	20.0073	16.7809	17.2514	16.7455	11.0632	12.6861	11.16	17.5103	17.0092	18.3705	14.6519	19.2214	16.8464	11.2107	13.5615	12.1862	16.7638	16.4403	19.5806	17.8789	18.5354	18.9476	12.9045	11.2874	12.8949	17.4463	19.3935	18.8053	16.2763	15.702	20.3174	12.2154	13.8766	13.3448
AT1G05440	0.803397	0.508924	0.424259	0.736166	0.616673	0.137353	0.669146	0.96877	0.837642	0.675379	0.283178	0.417349	0.638874	0.46278	0.812985	0.739579	0.658211	0.658694	0.573833	0.645682	0.742178	1.82057	1.19511	1.62736	1.19907	0.66996	0.534529	0.202272	0.391586	0.415605	0.314648	0.387084	1.15501	0.985364	0.308996	0.916011
AT1G05450	0.385	0.045073	0.224717	0.684305	0.233886	0.396926	1.4485	1.47067	0.668544	0.451383	0.176707	0.199917	0.241021	0.196088	0.441502	0.773438	0.73218	2.38593	0	0.038378	0.084506	0.034339	0.256128	0.107919	1.24743	1.76247	1.96552	0.350019	0.134624	0.248262	0.31116	0.468306	0.25856	1.38413	3.15511	0.735733
AT1G05460	3.53941	3.8059	3.03927	1.60081	1.46006	1.2643	1.94361	2.43814	2.48341	3.15856	2.61271	3.14964	1.40769	1.8585	1.6384	1.60815	1.79689	1.80685	3.12759	3.76843	3.12329	2.11951	1.64414	1.53286	1.99401	2.43538	1.58472	2.94897	2.72578	3.17047	1.36621	1.3988	2.24748	1.79456	1.84227	2.24792
AT1G05470	4.36646	5.43872	4.25689	2.32461	2.18772	1.56391	2.42876	3.4802	3.40141	4.33425	2.21866	3.48481	2.32541	2.87209	2.19629	2.30265	3.75432	2.86015	2.95621	3.26821	3.85413	2.96001	2.73554	2.38128	3.33523	3.16789	2.89969	3.1348	2.82532	3.26713	1.75821	2.32208	3.63271	2.47433	2.91985	3.09979
AT1G05490	0.190413	0.19529	0.140285	0.037571	0.071646	0.138198	0.62906	0.62903	0.475161	0.223187	0.020139	0.156224	0.114086	0.109247	0.141408	0.561721	0.368269	0.630152	0.113624	0.193119	0.119531	0.277459	0.140244	0.137686	0.557755	0.437215	0.574666	0.121301	0.139059	0.210032	0.111585	0.192593	0.278738	0.561523	0.481981	0.308188
AT1G05500	9.39359	10.9187	9.92112	8.93646	9.18249	10.0521	10.7437	11.5444	11.2067	11.0696	8.14109	10.0982	8.96742	10.5515	8.83811	9.63156	10.4126	11.0263	9.42963	9.77388	9.61511	10.8973	10.9358	10.1963	10.7519	10.4575	9.72481	11.1149	11.2151	9.81213	9.6152	8.74822	8.3466	9.93013	11.3455	9.8382
AT1G05510	0	0	0	0	0	0.720229	0	0	0	0	0	0	0	0	0	0	0	0	0	0	0	0	0	0	0	0	0	0	0	0	0	0	0	0	0	0
AT1G05520	12.3112	13.5229	14.4437	20.4037	21.2851	21.3888	35.1315	36.5466	36.6179	16.3268	13.4664	13.5055	21.6109	19.1649	21.464	27.9745	36.1193	35.6327	13.0369	14.04	15.216	19.3861	20.1646	17.4408	31.4855	35.9293	35.5976	18.6624	14.0487	16.7566	21.4771	21.4449	20.2678	33.0311	33.8212	30.4989
AT1G05530	0.500811	0.273487	0.268785	0.659418	1.12552	0.472565	0.568056	0.617548	0.255596	0.2238	0.25664	0.493582	0.938353	0.864639	0.790242	0.228566	0.299087	1.01483	0.263444	0.940851	0	0.748634	0.741786	0.478644	0.647095	0.225714	0.580699	0.476714	0.378883	0.062708	0.641305	1.3662	0.692286	0.163626	0.333981	0.107279
AT1G05540	0.674875	0.173403	0.323284	3.4988	2.37435	3.21127	2.41348	1.98026	2.04998	0.450661	0.398438	0.43222	3.04326	3.74709	2.64227	2.27191	2.09841	1.80447	0.25196	0.310343	0.495994	4.75148	4.8414	6.40807	2.116	1.8476	2.73057	0.374455	0.259892	0.225499	4.26978	4.61034	5.29072	1.72713	2.35123	2.21373
AT1G05550	0.087822	0.087467	0.023802	0.315715	0.186873	0.217843	0.574603	0.66603	0.695489	0.023994	0.010913	0.054427	0.358005	0.385044	0.045912	1.36237	0.52352	0.77159	0.050084	0.010538	0.148117	0.465339	0.176438	0.226726	0.890385	0.925186	0.45818	0	0.238073	0.235003	0.245744	0.170428	0.095848	1.16801	0.990632	0.888125
AT1G05560	14.8985	15.6076	13.3739	7.69231	8.75061	6.42821	44.0636	50.2886	39.6446	15.0274	12.6892	12.9338	7.79446	10.8211	9.39421	40.1552	48.7065	38.3702	2.44956	11.9634	13.8581	11.4486	10.208	16.2891	48.0366	33.2057	51.7036	1.04829	15.8877	13.008	9.30787	11.5562	13.7659	62.8664	53.1628	55.4536
AT1G05570	10.6865	15.3883	13.4646	16.5718	17.9385	15.7692	20.3239	17.1439	16.6416	14.7096	12.866	12.7874	19.4693	16.4694	17.6679	17.071	17.8706	20.8905	13.3144	14.3264	10.1105	13.07	15.552	12.8162	19.2537	18.5293	18.6405	17.6416	14.2284	10.6043	16.8165	15.0716	14.7494	19.5595	19.1346	19.9121
AT1G05575	5.23042	5.22531	5.75247	6.80247	9.60218	7.07307	1.93773	1.58725	0.629168	6.40685	7.62586	4.13439	4.72826	4.6111	9.08045	1.12191	0.760431	2.04029	4.44355	5.40335	8.89193	1.96253	4.84502	7.23381	1.33299	0.98454	0.23391	9.20708	7.2527	3.73494	12.1837	5.94553	2.80594	3.6546	1.8365	1.71667
AT1G05577	0.14478	0.092426	0.025307	0.129517	0	0.056042	0.188499	0.214665	0.03773	0.076363	0.134419	0.132238	0.028522	0.083255	0.013573	0.147226	0.022189	0	0.059885	0.257803	0.024416	0.053913	0.229869	0.074951	0.293584	0.02829	0.120836	0.085461	0.074782	0.02827	0.112878	0.078294	0.029528	0	0.024627	0
AT1G05580	0	0	0	0	0	0	0	0	0	0	0	0	0	0	0	0	0	0	0	0	0	0	0	0	0	0	0	0	0	0	0	0	0	0	0	0
AT1G05590	5.0221	4.49686	5.28618	3.18108	2.73836	2.5148	1.90361	2.43321	3.0581	4.57727	3.63081	4.04931	3.17618	3.40546	3.48092	1.83063	2.6013	1.8727	3.78455	4.73113	5.17707	4.37676	3.30071	3.19624	2.26604	2.1516	1.8579	4.40946	4.8609	4.28698	2.23769	2.61719	3.24265	2.06998	2.49526	2.33249
AT1G05600	4.44832	4.76683	4.24511	3.13942	2.82017	2.672	1.30326	2.26699	2.03559	3.81777	3.83808	4.25148	2.49599	3.58725	2.4456	2.02548	2.0658	1.80985	4.70994	4.79154	5.38474	2.87782	3.67982	3.26399	2.0463	1.76494	1.49634	4.46066	4.41594	4.14511	2.83104	2.98453	2.29013	1.63781	1.72485	1.59019
AT1G05610	0.411909	0.106258	0.420539	0.191774	0.43401	0.186477	0.747702	0.362772	0.360702	0.227451	0.171573	0.190584	0.324707	0.557664	0.193608	0.275019	0.346675	0.347916	0.306174	0.323357	0.300306	0.371312	0.393804	0.491761	0.486246	0.326265	0.537841	0.303922	0.093468	0.220168	0.418115	0.302605	0.461072	0.221914	0.455498	0.393511
AT1G05615	0	0	0	0	0	0	0.09165	0	0	0	0	0	0	0	0	0	0.119331	0	0	0	0	0	0	0	0	0.049731	0	0	0	0	0.067094	0	0	0	0.049665	0
AT1G05620	9.01019	8.51799	7.31404	5.10893	5.65142	6.11608	5.28242	7.41915	5.78155	9.08095	4.48723	7.70567	5.9686	5.98828	7.53933	2.78615	5.07446	6.14196	4.98907	10.3655	5.94206	5.71032	6.78636	7.98973	4.85646	4.60688	4.34785	9.463	6.25235	4.33765	6.86768	7.58552	8.20031	4.11836	4.34202	4.13975
AT1G05630	7.30226	7.67832	6.14937	9.62533	8.38571	9.35047	8.79525	6.45439	6.26426	5.11132	6.30181	5.47866	8.97885	7.46046	8.14988	7.44798	6.4573	6.8292	4.54046	4.94032	7.62211	8.26104	7.76678	6.77076	7.01855	5.98965	5.39324	4.97724	5.6707	5.22641	6.58329	7.19958	7.8864	7.43548	6.11199	6.58222
AT1G05640	1.10584	1.14907	0.884272	0.463792	0.515528	0.403969	0.646443	0.725944	0.788568	0.775898	0.350667	1.11798	0.75319	0.544203	0.364737	0.460682	0.613515	0.637297	1.07054	0.962097	0.934597	1.24041	1.10453	0.931913	0.852744	0.750731	0.78312	0.983195	0.841152	0.699229	0.386196	0.518396	0.699113	0.680644	0.467561	0.818445
AT1G05650	0.038002	0	0.203434	0	0.160652	0	0.905511	1.56726	0.2897	0.15575	0.118598	0.071595	0.083361	0	0	0.817402	0.056155	0.818196	0.018976	0.12968	0	0.141401	0.075559	0	0.335795	0.604514	0.282944	0.122646	0.281973	0	0	0.057977	0	0.055761	0.163033	0.441592
AT1G05660	0.776745	0.220208	0.315213	0.04195	0.062476	0.106551	0.377125	0.415873	0	1.50576	0.463107	1.51578	0	0.124312	0.463594	0.452937	0	0.279858	0.618502	2.00358	0	0.067153	0.113339	0	0.283521	0.120356	0	1.2492	0.239561	0.102397	0.143747	0.086966	0	0	0.192833	0.209402
AT1G05670	1.66906	2.13095	1.73115	1.50644	1.94359	1.9083	4.50112	3.59874	3.3523	2.0548	1.33329	1.77669	1.62753	2.24979	1.71741	4.14634	3.70347	4.11784	2.04574	1.72546	2.86959	2.77372	2.01604	2.20907	3.49848	3.45058	2.75298	2.71992	2.39412	2.97837	1.93056	1.57691	2.07641	3.74701	3.89088	3.49541
AT1G05675	0.304294	1.17849	0.787585	1.538	3.15175	1.20155	9.83685	7.07382	7.1373	1.03405	7.12204	3.52261	0.96245	0.683352	1.28438	6.56237	1.43698	9.59759	3.22029	2.68281	10.5944	0	2.83602	1.81617	4.73491	1.50924	1.11554	9.07346	5.2973	5.40028	3.23294	1.72543	1.02219	17.3324	4.86527	8.50388
AT1G05680	2.36684	3.51334	2.89828	4.24222	6.04909	3.59484	89.9573	120.063	54.1029	4.41302	2.44553	3.50794	5.24266	4.63537	4.718	106.074	38.6839	120.217	2.56181	4.14295	2.55718	2.04409	2.64416	1.15377	89.9402	51.6075	59.9436	4.84803	2.29379	2.86062	5.73071	3.02014	4.18776	123.208	81.8452	95.4802
AT1G05690	1.24874	1.45616	1.24461	3.5643	2.45027	3.81588	2.50611	3.38371	2.64915	1.19947	1.14966	1.11122	3.7601	4.39131	3.24758	3.39407	4.41516	2.47433	1.5893	1.02238	1.51337	4.61756	4.27085	5.96646	2.58656	2.5724	3.70788	1.68152	1.67118	1.65099	4.47804	4.44247	6.7821	3.33137	2.7743	3.22804
AT1G05700	0.365217	1.10528	0.586929	0.393308	1.30333	0.795595	1.58806	1.96104	2.14793	0.753006	0.252696	0.253269	0.616909	0.562088	0.687844	1.2133	0.7542	3.07152	0.487867	0.344205	0.254008	0.386627	0.635941	0.649657	1.6986	0.990369	1.04037	0.783095	0.424127	0.082413	0.629893	0.597426	0.240727	2.20762	0.990663	1.99747
AT1G05710	5.23738	5.49348	5.85351	6.10929	6.43515	5.981	7.06406	6.52541	6.98422	4.6091	3.35982	4.19996	5.60251	7.56951	5.72407	5.59004	4.5593	6.24936	5.34896	4.91931	3.65035	7.59988	7.97127	9.76845	7.69749	5.53351	4.40422	4.67669	4.5764	2.68169	5.38177	5.29937	4.30691	7.33139	6.36659	8.40817
AT1G05720	17.2518	19.552	19.0665	15.5161	17.96	19.3005	17.5909	22.1725	18.3427	20.4986	17.4263	22.5081	18.1949	17.7268	14.9343	15.2563	20.6153	21.7401	20.285	23.3583	21.0013	22.051	20.0068	18.7727	18.9773	16.136	18.4887	24.9497	24.7049	18.7773	15.96	18.4741	22.4184	16.455	18.7209	15.6739
AT1G05730	0.459837	0.364913	0.484708	0.401976	0.621584	0.658311	3.63357	4.55375	4.18092	0.387633	0.161322	0.613805	0.395805	1.04255	0.607046	4.14197	3.70637	4.92363	0.525096	0.759959	0.341348	1.02082	0.911207	0.991824	3.69759	3.57846	2.94532	0.365428	0.539673	0.364262	0.447261	1.30353	0.837666	2.84134	3.06597	3.38065
AT1G05740	0	0	0	0.100268	0	0	0.167177	0.082403	0.141563	0	0	0	0	0	0	0.067911	0.111356	0.032473	0	0	0	0.075808	0.134239	0	0.159505	0.061992	0	0.075079	0	0.002948	0	0.188228	0.007426	0.059279	0.276007	0.11753
AT1G05750	1.07916	0.93357	1.14928	1.37064	1.34942	1.28553	1.73785	2.03111	1.81496	1.56331	0.950406	1.17645	1.17571	0.741131	1.17331	2.38791	2.71185	1.90873	1.30169	1.67249	1.77504	0.716328	1.22853	1.45393	1.6206	2.71951	1.25359	2.08489	1.69678	1.71873	1.69602	0.980626	1.14679	1.61685	1.95673	1.98689
AT1G05760	0.763363	1.5084	2.53898	0.993966	1.51042	1.3935	1.20146	0.826264	1.10195	1.84175	1.30907	1.29153	1.95481	0.937931	2.2339	0.709351	0.455652	1.19369	1.223	1.41911	1.71357	0.511634	0.677056	0.126863	1.29356	0.883117	0.888263	2.35078	2.27309	1.17433	1.28868	1.65641	1.14118	1.35469	1.35713	0.491312
AT1G05770	0.657144	0.150523	1.12678	1.24665	1.04966	0.788231	0.190997	0.289417	0.247108	0.784479	0.666229	0.32287	0.459237	0.533947	0.817114	0.303842	0.533151	0.67655	0.615206	0.255026	0.61121	0.056265	0.299659	0.789483	0.59493	0.45404	0.518755	1.44181	0.654041	0.773332	0.420306	0.183945	0.768874	0.202626	0.808143	0.224066
AT1G05780	7.21885	6.78745	8.2765	6.47141	7.49457	6.76038	2.87257	2.57422	3.06682	9.47495	6.2531	6.60623	4.9653	5.76958	5.86275	2.58047	3.87198	3.4502	8.36324	10.5327	7.55799	7.96944	8.57581	9.09735	4.30365	3.40686	3.35231	8.29688	10.3231	6.34948	4.47922	5.32566	5.07773	3.40631	3.81919	4.67926
AT1G05785	2.41015	3.92708	2.00462	1.38322	4.89527	4.99293	4.52397	5.74635	4.83313	2.97707	3.89742	5.1966	2.80375	4.6969	2.39458	4.13602	5.95331	5.108	4.27687	5.1792	4.05065	4.84621	6.62302	6.64102	4.29302	2.26555	2.42069	5.06467	5.66628	4.13681	3.83036	1.46018	4.33268	3.61439	3.13304	4.82018
AT1G05790	12.5967	14.0982	13.8218	9.80592	9.82793	9.65725	8.52993	6.92979	8.95202	13.706	12.718	13.5245	9.38054	10.6697	9.06972	8.33738	9.34258	8.93263	13.5729	13.5928	15.3568	8.9495	8.98653	8.95987	6.86894	8.31756	9.40922	13.0593	14.6452	13.6444	8.42261	7.79292	7.67386	8.85747	8.58196	9.23908
AT1G05805	49.7939	53.2765	53.5815	90.7556	98.249	94.9598	15.1272	13.9458	14.6013	54.8356	55.7651	44.073	90.9803	91.8255	88.498	18.5261	15.2422	14.2351	38.361	40.8796	38.0305	73.5069	75.1735	72.4904	14.9689	12.8504	12.4581	38.7577	44.1463	49.1986	88.3384	80.6038	75.5243	17.9765	15.8426	17.7559
AT1G05810	26.3934	24.9552	29.176	15.9618	7.29085	18.9207	4.38188	4.05074	3.56204	3.61468	8.10195	13.089	14.1888	17.0421	17.7489	4.95351	4.07952	4.53229	30.4521	20.3002	32.3398	15.7065	15.4874	14.0754	5.22596	4.18144	3.13382	28.9661	13.4243	22.1069	1.70855	12.9648	10.4414	4.87168	3.89134	4.04331
AT1G05820	1.94453	1.85641	2.19843	1.62409	1.2314	1.39682	1.62633	1.34084	0.734879	2.35384	1.88543	2.15761	0.892311	1.80784	1.76488	1.50123	1.10113	1.30953	2.29851	1.67416	2.73061	2.01392	1.33286	1.66417	1.36082	1.19879	0.657716	2.28479	2.04194	2.2827	1.86702	1.25317	2.07192	1.3038	1.20113	1.36779
AT1G05830	13.3616	14.5528	13.6694	11.9254	12.0663	12.9189	14.3237	13.968	12.9885	13.2719	12.2129	12.6599	12.6735	14.4043	13.3442	11.5045	14.8595	12.9315	13.3142	14.3486	14.5899	15.8271	14.2453	15.4952	13.6772	12.7612	14.12	14.4015	13.4986	15.7471	13.4549	12.8962	14.1227	11.9085	13.2436	12.6984
AT1G05835	23.147	18.95	9.47749	2.62411	0.628693	0.393253	4.47452	4.79796	8.65834	13.7026	10.2645	12.8586	1.58361	4.60447	3.65882	5.50684	3.88563	5.08145	13.5692	18.7801	17.7482	10.5486	7.94637	8.04395	5.85608	5.73323	4.38668	6.52327	16.7911	16.0873	1.12073	1.64315	3.29667	1.57568	3.57514	7.64133
AT1G05840	27.748	29.1381	35.3154	15.9142	17.5983	15.7546	12.2546	11.5281	11.6866	33.6576	29.0097	29.681	15.7886	16.7293	18.4451	9.77292	13.4704	11.1451	31.5287	35.1269	33.7938	12.5804	15.3682	15.3106	11.6356	11.475	13.3538	37.2022	34.2266	35.4458	14.5123	14.4758	13.5504	13.0482	15.5849	12.7489
AT1G05850	128.153	293.787	222.437	307.206	295.086	294.256	282.82	252.345	165.082	356.04	263.725	147.643	283.156	107.676	303.084	249.978	261.746	160.44	314.653	292.719	215.701	124.156	302.006	402.825	130.313	244.239	340.802	221.397	353.734	306.739	279.677	319.229	336.76	280.911	323.204	126.441
AT1G05860	11.3818	14.5605	13.1559	4.39202	4.34235	3.79922	4.79951	4.20312	4.01785	11.9847	8.49665	10.4824	3.11793	4.54101	3.37271	3.8701	4.98473	4.87558	10.9755	9.96673	11.4565	5.46012	5.65439	5.66931	5.89483	5.40617	5.33615	8.16891	8.93959	9.83711	4.25528	3.87161	5.21034	5.59361	6.81087	6.02449
AT1G05870	17.5669	19.0773	16.1184	21.7339	19.6623	23.896	36.2136	31.209	34.9332	10.8009	11.7584	13.9712	20.6293	29.8554	25.9083	43.0737	35.9674	35.2721	12.3468	14.3003	10.6702	26.1221	25.4822	22.8076	43.6708	43.0599	32.389	10.2514	11.5419	10.6525	22.8881	24.3446	20.4008	38.3014	32.6435	34.4311
AT1G05880	0.010649	0	0.065604	0.072747	0.089835	0.024385	8.96322	5.58737	4.82804	0.039769	0.0246	0.036812	0.096478	0.046193	0	3.77122	1.79848	9.43154	0.075001	0.098337	0.037427	0.04275	0	0.157091	1.99204	2.22261	0.600346	0	0.105296	0.010854	0.058125	0.017648	0.022862	16.927	7.50685	4.42735
AT1G05890	44.8664	50.2939	50.0887	35.9088	39.0497	34.2947	42.7284	44.0552	37.9232	53.0151	44.57	48.855	34.7778	42.8838	36.7308	39.1544	38.9912	43.8452	51.7118	54.3778	52.0475	38.7047	35.3605	41.8368	40.5485	35.2196	36.255	58.7677	56.749	61.3974	38.0434	32.2395	35.3293	41.2873	38.3446	44.6801
AT1G05894	0.062478	0.026367	0.076533	0.297883	0.644929	0.143203	0.05253	0.824637	0.301589	0.262052	0.136872	0.023498	0.014593	0.856361	0.819046	1.75446	0.435211	0.050133	0.362608	0.050683	0.107392	0.697452	0.009559	0.070421	0.02777	1.24346	0.724147	0.233878	0.151357	0.281897	0.487479	0.001659	0.731742	1.1005	0.068943	0.792659
AT1G05900	6.23356	8.44023	9.50883	10.842	7.88366	9.06197	13.4423	13.9509	11.8681	7.71509	5.45464	4.69568	9.79813	10.6837	8.58801	11.6197	17.5145	13.5884	5.82762	6.7366	6.222	11.2222	12.3858	13.0112	14.8427	14.4906	18.0345	5.95008	8.35984	7.60944	11.7299	9.37187	10.4072	15.5385	15.7782	17.4307
AT1G05910	4.98489	4.19063	4.31074	8.56688	8.04691	8.04099	24.4395	26.8079	24.7618	4.94136	3.4088	4.14149	8.9726	8.39221	8.8901	22.9424	23.5687	25.6901	3.53555	4.47317	3.98511	9.80933	9.88044	8.69291	24.589	24.2016	20.8186	4.13644	4.16259	4.18073	8.36155	9.20397	10.4586	22.2523	21.7159	24.274
AT1G05920	0	0	0	0	0.111802	0	0.047655	0	0	0	0	0	0	0.084538	0.027606	0.048829	0	0	0	0	0	0	0	0	0	0.019351	0	0	0	0	0	0	0	0.077943	0.047556	0.050553
AT1G05930	0	0	0	0	0.023925	0.029732	0.049103	0.02376	0.062065	0	0	0	0.010708	0.04545	0.012072	0.011407	0.045567	0.006839	0	0	0	0.028068	0	0	0.030625	0.019379	0	0	0	0.012441	0	0.037092	0	0	0.065205	0.034397
AT1G05940	13.6006	13.4038	14.5248	12.8899	15.6524	12.2969	15.1329	14.3986	14.0956	17.0851	16.0417	15.6991	12.1596	12.8459	12.9442	15.0911	20.1458	14.6919	20.1119	17.0101	17.3237	11.4217	10.8082	14.1627	14.4153	19.4066	15.4927	17.5973	18.6387	17.4571	13.4699	11.2163	15.5996	15.1315	14.3869	15.5126
AT1G05950	1.46209	1.18915	0.858125	0.867097	0.768057	0.599841	1.20502	1.16879	1.08364	1.42427	0.683757	0.960086	0.751659	0.672057	0.841001	0.702042	0.916541	1.59081	1.11949	1.54668	1.04525	1.68955	1.32486	1.24522	1.10423	1.24253	0.822618	1.15866	0.811382	1.03659	0.43642	1.1077	0.927539	1.16359	0.802675	0.976129
AT1G05960	12.6738	15.7328	14.2577	16.7857	18.7279	17.0438	16.5601	19.8984	15.6222	15.9386	12.5716	13.648	20.0832	16.9472	17.2509	15.5013	15.339	20.7627	14.1805	14.73	16.3395	17.1188	17.5793	18.7279	16.7851	14.5369	17.7093	18.5841	19.4915	18.9933	17.816	18.1118	18.1034	18.4373	18.0621	18.5483
AT1G05970	11.1663	8.88766	8.74024	3.09717	3.45547	4.12797	1.88072	2.01701	1.44436	9.91601	10.1923	11.8243	4.73592	4.90007	4.11044	1.4314	2.90915	2.43633	10.953	12.1714	11.0385	4.77879	3.913	6.14636	1.69434	2.6617	1.30331	9.66947	12.0469	10.4657	4.19487	2.9351	4.56818	2.13452	1.72604	1.2204
AT1G05990	0.428573	0.252958	0.191978	0.083688	0.03614	0.40033	0.675342	0.327304	0.350305	0.197825	0.062424	0.131523	0	0	0.193573	0.528941	0.280535	0.909209	0.037857	0.219854	0	0.070758	0	0	0.658405	0.240586	0.309443	0.906787	0.063383	0.117611	0.095783	0.474793	0.195872	0.45229	0.194625	0.06285
AT1G06000	6.62739	4.65815	3.28531	26.7714	27.9325	30.5351	412.564	334.258	365.297	5.40215	4.07773	5.77909	30.757	29.0086	29.2264	351.962	321.437	428.579	3.34745	6.85716	4.73077	42.8246	37.7728	37.9854	421.185	326.154	358.32	5.77226	3.88961	3.69268	36.6193	33.5861	42.8501	345.749	314.103	307.411
AT1G06010	9.8808	8.59612	8.22503	5.72393	6.3448	6.92388	7.13476	7.47281	6.95612	8.16154	5.50745	11.3875	5.13559	9.1769	7.26801	7.19165	6.06143	9.44232	8.43694	12.3459	10.4277	13.0701	11.4881	9.55386	7.02631	6.55991	5.77082	9.21718	9.90245	8.10535	6.01138	7.33251	6.97114	4.66279	6.51922	5.93566
AT1G06020	0.087831	0.369316	0.30202	0.571019	0.513893	0.286732	0.39208	0.3192	0.322598	0.251883	0.192305	0.235139	0.198518	0.914485	0.372434	0.109122	0.192645	0.168302	0.226892	0.141417	0.259205	1.36118	0.910619	0.043615	0.169856	0.24488	0.037363	0.142509	0.208486	0.284172	0.567461	0.437835	0.482181	0.219892	0.167	0.285813
AT1G06030	0.036005	0.026544	0.072627	0.29213	0.040283	0.194459	0.533829	0.468006	0.925339	0.074934	0.106288	0.095567	0	0.370868	0.226863	0.965887	0.435404	0.482119	0.060053	0	0.071837	0.140582	0.108013	0.025218	0.653016	0.356355	0.414502	0.034142	0	0.100485	0.310397	0.054139	0.030183	0.32057	0.283671	0.590164
AT1G06040	142.711	187.238	178.185	265.409	278.642	265.76	180.539	190.222	196.902	171.74	141.645	121.508	263.54	261.424	288.282	193.628	182.3	190.288	129.856	116.679	114.324	214.127	217.115	217.024	194.636	170.181	175.859	108.817	121.589	136.061	235.595	230.211	212.11	187.664	160.421	188.719
AT1G06050	4.47765	6.45471	5.77145	4.28124	7.29211	5.59252	5.03036	5.59239	5.98746	5.65438	4.08847	4.65812	5.54144	5.78483	6.54293	4.21666	5.66139	4.71497	4.6593	4.54713	4.55205	5.36191	4.80742	5.34891	5.41456	3.83178	5.55791	4.04558	5.50209	4.1163	5.35318	5.20496	4.8198	4.60851	5.11514	4.74733
AT1G06060	22.5546	27.333	25.2432	15.6236	18.0551	17.0195	9.89374	9.12583	9.66899	28.2576	24.4846	22.4601	16.3375	18.6908	17.4288	9.5062	11.2079	9.97228	23.7243	25.9222	23.8409	18.2357	16.8448	20.0044	10.8645	10.5603	10.5294	22.7887	24.5926	26.8975	14.8573	15.8518	14.3516	11.6299	12.6457	11.4086
AT1G06070	9.42217	10.417	11.9773	6.41918	5.39319	6.03375	13.0576	10.6513	11.3271	11.6625	10.6059	10.9694	5.47888	7.33344	7.57817	11.0831	9.93628	9.59486	10.8721	10.5322	10.1353	6.19969	6.73177	6.49203	10.6146	10.3104	12.0763	6.54523	11.7383	10.4741	6.05552	6.2374	6.81652	10.0228	8.87916	11.6821
AT1G06080	2.83477	1.31252	2.52169	2.762	2.49174	2.38486	2.54056	3.21509	3.07775	3.07599	1.85146	2.18616	3.47754	2.45616	2.83406	2.97373	2.62163	4.08028	3.99224	2.69761	5.67659	7.99213	5.67282	4.9289	2.89036	2.04186	1.60626	8.30132	13.89	3.91141	2.13239	4.86207	5.50265	1.43301	1.31026	1.73589
AT1G06090	0.641915	1.94243	3.29938	3.63622	3.90178	3.6517	2.49554	2.30714	1.81889	5.05697	2.58331	1.5596	4.46366	0.436389	7.25024	2.23052	1.69866	7.49504	1.16667	2.69929	0.380344	0.521256	0.564725	0.434069	2.83093	2.49118	1.50344	9.79134	2.00566	1.27102	5.00345	1.93065	1.88398	0.925033	0.850552	0.961772
AT1G06100	0.720556	0.640078	0.350973	0.350853	0.462368	0.419163	3.45563	1.32433	2.54298	0.232216	0.119754	0.125689	0.982317	0.536238	0.750994	1.19333	3.49723	2.89242	0.230924	0.074796	0.198151	2.40264	1.58167	2.26737	1.33485	1.63857	2.27038	0	0.020498	0.36107	0.497276	0.374306	0.462732	2.77823	1.07688	1.992
AT1G06110	23.5647	21.537	20.3131	14.6164	16.1625	13.808	13.3846	13.4291	12.8518	24.9398	21.691	21.7763	15.4027	17.9383	17.9077	11.8065	14.6868	12.8531	23.8238	24.3181	24.4097	16.7522	16.8151	18.5436	14.7415	13.4842	13.9573	26.0284	25.6996	24.2115	16.7115	14.3289	15.0032	13.0329	15.5233	14.2546
AT1G06120	0.848154	0.943894	0.858478	0.458532	0.734774	0.863575	0.031684	0.1914	0.055646	1.22728	0.832203	2.31949	1.65587	0.598441	1.59692	0	0	0.261704	0.701332	2.10543	0.032685	0.13111	0.834065	0.38881	0.040104	0.152163	0.272155	3.11943	0.483128	0.210063	1.30816	1.47143	0.526332	0	0.03446	0.033163
AT1G06130	16.2884	18.9982	18.5049	14.4612	16.4205	16.3567	12.8891	12.7263	14.0663	17.5376	15.675	15.4305	16.4596	15.4796	16.747	11.8904	18.2692	11.6556	14.793	15.9299	16.6088	16.8796	15.8047	18.2861	13.8171	13.0592	13.5199	17.513	18.3047	17.9835	14.5589	14.3181	15.406	14.6775	15.2512	14.7143
AT1G06135	0	0	0	0	0.226576	0.075542	0.39131	0.296805	0.28683	0	0	0	0.461531	0	0.224032	0	0	0	0	0	0	0	0	0	0	0	0	0.064059	0	0	0.780827	0.251661	0	0.14072	0.212443	0
AT1G06137	0	0	0	0	0.638187	0.51034	1.00803	1.11939	0.823144	0.105513	0.063292	0	0.503992	0	0	0	0	2.21143	0	0	0	0	0	0	0	0	0	0	0	0	0.292321	0.073018	0.18569	1.01949	0	0.973307
AT1G06140	0.290233	0.501739	0.209286	0.493945	0.780277	0.451162	2.07276	2.65755	2.16501	0.159867	0.196123	0.346349	0.659266	0.568458	0.541058	2.46491	2.07053	2.32734	0.345328	0.563978	0.421833	0.494819	0.658409	0.643851	1.93428	1.8647	1.72866	0.437357	0.460464	0.559606	0.906318	0.374516	0.595053	1.54384	1.77745	1.93508
AT1G06148	0.523471	0.317629	0.370704	0.021178	0.104775	0.078816	0.197469	0.244543	0.144027	0.838531	0.39542	0.510172	0.358706	0.072505	0.004412	0.147272	0.020804	0.053882	0.21446	0.394736	0.265184	0.11712	0.027066	0.062131	0.087007	0.099554	0.238889	0.15771	0.52989	0.769768	0.153481	0.207458	0.110094	0.047961	0.064033	0.127419
AT1G06150	9.72228	11.616	13.9519	7.2519	8.56026	6.57417	6.23114	7.92763	6.91415	11.4984	9.09211	9.8346	6.95001	11.8121	7.21763	6.35906	6.89356	6.70708	12.6363	12.5012	11.462	7.70978	9.33774	6.8544	6.88238	6.7753	6.09116	10.8702	11.536	15.7815	7.10355	7.26818	9.75192	6.32484	6.89598	7.25364
AT1G06160	2.86187	5.28672	3.96801	0.317166	0.618576	0.451619	0.458341	0.581383	1.28775	6.87085	3.45521	3.40515	0.757882	0.271247	0.290804	0.535064	0.14319	0.169355	1.96562	2.08022	2.27283	0.225725	0.144261	0.048627	0.16489	0.045947	0.081304	3.62008	4.84918	2.9866	0.089113	0	0.142756	0.265464	0.08306	0.300483
AT1G06170	0.153918	0	0.094869	0.122607	0.025997	0.023853	0.296049	0.374714	0.710448	0.194728	0	0.035021	0.031738	0.071916	0.035262	0.234334	0.283256	0.353661	0.070803	0	0.046187	0.185271	0.138329	0.028509	0.393563	0.46806	0.783926	0	0.118545	0.052394	0.106407	0.117321	0.138342	0.241918	0.560166	0.254958
AT1G06180	4.04279	4.74151	5.10165	7.459	11.1422	8.40972	22.1727	22.3289	23.8523	6.88174	3.91931	4.18736	7.30047	15.0124	8.36578	23.1304	20.6703	25.0012	4.16684	5.04141	3.7436	16.1781	10.4671	14.3829	26.5272	22.7125	26.4181	4.95981	3.89106	3.03174	9.06593	8.11743	8.81832	23.9877	19.6032	25.8001
AT1G06190	41.2205	47.1762	37.0551	44.3707	38.1396	38.2017	61.3111	72.1077	66.4977	38.4662	32.799	35.7017	37.4673	41.8122	35.6482	73.1939	72.206	64.6656	39.0459	39.5589	43.1293	48.1922	45.425	45.595	70.8041	73.8167	68.9249	31.1869	39.5755	37.5269	44.6232	40.1444	49.5526	71.4659	71.0739	80.9429
AT1G06200	47.1456	50.605	49.0704	36.4762	37.5211	43.2588	35.4239	33.1419	30.0656	53.8468	47.0099	54.3146	35.9179	43.2339	42.3199	34.8421	35.0587	32.2383	50.6512	55.7223	47.3026	42.3557	43.1824	43.1305	37.3986	35.3017	29.837	57.9131	51.4587	53.2177	42.1699	34.0731	38.3004	34.324	35.569	32.1543
AT1G06210	9.33437	13.7516	15.4162	13.3255	13.6344	13.8795	21.2561	19.3509	20.0875	15.0871	10.4305	9.9582	12.4904	9.41738	12.4008	20.0042	19.1318	22.0399	10.3388	12.5369	12.0368	11.1302	11.0494	13.0834	20.5988	22.1631	27.5418	14.3341	10.69	11.5394	11.7688	13.13	11.8666	23.6162	23.6269	20.8563
AT1G06220	15.4687	14.335	15.6891	20.7558	19.8652	19.3649	42.12	45.6558	45.8507	17.9975	13.1247	14.5353	19.9861	17.7954	19.3934	43.4436	40.7455	44.5674	15.4205	16.4561	16.454	19.4282	19.8104	16.2876	41.4577	48.3659	34.2095	18.2505	14.1951	16.702	20.1264	18.124	20.6738	41.7645	37.9849	40.3283
AT1G06225	0.248723	0.669291	0.245366	0	0	0.093529	0	0	0	0.597574	0.251613	0.451891	0	0	0.263196	0	0	0	0.221598	0.678503	0.132429	0	0	0	0	0	0	0.8286	0	0	0	0	0	0	0	0
AT1G06230	13.6906	14.9372	12.3904	15.2655	14.475	14.469	16.0996	15.8731	14.5374	15.1336	11.3996	11.9414	16.2879	18.2367	11.9141	17.3693	21.8268	17.7257	13.7771	15.0244	9.64337	15.6342	18.621	18.0794	19.8424	15.7738	25.1498	13.4485	17.317	14.7798	12.7987	14.81	15.132	13.0963	15.1761	16.6211
AT1G06240	7.56292	8.54773	7.09396	7.80506	7.18029	7.49812	12.9487	13.2562	12.6798	5.85815	5.60907	6.17865	7.41148	8.35444	6.76487	15.2507	14.4476	12.8552	6.91175	6.85295	6.08582	10.094	8.36504	9.21506	14.6431	13.9559	12.949	4.59258	5.57053	5.50911	7.20149	8.80121	9.93859	13.4774	12.8804	15.2317
AT1G06250	0	0	0	0	0	0	0	0	0	0	0	0	0	0	0	0	0.206039	0.073705	0	0	0	0	0.129299	0.043238	0.029783	0.145981	0	0	0	0	0	0	0	0.047843	0	0
AT1G06260	0.995475	1.88254	1.51017	0.496523	0.958982	0.53618	0.874202	1.17434	0.982194	1.78864	1.27326	1.85183	0.980374	1.32005	1.07124	0.50502	1.15596	0.899953	2.00582	2.65309	1.87691	0.824025	0.881369	1.04528	0.554686	0.885079	1.22402	1.49693	1.78757	2.88073	1.42244	1.19688	1.06333	1.19358	0.866413	1.20143
AT1G06270	1.47025	1.73439	1.618	1.54226	1.68253	1.31774	8.13255	7.09868	6.95055	2.45939	1.64637	2.59295	2.31286	2.83387	1.41977	6.7123	8.85148	6.92778	2.55836	1.80736	2.77277	3.86062	2.76492	1.84788	5.9649	5.92226	7.70532	2.23238	2.31317	2.07346	2.43864	2.37911	4.03554	5.28403	7.01576	7.12719
AT1G06290	23.8955	33.2203	31.0722	27.8944	30.6934	23.9404	9.26976	8.77289	9.19244	34.9413	30.9654	27.0217	26.18	19.7514	24.1743	9.17028	9.09504	9.34399	26.3022	25.9095	24.3412	14.3066	16.1136	12.1921	10.1588	8.55587	8.37055	37.2015	28.4079	31.9337	20.0365	18.5754	19.6987	10.5014	9.13688	9.83914
AT1G06310	0.186832	0.291875	0.13656	0.208882	0.067006	0.109591	0.102928	0.418535	0.028447	0.315669	0.121458	0.225815	0.145192	0.05422	0.200043	0.247763	0.068179	0.144194	0.194012	0.338204	0.035432	0.092334	0.403756	0.169846	0.141717	0.065576	0.074132	0.266282	0.180462	0	0.115371	0.411641	0.45208	0	0.046074	0.098397
AT1G06320	0.267673	0.167632	0.084154	0	0.185473	0.0631	0	0.422793	0.046959	0.343155	0.137961	0.340183	0	0.211809	0.06113	0.032153	0.049966	0.255297	0.099455	0.573415	0	0.047785	0.26848	0	0.101079	0	0	0.283924	0	0	0.201553	0.103003	0.132766	0	0	0
AT1G06330	0.191465	0.268041	0.067516	0	0.298956	0.263049	0.253418	0.449954	0	0.263191	0.33192	0.766703	0.179038	0	0.074629	0	0.059196	0.263395	0.1062	0.365857	0	0.017681	0.081411	0	0.117178	0.070054	0	0.923487	0.462638	0	0.209073	0.325387	0	0	0.161102	0
AT1G06340	0	0.051732	0	0	0	0	0.240068	0	0.171392	0	0	0	0	0.115153	0	0.310492	0.223399	0.165794	0.030762	0.09086	0	0	0	0	0.030777	0.037014	0.159033	0	0.051505	0	0	0.093985	0	0.037488	0	0.203264
AT1G06350	0.982141	0.901456	0.665037	0.992342	1.1047	0.656889	0.082906	0.843903	0.322343	0.365407	0.372947	0.611533	0.94692	0.728801	0.419675	0.206482	0.057961	0.393214	0.603254	0.714721	2.26456	1.95025	1.69661	1.20365	0.31292	0.36253	0.10109	0.670932	0.962034	1.57659	0.389421	1.50834	1.51228	0.56478	0.266704	0.380474
AT1G06360	20.9511	17.0843	13.2235	18.8305	15.6145	16.5181	17.4372	14.8662	23.9514	12.3667	9.26477	9.52974	17.6184	15.449	16.6087	15.8538	18.1578	20.4513	8.27075	7.34913	18.1479	36.901	24.5139	28.0308	17.723	20.6157	21.7312	5.93802	10.6359	9.75731	11.5351	12.0952	27.2191	19.8049	16.5238	20.0904
AT1G06380	6.10323	4.875	4.64355	8.52576	6.84869	7.2306	10.8477	10.522	10.4358	6.45022	4.58226	6.57706	6.4872	7.84444	6.8805	10.6725	9.48838	11.6399	5.74287	4.61011	4.69368	10.8763	10.1279	10.6908	10.5477	10.3655	8.20318	6.77965	5.15034	6.55933	10.4547	8.17579	8.5299	10.4965	8.49931	9.6382
AT1G06390	51.2622	63.6879	57.7144	43.7507	47.2466	43.9546	48.7932	51.6833	48.0385	58.507	49.823	49.8967	44.3582	41.9554	42.4118	45.9506	53.8431	46.9276	50.9039	52.1566	55.3464	43.8528	40.9797	46.4517	46.9987	47.1953	50.2112	51.9866	53.5693	52.7431	39.2756	40.7608	38.9233	53.6184	54.7805	55.2029
AT1G06400	96.8081	114.285	125.062	52.3315	53.1477	50.0374	31.5885	27.0458	30.1617	106.667	95.772	93.0469	51.4154	55.2609	57.0163	33.5266	26.0838	29.7997	95.752	92.9216	82.245	45.2429	52.1997	47.9964	31.0994	28.349	30.3635	85.2333	85.507	83.7503	46.8	43.1238	45.5815	33.258	32.3044	37.3676
AT1G06410	75.1646	83.8017	82.6617	100.242	105.378	101.593	52.9941	51.012	50.6106	67.7087	75.9351	58.087	96.476	87.246	95.1848	53.6358	46.4853	45.6374	65.196	54.1427	70.0572	65.5526	68.2074	68.184	48.8324	47.0555	43.8339	61.2121	63.8308	68.4617	85.7802	84.2981	74.2704	47.493	44.5043	49.7534
AT1G06420	1.7349	1.23878	0.904984	0.775487	0.411485	1.04679	0.477694	0.665394	0.457044	0.978691	0.406612	1.14236	0.786227	0.771968	0.892637	0.549367	0.451073	0.461515	1.10899	1.04926	1.12057	1.44403	1.81641	1.09654	0.400503	0.3506	0.445983	0.698043	0.679166	0.565409	0.777844	0.581926	1.82021	0.224628	0.226203	0.709288
AT1G06430	59.1374	93.6238	105.436	124.579	100.27	114.346	275.194	260.093	276.402	88.8247	92.9132	87.911	99.7308	83.8924	111.889	330.068	269.828	274.159	90.4814	60.79	78.5253	96.299	83.7142	96.7126	313.426	339.564	339.84	89.338	87.9365	101.19	98.74	88.2135	69.7301	321.523	287.488	290.841
AT1G06440	0.677696	0.563628	0.479161	0.785699	1.23356	1.86299	3.74826	3.61616	4.97109	0.612198	0.572497	0.968615	0.923784	1.76887	1.21728	4.85142	3.70071	4.42267	0.586472	0.629344	0.908407	1.92564	1.86787	0.917986	4.44114	3.76928	3.17108	0.751818	0.858552	0.785895	1.6119	1.3905	1.46768	3.32906	2.94124	4.8292
AT1G06450	2.72626	2.58489	2.88465	12.7448	17.736	14.0344	11.32	9.15669	8.89623	2.86541	1.94575	2.40046	12.2513	36.5684	15.7098	13.3008	11.7311	6.51883	2.92754	1.9868	3.23507	34.4831	20.701	16.0073	14.9093	9.08859	9.84463	3.12166	2.70798	3.72038	10.9953	13.4422	10.1436	12.6211	9.32007	14.1699
AT1G06460	70.8884	81.536	86.9577	153.079	142.165	156.957	108.511	94.6722	99.946	90.6309	98.6821	73.6589	151.518	171.159	155.851	108.955	141.524	91.7951	63.9577	74.7531	69.2287	153.852	155.018	175.149	110.347	117.568	137.821	80.0355	87.0806	95.3528	178.579	170.21	171.841	120.482	127.61	109.671
AT1G06470	8.98346	8.94325	8.65075	15.8629	15.8416	16.5523	25.6204	24.9292	20.9662	9.16253	8.78916	7.99374	14.8418	19.6856	13.7084	20.7624	28.5235	24.4757	8.2086	8.62467	10.4793	24.4844	20.9216	26.5394	26.5792	23.0882	22.4413	8.97378	9.92531	10.6315	19.2187	18.2709	21.1454	22.1658	24.7603	21.723
AT1G06475	1.74168	1.0342	0.992104	2.28268	0.811968	1.78068	11.2007	10.02	9.30158	1.03151	0.937277	1.30123	2.54122	2.66256	1.31341	7.63798	5.88947	7.00474	1.71695	1.48733	0.925325	2.92867	2.70179	0.796286	5.72163	5.81555	2.84011	0.551943	0.612518	0.855521	1.07874	1.32769	1.68289	5.89518	4.00163	3.97208
AT1G06490	1.28937	1.08163	1.10803	0.821494	0.987739	0.869411	1.04618	1.43255	1.12578	1.26485	0.921662	1.42725	1.19415	1.37361	1.06977	0.982918	1.17752	1.37795	1.36481	1.58532	1.36571	1.32498	1.59329	1.35231	1.53239	1.22273	1.38014	1.43489	1.22198	1.25603	1.07697	1.41282	1.66527	1.14377	1.25246	1.24434
AT1G06500	8.07582	7.41422	6.76685	4.70648	4.13808	4.10909	2.5969	5.37434	3.93236	6.95598	4.82953	7.82633	3.71853	5.0569	4.16627	3.58892	5.17199	4.05613	5.7759	5.50907	6.8019	7.32217	4.66491	6.20338	3.48493	2.72876	2.28676	4.43979	6.2362	5.76064	4.01242	5.78872	3.51348	3.73276	3.27721	3.66116
AT1G06510	15.7116	18.7849	15.4245	12.7763	12.9302	13.5965	6.44989	6.04888	6.53944	16.9282	13.8782	15.5658	13.3203	18.0341	13.5406	6.71358	8.26582	5.60947	16.3081	15.8349	18.7453	17.8847	14.5443	16.4662	6.75755	6.05363	8.03771	13.1307	17.148	15.2302	13.747	15.1177	15.1594	7.14163	9.68513	9.00813
AT1G06515	14.6028	21.2103	16.7948	12.603	12.7646	13.6964	4.34956	3.85107	3.66586	16.7318	13.4378	19.9364	15.1896	16.8864	15.8532	2.35607	3.72263	4.05528	17.7567	13.841	15.4812	21.621	12.507	23.2663	3.49217	3.1922	3.01209	18.9161	21.1594	18.4443	16.1286	13.3624	11.767	3.14912	3.40036	2.79359
AT1G06520	2.24069	2.59117	2.62385	1.26216	1.92101	0.833036	0.677078	0.334572	0.901242	2.00072	1.6085	2.26683	0.782808	1.15724	1.04908	0.450473	0.401267	0.331883	1.85389	1.35661	1.7669	0.905769	0.515012	0.606275	0.485749	0.377983	0.336619	1.62877	1.34269	2.3987	0.952661	0.772439	0.453369	1.01918	0.714762	0.906164
AT1G06530	63.6862	48.5003	44.3197	39.5958	37.5621	41.4752	61.9966	64.8939	78.9155	46.0959	53.6476	65.5192	39.8236	44.1394	41.1969	68.1853	70.3769	71.32	65.292	64.4908	56.8079	37.2251	43.9095	43.8782	64.7068	66.5847	54.3735	55.8606	53.8467	51.3019	54.3035	46.1234	50.5145	48.9511	54.663	54.1509
AT1G06540	0.002678	0	0.001733	0	0.051445	0.213195	1.65079	0.816429	0.960196	0.029591	0	0.008207	0.00553	0.00095	0.394613	0.199648	0.619643	0.247953	0	0.126447	0	0.001089	0.012609	0.002784	2.00675	0.791753	0.531832	0	0	0	0.001411	0.032748	0.018134	0.93492	0.654882	1.01642
AT1G06550	16.1217	14.8426	12.3692	13.8839	15.1978	15.9512	83.5575	78.5843	67.0285	14.3063	10.6857	15.1228	15.1737	12.8968	13.7591	54.5616	80.8657	84.1728	12.4742	15.9309	10.1508	18.7884	17.6206	19.2311	92.7615	59.344	86.7598	13.2186	13.093	10.8116	15.2687	14.6277	15.6505	71.277	81.0047	79.4619
AT1G06560	6.19517	5.92825	5.50252	3.98593	4.48614	4.02191	6.12268	7.05249	6.22066	5.893	4.04928	6.5202	3.90173	5.28659	4.33491	6.31979	5.91299	6.25834	7.00699	8.37426	8.23489	5.80291	6.09023	5.00714	6.82858	6.32684	4.71694	7.15031	6.65366	6.35447	3.74518	3.7751	4.80421	5.42081	5.84562	6.44115
AT1G06570	199.024	301.433	323.471	107.135	138.993	96.0044	108.65	11.0022	106.797	333.359	350.688	325.072	93.8506	110.349	104.167	138.651	106.452	107.326	352.163	281.701	267.443	58.3629	62.8657	61.3207	110.771	109.137	154.867	338.088	283.386	342.437	98.3843	80.5615	53.4487	114.216	107.432	116.874
AT1G06580	1.87433	3.63301	1.98425	1.33289	0.961905	1.18046	1.20344	0.965809	1.13964	1.91926	1.91328	1.62281	1.16168	1.05817	1.443	0.887804	1.27893	1.00215	2.14675	2.71315	2.32543	1.18854	1.37121	1.23138	0.725036	0.914554	1.36605	2.18853	2.48912	3.09369	0.762873	0.963312	1.07584	1.53517	1.05743	1.50631
AT1G06590	3.28196	3.83249	3.48581	2.63271	2.62325	2.33453	3.22263	4.01011	3.72545	3.81621	2.42852	3.38351	2.80868	2.25268	2.30319	3.54312	2.94483	4.08355	2.86054	3.26128	2.87097	3.80562	3.48938	2.64848	4.4832	3.43346	2.44245	3.57352	2.86144	3.1601	2.32281	2.39362	3.0052	3.14209	2.79419	3.39296
AT1G06620	5.40882	4.08907	5.07606	3.36065	4.69099	4.86727	0.741836	1.02241	0.720731	4.98683	3.30283	4.22151	4.44782	2.80341	5.17785	0.507943	0.796529	1.08479	3.04035	4.99124	4.2312	1.65497	1.87785	3.70013	0.583569	0.217679	0.546115	7.13168	4.81938	4.54157	4.69293	4.09963	2.16609	0.18764	0.444665	0.753514
AT1G06630	16.4304	15.6853	17.977	7.92263	10.0423	7.17253	7.02919	6.92576	7.94188	17.5689	15.5723	17.4129	7.84003	9.97727	8.42029	5.83123	6.30773	6.77482	20.9406	17.4837	16.7373	9.31947	10.7703	10.2482	7.39504	6.00664	5.63813	19.666	15.522	16.5698	8.48234	8.28218	6.87582	5.9994	5.09699	7.33
AT1G06640	22.5284	24.6761	26.7614	8.032	27.2302	23.7767	12.4385	9.8479	7.85874	19.8946	16.9029	25.5805	12.5919	15.0738	17.4087	7.49718	7.22718	7.21239	16.0458	23.6217	26.0989	27.2806	31.4239	30.9661	11.9614	8.73725	5.43997	36.7228	18.2682	31.4508	18.1213	21.1933	24.1507	8.8712	9.25991	5.26532
AT1G06645	2.22265	5.2857	2.92514	1.12725	1.13742	2.81327	1.37048	0	0	4.18225	9.84492	3.14055	1.84416	3.49148	1.29076	0	0.533846	0	3.68438	2.95823	4.09991	1.20158	1.11942	1.4524	0.141239	1.08619	1.50698	3.4528	8.80379	3.4799	1.26725	0.933753	0.58545	0	0.589955	0.504915
AT1G06650	36.6918	52.8226	59.6122	14.3331	26.7916	42.3001	16.6116	17.5951	21.5395	53.3132	51.7677	19.7501	22.9944	21.4781	38.8822	19.9053	17.3918	13.1347	11.1904	38.0881	41.3642	10.7358	31.9624	30.8504	20.4135	32.0306	19.6547	21.7904	26.3095	46.0635	19.6701	37.0394	17.4888	40.8068	21.339	24.5595
AT1G06660	2.60926	1.91151	1.12995	1.05799	0.713959	0.816414	0.764047	1.15458	0.730103	1.4592	0.676404	2.06439	1.21694	1.14501	0.916408	0.739722	0.787414	1.20781	1.4655	2.18042	1.92131	3.04689	2.02474	1.68955	0.842175	0.647163	0.679248	1.04763	1.14357	1.18936	0.593206	0.945989	2.51577	0.494986	0.722469	0.623982
AT1G06670	8.20317	8.99692	7.94184	10.1128	9.9334	9.69145	21.2631	25.8571	21.7865	9.1288	6.38192	8.0745	9.41573	10.3947	10.3093	22.4278	21.9682	24.6566	8.196	8.7774	7.80998	11.3859	10.5789	9.73012	21.1553	22.6958	17.7976	8.75799	7.72491	7.96389	10.0011	10.8505	11.5901	18.9982	18.2974	21.3779
AT1G06680	3016.33	2384.53	2568.35	2642.97	2220.48	2351.66	442.51	474.512	460.515	2496.87	3192.94	2724.66	2568.46	1966.56	2449.02	566.202	459.527	487.194	2654	2420.88	2804.65	2108.1	2003.64	2175.87	530.802	638.724	580.741	2519.27	2806.2	2574.15	2123.34	2446.3	2695.13	577.552	608.687	536.243
AT1G06690	40.7117	50.065	41.2956	53.4617	43.823	50.6889	93.6135	100.779	101.559	39.8194	47.1401	41.7136	44.1193	38.5188	43.5928	116.151	110.894	91.9371	49.8446	36.6553	39.8986	33.5222	32.7878	40.9362	120.016	121.749	108.278	36.4542	45.0475	47.1392	44.5555	47.1187	39.1467	120.419	109.003	117.46
AT1G06700	51.7874	59.6532	61.0625	47.5018	48.4961	46.1301	32.264	34.9704	32.052	58.4353	50.0201	54.2012	45.0201	39.885	48.7525	29.8572	34.3058	34.3475	58.0773	60.858	49.9566	43.817	37.9263	45.1626	32.2998	32.7911	35.3282	50.5709	64.0518	51.3657	45.8379	43.8068	42.437	34.4329	34.3417	28.9761
AT1G06710	1.41358	1.63634	1.33615	0.924799	1.09729	0.988113	3.50003	3.43457	2.91003	1.60947	1.06053	1.26303	1.14383	1.03568	0.854347	3.85364	3.49523	3.20504	1.2426	1.20119	2.22295	1.46307	1.24881	0.934575	3.20151	4.08419	2.41166	2.08463	1.48226	2.22683	1.00205	0.805911	1.37507	3.30943	3.196	3.29012
AT1G06720	5.49672	6.02824	4.7674	5.95536	6.49139	5.99094	29.9967	32.6317	33.7652	6.88491	3.92914	6.65072	5.18615	5.86549	5.5802	30.3913	29.9257	30.1367	6.75865	6.58076	5.94354	8.17364	8.71726	7.24826	31.7015	32.6862	22.484	8.49035	5.64913	7.2517	6.2331	7.05449	6.66531	26.4641	26.2309	28.6664
AT1G06730	6.69083	7.57315	6.62859	7.65489	6.22835	7.06511	5.77954	6.9568	7.66276	7.15862	5.8645	6.25715	6.45577	7.25384	5.83935	6.65164	6.31174	7.27298	6.70385	6.57603	7.42222	7.35212	7.59101	7.68229	7.90151	6.85653	6.15481	7.22969	5.99693	6.45641	6.11317	5.9821	7.60913	6.32403	5.7858	6.62954
AT1G06750	0.9115	0.836577	1.20832	1.41921	0.868858	0.871331	1.4974	1.58917	1.50365	1.17406	0.751325	0.708234	0.750655	1.47106	1.14087	0.998418	1.15948	1.19769	1.03299	0.985028	0.908188	1.81534	1.39833	1.56939	1.39927	1.29016	1.65448	1.10069	1.32661	1.15235	1.11758	1.04012	1.23827	1.44776	1.56346	1.42748
AT1G06760	136.998	116.924	118.259	63.5203	60.7926	81.7504	32.0026	40.3711	38.3183	135.19	108.655	137.285	67.6368	62.5563	69.1885	31.2236	29.8639	41.4862	135.488	168.153	154.535	113.268	112.149	117.742	48.378	41.4659	44.362	179.849	164.681	167.945	87.2715	86.5115	135.718	38.3647	39.3614	40.1936
AT1G06770	4.16939	4.76578	5.05767	4.5207	3.91594	5.20843	4.55119	4.88746	5.05855	5.12307	3.95133	4.33135	3.3426	4.9983	4.62614	4.53578	4.66173	5.23325	4.97267	4.87877	4.98012	5.95677	6.45083	6.36127	4.62411	4.57053	5.09413	4.94494	4.86627	5.84269	5.44622	4.94863	6.51595	4.64843	4.28114	4.72422
AT1G06780	5.36493	6.75199	7.38886	16.3719	14.9519	17.6261	27.0271	29.0258	22.8397	7.6068	5.06998	5.71489	19.2865	19.9057	17.4615	23.078	26.7686	35.2131	4.75315	5.86638	5.28645	22.7588	23.3604	27.1055	25.7914	21.5645	31.772	6.70771	6.49972	6.19552	25.9432	22.3772	21.566	25.5047	28.5594	24.1448
AT1G06790	3.44758	1.85947	3.4574	0.511693	0.91082	1.42053	4.14825	5.10956	1.77819	2.17078	2.45129	2.66009	1.15519	1.99487	0.829862	4.20348	1.66636	2.06972	6.42873	4.54623	3.08135	1.36077	5.92226	1.27923	5.24566	5.98224	0.658997	3.02444	3.45061	2.90429	1.34631	0.819937	5.41172	1.23685	1.30438	1.53678
AT1G06800	7.94449	8.69107	9.52923	5.80213	9.03548	6.39725	4.7941	4.43946	5.83479	8.55247	11.1307	10.5893	5.77201	4.14482	6.17932	3.63819	2.76143	4.35414	9.88606	10.3112	10.4513	3.09445	3.54418	4.81753	3.74854	3.42463	3.66973	12.2108	13.453	10.3765	5.06915	4.78533	4.29907	6.65453	4.4418	4.65191
AT1G06810	0	0	0	0	0	0	0.117138	0.080996	0.051432	0	0	0	0	0.02465	0.044665	0.053242	0	0.033071	0	0	0	0.56109	0.101892	0.510619	0.035586	0	0.096231	0	0	0	0.207625	0.123907	0.125261	0.117294	0.060323	0.214607
AT1G06820	15.5026	18.3279	17.8204	19.0338	16.6922	17.6212	19.854	22.2632	21.2222	16.6186	16.6918	15.1156	15.727	15.3647	15.1649	19.3298	27.2796	21.4045	15.433	13.3187	17.077	17.077	17.1574	16.1784	22.7244	23.7166	24.2494	15.5217	17.5702	19.4546	15.6655	14.5773	17.5254	22.0708	23.9538	24.3276
AT1G06830	6.45507	6.30474	3.69854	3.87776	2.60422	4.48187	4.84363	6.06593	4.36583	3.27256	3.83464	5.19451	4.333	3.84047	6.44873	5.42866	5.50993	2.91215	4.85644	2.99634	5.49	7.22574	7.92692	6.01655	5.03542	4.34044	2.31688	3.15292	3.83755	3.05935	4.6126	4.33829	7.58773	5.88598	3.24782	3.69266
AT1G06840	6.99939	9.98064	10.91	10.6703	11.1969	9.33724	10.6718	9.29017	7.51277	11.0883	8.32473	8.65159	10.1712	8.64747	9.28405	7.70508	6.90938	9.91283	9.83034	10.8676	10.0714	7.73785	8.02808	7.57136	7.53341	7.41021	9.39622	14.985	11.6394	11.9157	8.43892	8.43524	6.01171	11.2164	9.40212	8.97121
AT1G06850	4.24732	3.84192	4.40729	2.86877	2.38759	2.63947	3.56959	4.69742	3.65416	6.7379	2.88478	4.99438	2.2022	2.59568	3.39047	2.25242	3.51423	4.48285	3.54723	6.80683	4.58439	2.28955	4.18645	1.72196	1.93054	2.34981	4.07499	3.7247	5.24818	5.54529	2.14576	3.55563	3.23774	3.55885	1.59866	3.10988
AT1G06870	8.41813	10.0474	8.61106	5.64913	7.91136	8.18907	17.3941	18.1061	14.8795	7.96457	6.80959	7.91262	8.45191	6.99472	7.34171	13.9284	16.3431	21.9025	7.78681	8.18273	7.93908	8.05978	8.76039	9.97594	17.3273	15.237	18.1663	8.16898	7.50651	7.09632	9.02677	9.29698	9.23611	16.7847	18.6233	16.6847
AT1G06890	27.5343	30.2819	31.2472	33.0874	35.6656	33.7961	50.773	57.1816	52.7081	33.7327	26.1095	30.6577	32.699	35.4484	33.9291	46.667	62.4662	54.853	31.8365	33.6565	33.4692	34.6652	36.9924	34.5413	49.6255	49.8841	60.2687	36.5165	35.124	29.4701	33.7714	36.4771	35.9353	51.1731	56.2781	51.0626
AT1G06900	15.2099	17.0954	17.4264	13.0873	14.5029	12.9967	13.7549	17.9419	15.1074	17.7375	15.1583	16.3832	12.8858	11.564	12.9393	12.4741	13.9584	16.6368	16.8261	18.6024	19.2411	12.2958	12.2257	10.6331	16.631	16.7144	12.2672	18.5061	15.8635	17.5738	11.249	12.0341	11.8842	15.7293	14.795	16.03
AT1G06910	2.15388	2.64377	3.69095	2.78159	2.8154	3.15199	4.39477	5.80748	5.09383	2.8256	2.05965	2.06811	2.76294	4.19985	2.47543	4.42276	6.16476	5.40066	2.6512	1.82377	2.42148	4.51117	4.14123	3.63767	4.56309	4.09504	5.28532	2.84272	2.92788	2.92508	2.91354	2.91772	3.91325	5.12678	5.76312	4.23834
AT1G06920	0	0	0	0.235969	0.051676	0.044396	0.210324	0.20889	0.03304	0	0	0	0.026582	0.203487	0.122866	0.073194	0	0.097684	0	0	0	0.434783	0.046123	0.14836	0.244283	0.060299	0.040877	0	0	0	0	0	0.186668	0.072673	0.163142	0.039381
AT1G06923	0.235446	0.159261	0.183145	0.121443	0	0.274188	0.155377	0.058783	0.254809	0.317338	0.134872	0.346287	0.205208	0.27899	0.613157	0.263953	0.133256	1.00097	0.350794	0.458002	0	0.068453	0.328111	0	0.265226	0.426396	0.126225	0.510305	0.27246	0.140181	0.507941	0.346553	0.071029	0.062463	0.405642	0.088469
AT1G06925	0	0	0	0	0	0	0	0	0	0	0	0	0.058332	0	0	0	0	0	0	0	0	0	0	0	0.026039	0	0	0	0	0	0	0	0	0	0	0
AT1G06930	0.894608	0.398992	0.182451	0.047753	0.079049	0.037061	0.137055	0	0.060076	0.937515	0.443224	1.01769	0.526585	0.161588	0.489208	0.186883	0.095831	0.242335	0.429578	1.21053	0	0.040375	0.687805	0.347912	0.518617	0.137279	0.167512	1.44518	0.325261	0	0.434857	0.798129	0.116878	0.216132	0.220374	0.179314
AT1G06950	38.4497	44.303	40.2056	38.696	39.7779	32.4795	33.7603	39.7151	40.1024	41.0864	36.3828	36.8129	33.0923	31.677	32.7342	41.066	34.9867	35.7699	40.6425	37.8836	45.6369	39.0653	31.8697	26.5287	43.9094	45.3407	32.0763	40.003	35.0677	43.4737	29.4173	29.6979	34.5722	42.5346	36.142	40.9131
AT1G06960	9.75326	10.1436	8.8471	8.65114	9.33425	7.53012	6.76886	8.86102	9.52032	9.27346	6.88997	7.9821	9.29647	9.7089	8.42473	7.30008	10.3947	7.48509	8.44579	9.4864	10.4644	13.5327	10.8548	13.6091	8.73793	7.76235	6.51073	6.75384	8.67254	7.89743	8.36153	9.43016	10.4022	8.58682	7.80319	9.50879
AT1G06970	0	0	0	0	0	0	0	0	0	0	0	0	0	0	0.032586	0	0	0	0	0	0	0	0	0	0	0.067545	0	0	0	0	0	0	0	0	0	0.149083
AT1G06980	2.15851	2.30086	3.86539	7.39355	10.3995	8.3209	4.58431	6.24661	6.23757	1.6459	1.8068	1.34949	5.65902	11.3023	8.56165	4.55334	6.29951	6.0705	1.93068	1.97041	1.46876	7.31708	3.77659	4.85649	4.68356	3.70982	4.543	1.44282	1.40969	1.56944	6.12806	7.13409	7.38553	2.52128	3.62613	3.8554
AT1G06990	0	0	0.030853	0	0	0	0.028952	0	0	0	0	0	0	0	0	0	0	0.025596	0	0	0	0	0	0	0	0	0	0	0	0	0	0	0	0	0	0.055489
AT1G07000	8.62635	10.0816	9.86992	12.9422	19.9753	14.3833	5.12772	3.15221	6.06443	9.53911	18.5165	14.262	15.0841	13.5319	12.9166	4.17105	2.57251	4.25115	11.659	13.4229	23.8554	8.65789	9.47006	11.4929	3.99357	3.32599	4.65146	21.3788	19.213	16.416	13.0323	11.1549	8.03896	9.59763	6.58367	8.0428
AT1G07010	21.674	24.0939	21.5156	37.433	34.5007	34.7947	60.7667	60.7496	57.552	18.9996	21.5884	20.424	34.8631	44.9087	33.4733	67.1654	87.2533	46.9991	21.4665	17.5792	15.008	51.1793	43.2492	44.0725	63.9639	65.3879	66.5346	13.7764	18.7244	16.9461	41.1763	37.6529	43.2865	62.0768	65.837	67.279
AT1G07020	16.4805	22.8422	21.5537	6.731	8.48206	5.55914	6.84922	7.04493	7.34538	20.68	18.6205	20.8764	7.17702	7.10687	7.27808	5.35143	6.67082	8.35389	20.0899	21.1848	20.6467	10.5776	9.23933	8.98204	9.15761	7.32857	8.15077	19.4432	18.2886	16.0125	6.17779	5.78134	7.45146	8.41313	8.58829	9.46926
AT1G07025	0	0	0	0.024144	0	0	0.153069	0	0	0	0	0	0	0.084009	0.091694	0.42089	0.10954	0	0	0	0	0	0.089061	0	0	0	0	0	0	0	0	0	0	0	0	0.260562
AT1G07030	12.367	11.1815	10.3114	8.12413	11.9632	11.5258	31.4793	40.0511	36.0487	11.5776	10.5504	12.9455	9.80992	13.0577	8.90408	33.4438	35.3819	37.7163	12.452	13.4872	12.0969	11.7618	12.8326	12.8934	31.5795	29.3932	26.446	13.7179	13.2045	12.2753	13.4277	12.9835	12.3783	25.5175	29.2519	31.9436
AT1G07040	37.3887	55.768	71.8812	37.6199	48.9436	38.5511	21.5716	23.8226	21.455	79.6906	81.596	75.9669	36.3231	47.077	36.4964	22.1891	26.6033	20.8668	80.1387	80.3542	75.259	24.8191	28.8176	25.2279	19.0695	23.3549	28.9239	95.2164	92.1169	120.917	36.3747	33.8218	26.7817	22.4321	24.8691	22.0024
AT1G07050	0.396961	0	0.268948	50.5275	45.6659	51.0522	21.1184	15.7473	20.6648	0.131358	0.469141	0.373643	49.2184	52.1947	52.1812	6.46736	24.1253	14.4931	0.777151	0.686125	0.824902	55.952	50.2619	57.4631	21.9198	16.6398	8.98664	0.267767	1.46615	2.36073	59.648	57.257	56.5609	8.9088	11.2584	20.2917
AT1G07060	0	0	0	0	0	0	0	0	0	0	0	0	0	0	0	0.02215	0.039457	0	0.029978	0	0	0	0	0.039322	0	0	0	0	0	0	0.115826	0.015281	0	0	0	0.054666
AT1G07070	13.6946	8.10521	7.36014	13.7308	13.9277	11.5329	26.8125	31.4598	27.8269	9.41861	8.29185	14.2064	11.6774	14.6988	18.6823	29.6256	30.8366	31.7284	11.2452	13.9167	13.2498	26.4782	27.6226	20.1119	29.6232	34.8392	18.991	10.7063	12.2005	8.34613	13.7413	15.9508	21.2783	24.743	25.8269	24.0185
AT1G07080	47.6303	48.8096	54.5878	47.1406	50.4781	47.8268	43.8283	39.1135	46.148	59.1316	51.4537	49.783	48.2317	45.5324	47.4634	41.3867	51.3902	39.8107	49.1204	58.8835	43.7102	47.6094	49.9692	45.3067	45.2105	51.0356	60.5193	58.228	54.6282	53.2804	43.3944	45.0839	43.1204	50.7227	56.3557	50.5349
AT1G07090	12.345	13.5832	13.7265	18.297	15.4764	16.1914	9.42476	7.36561	8.45656	14.9912	11.1457	11.8636	12.9667	13.2475	13.912	6.15059	7.24087	8.88544	13.686	13.0298	11.6842	14.0651	13.8882	12.1998	6.18599	7.20864	6.39097	13.8831	13.5517	15.4108	12.7295	14.2475	13.9303	7.20803	6.50532	6.23328
AT1G07110	71.8084	98.302	94.8046	96.7125	88.983	83.624	50.6462	53.5217	52.6493	84.3086	103.363	88.2881	81.2115	84.4701	80.8698	67.6986	56.7109	49.4195	96.0174	83.0644	88.68	53.5608	52.8805	50.9616	55.4433	56.7176	48.3947	79.2553	83.1617	100.506	71.3311	69.0149	61.956	54.07	52.4677	56.8106
AT1G07120	0.4787	0.439451	0.397043	0.248724	0.184252	0.251869	0.442488	0.418037	0.476363	0.444598	0.153553	0.240537	0.396347	0.336752	0.409086	0.398242	0.165682	0.312322	0.2234	0.22467	0.199427	0.337101	0.125216	0.230851	0.234757	0.320247	0.223377	0.549195	0.314387	0.4365	0.285179	0.077845	0.125635	0.442355	0.298654	0.37492
AT1G07130	7.9681	9.66871	9.61078	15.3212	21.8463	20.7921	12.1366	10.8049	11.9045	10.3661	16.5778	12.7355	13.2568	25.1449	17.7505	10.837	8.88083	10.2603	13.7399	14.1111	11.3928	21.9411	21.2008	21.9725	9.38629	1.06938	10.1749	13.898	9.41074	10.1223	23.13	19.3853	11.4675	13.7483	11.4149	11.8013
AT1G07135	0.148436	6.84831	20.4828	0.5948	1.35836	84.5139	31.9299	0.276667	0.536084	50.4958	79.3741	38.4108	56.6444	97.6233	66.1808	36.9582	0.028387	27.8857	4.28065	25.309	44.8171	53.3897	69.4879	61.7683	0.557558	22.5824	21.5268	34.9595	0.017623	12.5097	92.1635	0.884061	46.532	36.1397	0.086332	39.997
AT1G07140	86.7013	85.3424	85.1653	104.466	93.9513	83.1561	71.4672	85.1707	70.4315	94.9112	85.1203	95.4585	72.4106	95.115	76.288	68.9943	80.3061	74.5954	92.2277	105.071	99.8494	87.3286	88.2221	78.6896	74.6368	72.4279	64.9235	104.529	94.4023	84.8703	81.0329	88.0995	82.7025	65.6515	70.525	70.4689
AT1G07150	6.34161	8.37874	9.33019	1.03391	25.2657	22.3209	7.67854	8.69264	7.05377	7.72093	8.95281	7.12441	18.6363	37.0212	23.5677	0.187115	6.32249	9.06796	7.39958	6.30523	5.94959	17.8902	1.00259	10.8496	9.27061	8.00579	9.68171	7.04859	5.48774	7.45362	16.624	17.7245	10.9527	6.85349	7.24753	9.10637
AT1G07160	0.049462	0.179493	0.160961	2.39549	4.20781	2.95031	3.04894	1.91911	3.67891	0.049593	0.569081	0.309034	1.23118	1.74758	1.91185	2.99891	0.930403	2.63617	0.431228	0.504765	0.798922	2.31557	4.80686	2.49101	5.03283	2.16602	1.39514	1.05424	0.56445	0.371607	3.31219	2.06199	2.05714	7.36968	2.26434	6.301
AT1G07170	31.2429	25.8561	24.0119	11.716	13.5248	12.3411	10.0743	10.8032	8.04402	25.4739	27.2533	35.6604	11.3067	16.3036	14.2634	6.34195	12.4261	9.39283	32.2021	34.6867	32.5227	20.3147	20.8546	15.0709	11.1247	9.87884	7.41145	31.469	34.2148	28.0731	15.9613	13.9979	14.3134	8.79052	9.47686	7.93956
AT1G07175	0.553249	0.095482	0.382007	0.278232	0.431826	0.883111	0	0.795921	0	0.113921	0.310843	0.349741	0.56417	0.31357	0.876333	0	0.062178	0.092562	0.072999	0.164941	0	0	0.128051	0.295057	0.06548	0.090295	0.072297	1.21372	0.421453	0.32116	0.812968	1.05106	1.14298	0	0.143309	0
AT1G07180	60.4713	55.3687	51.529	62.6105	53.5797	57.0737	70.6728	62.1004	70.8314	47.7169	59.1094	54.4841	49.9017	55.5195	53.5648	73.7819	74.452	60.4801	55.4145	43.1604	46.1096	35.6211	40.3499	36.6638	71.0495	80.8039	72.0692	35.043	39.7062	45.2834	45.7698	42.5084	43.5586	64.3999	69.9371	62.9077
AT1G07190	0	0	0	0	0	0	0	0	0	0	0	0	0	0	0	0	0	0.057334	0	0	0	0	0	0	0.002273	0	0	0	0	0	0	0	0	0	0	0.194585
AT1G07200	11.6308	12.4659	12.5061	12.299	9.71663	11.3497	10.5793	9.92872	8.44703	12.807	9.73959	12.0754	11.7889	14.3676	13.0054	9.16127	11.0391	11.121	12.4662	14.1178	15.8119	12.8832	13.1919	14.1435	11.4334	7.54748	10.4645	16.27	15.5698	17.8098	13.6007	11.4531	12.8209	8.45511	9.75531	9.89998
AT1G07210	19.0583	17.1069	18.8882	12.9482	13.0314	14.0252	30.4324	33.1112	30.3783	19.4785	12.7091	19.4656	12.3789	14.1837	13.2822	27.4817	32.6533	30.9025	18.3838	18.537	20.5642	19.5959	21.2663	17.1402	29.1595	28.4568	31.3437	20.7166	19.8749	18.7397	14.916	14.8437	16.602	26.0294	28.248	28.3508
AT1G07220	5.07339	5.62991	4.5778	6.65101	6.37161	6.59368	10.2578	11.1073	9.80756	4.82446	5.3921	5.51039	6.79338	7.20804	6.15937	10.1242	11.1023	8.38814	4.92321	4.57982	5.51328	6.20592	7.65346	6.87365	9.83673	8.74491	10.29	6.02019	4.5487	5.04211	6.64126	6.52983	6.87572	10.989	10.709	9.36876
AT1G07230	18.1989	19.6411	23.2148	14.0812	17.5528	16.2311	8.65065	7.97618	9.73858	23.5461	18.9599	19.8407	14.4701	14.1502	16.5675	7.24336	8.68595	9.54983	23.8032	22.7891	23.1517	10.7158	13.2616	12.9749	7.34066	8.53871	10.3639	26.3364	25.5209	27.2033	13.2221	13.5402	11.6853	8.93307	9.53982	8.3034
AT1G07240	23.7898	23.0378	23.2649	23.7775	24.4836	24.3241	7.95038	8.07678	7.83869	24.47	25.9137	26.025	20.9811	22.2164	21.7282	6.16	4.28245	8.45748	25.2189	27.8834	27.8463	20.0064	21.4751	22.7539	5.61666	4.69622	4.86015	30.0424	28.4789	29.5281	21.2802	20.2816	17.9466	8.07083	5.64864	7.44657
AT1G07250	38.9901	32.2963	30.3869	40.5599	37.9563	40.2197	27.5759	29.5453	30.393	33.6899	37.7143	36.4657	42.7936	49.9466	41.4483	31.326	31.65	28.7049	35.1067	37.7814	29.8691	44.7698	42.9068	43.9247	34.7048	31.8038	25.6257	32.6615	32.1204	30.4349	43.3368	43.9501	44.4664	30.7967	26.5099	29.7922
AT1G07260	4.16937	2.9628	2.6865	5.86371	6.87479	7.04682	3.61728	3.85607	3.08978	4.13725	2.35985	3.41669	6.0443	6.64141	5.8822	2.79614	3.15994	3.81129	3.1963	3.97045	3.37971	6.16196	6.22996	6.35452	3.8909	2.90673	2.9052	4.78783	3.24437	1.9804	5.66487	5.8839	6.32995	2.79036	2.43912	2.08332
AT1G07270	0.378605	0.463332	0.205833	0.302917	0.123377	0.122379	0.377932	0.408059	0.186826	0.142525	0.152628	0.206049	0.233912	0.076894	0.057544	0.313831	0.283095	0.478223	0.184114	0.219287	0.365377	0.59414	0.276466	0.346814	0.332428	0.265695	0.111556	0.374466	0.16909	0	0.324888	0.204644	0.32572	0.131176	0.075764	0.286891
AT1G07280	37.4782	44.5397	46.2718	54.9685	77.2829	81.9968	24.6829	19.5812	24.0262	48.6932	43.1775	32.1205	86.7672	80.9152	46.902	18.2074	32.8831	13.8894	35.6533	35.3837	38.8423	72.7438	69.5683	87.0582	12.9599	14.7967	11.8637	43.2787	45.0834	46.5621	73.3552	84.2527	95.0321	18.1028	13.9646	13.6991
AT1G07290	1.24235	1.51931	0.957694	1.04758	1.60377	1.49202	1.3166	1.36652	1.29208	1.00555	0.774021	0.983487	0.770606	1.23277	1.45033	1.24774	1.14925	1.36915	0.82754	1.2894	0.878661	1.33974	0.935756	1.26161	1.6174	1.59603	1.19478	1.35872	2.30685	1.00094	1.28676	1.67931	0.880306	0.677418	1.38997	0.919484
AT1G07300	0.936032	1.83389	0.571098	0.933724	0.592704	0.915422	0.838453	2.21028	1.83065	1.4352	0.636142	1.7814	0.657772	0.59207	0.704967	1.45193	3.42159	1.26803	1.25663	1.23062	1.14936	0.604849	1.95124	1.4183	1.4081	2.45952	2.63877	0.818834	1.53075	1.19969	0.820765	1.15969	0.837322	1.90309	2.45473	1.76341
AT1G07310	44.7795	0.014737	42.4599	0.039043	0.000126	0.56974	1e-06	0.196596	2e-06	45.376	0.056287	0.013577	40.6751	38.2239	0.353501	28.5128	26.9064	32.0545	0	51.0776	43.9323	32.7944	2.31253	33.5357	27.1091	28.514	28.5682	0	42.8076	51.3437	37.1309	5e-06	34.1715	29.3473	0	24.4121
AT1G07320	332.114	242.954	222.823	231.273	214.255	195.598	79.5508	101.732	110.718	237.573	280.273	313.587	200.421	233.518	198.435	127.721	101.256	106.704	297.223	288.311	334.174	253.244	229.703	213.821	122.319	114.817	73.1654	232.016	272.199	268.507	200.852	204.357	261.135	96.9509	87.3783	105.379
AT1G07330	0.008931	0	0.053477	0.265358	0.040119	0.218551	0	0.017538	0.04535	0.018619	0.041133	0.023485	0.024489	0.152167	0.138158	0.015755	0.170038	0.038307	0.003536	0.013104	0.01776	0.138634	0.065188	0.142291	0.021828	0.065917	0.065903	0.016802	0.027109	0.020911	0.055476	0.057865	0	0.092899	0.027302	0.088637
AT1G07340	0.010902	0.044859	0	0	0	0	0	0	0	0	0	0	0	0	0	0	0	0	0	0	0.021026	0	0	0	0	0	0	0	0.044513	0	0	0	0	0	0	0
AT1G07350	30.7614	25.5744	38.9833	12.0289	9.70552	17.7232	20.8042	17.6601	19.9434	44.0707	32.0998	34.9	16.3564	14.2232	19.3769	30.2794	24.6346	26.0825	40.9592	31.4564	23.5037	11.0109	13.0718	12.1699	36.7957	28.8706	30.6818	30.2266	22.8129	21.1987	14.5237	9.89972	8.49756	30.047	37.6042	33.9255
AT1G07360	19.4633	19.1824	21.406	33.1344	30.8525	31.3099	47.9117	54.7634	56.1328	19.3971	17.9375	17.5363	29.7532	25.5116	30.7797	61.2324	46.6921	59.3803	17.1014	20.1826	18.9878	29.1091	30.2839	22.7797	60.5381	57.1766	53.7754	18.4711	15.17	18.5206	33.0269	28.601	31.099	59.0393	51.8751	58.3125
AT1G07370	5.42657	3.83588	2.24126	3.99529	4.63105	3.19772	3.00568	6.77747	3.90347	3.94704	2.07596	4.95549	4.35531	4.49217	3.84971	4.79795	2.97076	5.39511	3.07636	3.79126	3.79332	8.37914	8.64165	6.32174	4.89113	4.68626	2.43558	3.18458	3.44621	2.91717	4.44963	5.17945	5.99384	4.09377	3.19627	4.99366
AT1G07380	3.838	4.38164	4.42044	2.79768	3.70501	3.04315	4.6151	4.99923	3.87182	4.8621	3.72214	3.65751	3.93907	4.15566	4.04343	3.77981	3.95316	5.81957	3.92478	5.10624	3.19339	3.07726	3.50821	2.22452	4.58202	4.50835	4.02497	5.73413	4.18403	4.49659	3.16177	2.72668	3.21812	4.56824	5.53619	3.83026
AT1G07390	1.54621	1.24076	0.712466	0.759252	0.806991	0.44238	2.90977	2.2287	2.75706	0.669882	0.330387	0.208475	2.53308	1.37517	0.690162	2.33335	2.56199	2.76441	1.83166	0.487694	0.594213	0.595486	0.803813	0.693209	3.02298	3.18641	1.70453	1.31204	0.820709	1.26121	0.348568	0.390982	0.333589	3.75686	2.9028	3.09612
AT1G07400	4.97749	2.75659	23.0109	12.4693	7.52567	26.7387	12.6509	19.0221	16.7694	18.966	10.7746	6.10657	3.92334	4.85629	45.3274	63.1713	22.5772	33.3686	2.70724	2.37064	2.74056	6.24664	5.47844	11.7693	35.2607	27.3268	9.50223	4.95335	1.57597	3.43282	28.3031	21.7437	5.18555	14.7883	11.512	31.1997
AT1G07410	1.21267	1.32489	1.06135	1.85184	1.07275	0.779219	2.69003	2.50911	0.954205	1.73066	1.27419	1.50995	0.935651	1.25195	1.88813	1.1769	1.11961	2.87485	0.995416	1.5992	1.38221	1.91008	1.71529	1.13781	1.30647	2.30218	3.12689	2.70119	1.78324	1.58054	2.22294	2.3888	0.939714	2.25526	3.4514	2.05784
AT1G07420	24.2565	22.9995	23.0864	94.637	91.7295	100.387	74.8674	76.6091	71.4194	23.3679	22.5168	25.2255	95.2074	128.781	88.6557	71.4876	86.0205	77.6776	22.4889	27.919	26.6816	118.232	110.479	126.933	77.5761	63.5599	74.5801	23.1847	26.6132	26.4437	96.9037	99.7923	102.977	63.9608	66.366	72.7808
AT1G07430	0.738666	0.181624	0.334719	5.21092	2.8083	6.25982	25.8835	18.2076	24.1785	0.966484	6.18585	2.40062	3.22311	7.13628	6.03148	21.4848	26.8445	24.0172	3.1728	7.63632	1.92196	7.05859	8.94041	9.09112	22.7727	37.8016	46.2343	10.0981	4.20668	6.76496	7.83076	11.1043	9.30124	25.1781	37.3588	28.8548
AT1G07440	27.3493	18.8661	20.5311	14.3717	11.6708	13.0167	2.40235	2.28374	3.82752	20.8058	21.8912	21.7502	13.7499	14.1511	13.7141	3.87499	5.08423	1.73678	19.2681	20.6845	27.6074	19.2948	18.7002	19.9184	3.2476	4.26097	3.57576	22.1595	26.0992	24.1565	14.1359	15.6785	20.3477	3.43833	4.79335	4.56293
AT1G07450	3.05059	3.25467	2.52657	3.22788	3.84797	2.13547	2.94556	2.18998	3.39143	2.62303	2.29274	2.21423	3.01947	3.83163	3.25731	3.32911	4.7218	2.02545	2.4352	2.0601	2.02872	4.27355	2.43245	2.56681	3.53963	3.28625	2.38004	0.85796	1.23479	1.52221	2.45408	2.47667	3.05637	3.97694	3.45542	4.70155
AT1G07460	0	0	0	0	0	0	0.154243	0	0	0	0	0	0	0	0	0	0	0	0	0	0	0	0	0	0.028955	0	0	0	0	0	0	0	0.11416	0	0	0
AT1G07470	18.464	20.7802	20.1004	19.7852	19.9479	18.6974	32.4322	33.6106	34.4415	20.3528	18.7954	19.622	19.7422	18.42	20.1406	35.7701	32.3073	35.5291	20.0517	21.318	18.3566	20.679	21.2553	20.0179	41.429	37.4667	46.5191	22.3277	19.0688	20.4849	19.7347	19.6523	19.0132	39.6653	41.2312	42.5919
AT1G07473	0	0.004638	0	0.039991	0.34998	0.091099	0.974839	0.3897	0.837961	0	0.032906	0	0.109089	0.616903	0.518057	1.99634	0.597298	0.554232	0	0	0.238134	0.662291	0.096903	0.34297	1.28609	0.68041	0.72092	0.037601	0	0	0.292737	0.278828	0.095999	0.892784	0.767154	1.54424
AT1G07476	0	0	0	0	0.23727	0.168464	0.470929	0.442525	0.131509	0	0	0	0.134938	0.33806	0.109167	0.233335	0.405076	0.203773	0	0	0	0.156849	0.119863	0.177775	0.454266	0.100705	0.07629	0	0	0	0.015666	0.045986	0	0.352877	0.198284	1.13125
AT1G07480	16.2709	18.0098	18.1256	15.4037	15.8695	16.395	20.1945	21.3053	19.0364	17.3224	16.861	17.2789	15.8398	17.3107	14.2743	22.3948	20.1145	19.9498	18.2866	18.6706	19.2052	16.9561	17.7164	14.2329	23.3059	22.4247	25.8693	19.2891	17.0437	17.8449	16.9244	14.2338	15.4607	23.186	25.5937	28.4104
AT1G07485	0.09875	0.028601	0.309707	0	0	0	0.14683	0.161055	0	0.201787	0.157856	0.063217	0.131242	0.317889	0.192054	0.299918	0	0.217734	0	0.356482	0.067013	0.15573	0	0	0.10054	0	0	0	0.310741	0.210201	0	0	0	0	0.076901	0
AT1G07490	1.83827	1.67244	0.361968	1.19837	0	0.131115	0.289959	0.113177	0.519591	1.27665	0.816684	1.30478	0.489854	0.06534	0.275444	0.847642	0.051912	0.168429	0.45441	0.439889	1.35623	0.591638	0.976038	0.344124	0.351897	0.356008	0.361958	0.245159	0.324473	0.443186	0.264234	0.107014	0.414268	0.179517	0.210186	0.174454
AT1G07500	0.426923	1.00071	0.393223	2.14443	1.54685	1.97167	15.9012	11.3748	10.1874	0.608736	0.534616	0.326144	1.56822	2.15961	4.23982	10.7212	13.8381	15.0242	0.460396	0.445748	0.27571	1.59466	2.45702	1.51377	16.8387	9.67357	13.3299	1.21322	0.272334	0.827605	3.36838	2.63253	2.3754	7.53768	9.95982	6.60741
AT1G07510	9.67191	9.61998	9.43213	14.6529	14.8273	13.9347	34.5385	41.0776	38.01	11.1053	9.45261	10.1456	15.2333	15.2137	14.8892	42.0343	30.9963	41.2604	10.7322	10.3579	11.1197	13.5144	12.8778	14.3075	42.1764	37.8725	30.3543	13.5838	10.6983	12.1883	15.4076	15.2346	13.5846	35.6757	28.5054	32.3621
AT1G07520	5.15087	5.17943	5.1322	2.91413	3.90345	3.36771	5.50702	5.38909	4.3336	6.89702	7.81094	7.67716	3.36152	3.85783	3.65576	4.62415	4.19466	5.98028	6.92452	8.19313	7.33855	2.51305	3.29437	3.73834	6.50892	4.79929	5.89965	9.86334	6.99163	6.2884	3.36965	3.7677	2.33949	6.7851	7.10335	6.88371
AT1G07530	17.7237	18.9484	20.195	24.1236	22.8334	26.4479	33.8708	27.5353	24.2502	19.6793	17.2203	19.534	24.9712	24.9553	25.1844	25.0291	29.9084	24.2638	22.5404	19.8634	17.4422	27.4926	28.3618	30.219	23.4442	21.4744	41.1648	21.5736	18.1693	17.2568	28.9971	26.2275	28.2158	24.6933	30.0537	25.7231
AT1G07540	0	0	0	0	0	0	0.444366	0.276857	0.423802	0.020107	0	0	0	0	0	0.225148	0.427322	0.385083	0	0	0	0	0.023486	0.071268	0.193449	0.17318	0.678535	0	0	0	0	0.059415	0	0.414408	0.286072	0.257049
AT1G07550	0.168898	0.232408	0.231354	0.190723	0.162786	0.155673	0.026421	0.080206	0.057926	0.21222	0.123348	0.010509	0.260894	0.283344	0.313517	0.107761	0.07365	0.059865	0.206464	0.066041	0.094987	0.124066	0.196707	0.100514	0.078885	0.095272	0.142183	0.300708	0.097611	0	0.192509	0.214866	0.251707	0.02822	0.113914	0.041481
AT1G07560	0.837271	1.2538	0.949683	1.00832	1.14682	1.11156	0.090693	0.127621	0.171732	0.911898	0.509799	0.5893	1.08132	1.10558	1.03415	0.297293	0.159828	0.641865	0.703291	1.12768	0.285828	0.594111	0.861694	0.934827	0.259738	0.122447	0.206988	1.26164	0.774409	0.241247	0.645184	0.618805	0.206415	0.214106	0.058406	0.238915
AT1G07570	10.4724	10.9306	14.9218	15.8659	15.7021	12.6264	17.191	18.9669	13.3191	11.725	13.6567	13.9087	11.5592	18.032	12.9364	20.4477	11.3994	15.4963	19.52	13.844	15.977	17.4083	18.6484	14.4486	16.3349	13.3073	9.66702	21.0208	19.7666	20.3935	16.0909	13.7666	14.2275	44.0399	16.4108	15.2387
AT1G07590	214.012	132.478	61.2823	207.515	226.375	292.65	289.45	219.696	212.19	165.092	149.889	175.479	228.713	281.69	308.013	196.087	238.019	261.454	187.268	226.323	119.504	240.107	276.421	311.43	263.895	217.263	196.552	253.835	204.186	131.243	272.139	223.264	160.378	2.93335	213.253	217.01
AT1G07600	0.025739	8.3e-05	0.113674	0.007605	0.022495	0.027646	0.012304	0.013812	0.001535	0.003781	0.023395	0.016939	0.053475	0.059226	0.035359	0.023044	0.012616	0.00055	0.0394	0.032868	0.006988	0.001175	0.049586	0.001053	0.021668	0.062225	0.002891	0.03426	0.03062	0.009036	0.023831	0.030694	0.010046	0.45399	0.005552	0.005884
AT1G07610	96.0986	58.8458	52.3886	57.7337	78.1075	115.025	61.3625	48.2387	48.5728	68.7447	48.5024	65.1733	98.6541	83.6167	115.981	57.9283	51.5232	64.0255	66.0049	81.7841	45.1413	71.2557	101.911	102.744	78.4289	62.8511	52.806	123.444	75.7033	35.0056	103.033	88.3076	41.2629	45.9719	58.1483	56.482
AT1G07615	6.05663	4.92842	5.36587	2.69109	3.56333	3.50715	4.93689	5.82611	5.29535	7.28538	4.64397	7.15005	2.6964	3.82441	2.83277	4.6598	6.26715	5.23945	7.67396	7.40016	7.74319	4.57342	5.01978	3.96764	5.16382	5.48703	5.34251	9.39567	5.93065	7.59801	3.99419	4.18226	3.2719	4.83417	5.83254	4.88877
AT1G07620	0.642199	1.57833	1.23996	3.25571	4.70963	4.21383	7.61061	5.74298	5.51308	1.10629	0.691285	0.744584	4.922	2.81997	3.30996	4.52251	3.11395	6.0757	0.883192	0.5925	0.870937	0.968513	2.0223	3.19825	1.71846	2.30216	2.46534	0.908446	0.787656	0.830853	3.89795	2.84995	1.69376	7.83567	6.01686	5.36739
AT1G07630	6.69476	8.43137	7.94576	19.6617	22.8775	20.4767	15.9627	12.785	13.8004	8.2218	8.25089	7.60359	19.2693	17.9347	17.2536	15.5007	12.9719	16.2224	8.56661	8.90699	10.0408	12.801	13.3524	13.4815	12.77	11.6773	14.1913	14.3384	11.0694	11.9813	16.4685	16.1971	13.5351	16.1382	14.1721	15.4614
AT1G07640	10.3612	8.68116	8.17352	6.63794	6.61446	7.30128	18.7097	19.7805	19.4546	10.888	8.17794	9.28447	6.6787	7.65167	8.87217	18.6108	24.9177	16.9313	9.77081	8.53879	9.7294	8.15277	11.0169	10.0989	20.7067	17.8118	19.3756	11.0722	10.2545	9.18734	10.2656	8.15032	14.164	18.313	18.0536	18.2832
AT1G07645	0	0	0	0	0	0.514257	0	0.057748	0	0	0	0	0	0.066893	0	0.049313	0	0.100908	0	0	0.057307	0	0	0	0.248499	0.044663	0	0	0	0.06725	0	0.048001	0	0	0.123314	0.05814
AT1G07650	15.9282	23.5797	22.1989	45.9781	51.5947	46.3542	16.5136	15.2518	15.684	21.0674	18.9387	16.6186	44.2724	51.9868	42.5881	16.6722	13.4488	14.1559	18.3576	18.6317	26.9847	50.2715	48.6581	56.2023	15.2035	13.2522	13.2002	23.5427	32.0211	28.4926	35.0662	41.249	46.9676	20.5732	16.5595	22.2028
AT1G07660	21.0265	18.4019	15.8477	10.3581	7.83412	12.0366	14.0794	12.9764	15.0109	16.0808	19.3686	20.6534	11.7837	10.9422	12.4001	13.3645	13.6348	15.7747	21.1127	22.1541	18.4263	17.789	16.9976	14.0288	14.6767	16.5527	13.8756	19.0911	19.3216	19.5386	10.5107	12.399	11.894	14.6387	12.6761	13.0947
AT1G07670	15.6987	13.8461	13.1612	16.0263	16.1991	14.9865	23.8143	23.6176	22.7624	15.1429	13.5687	15.8246	17.0546	13.2202	16.1122	17.6434	18.1346	22.764	14.1889	17.1774	14.8422	12.194	12.8688	10.0308	25.2188	22.7002	25.8238	18.7043	15.2554	14.1288	14.6758	14.5136	13.6449	22.1799	25.2775	21.6697
AT1G07680	0	0	0	0	0	0	0	0	0	0	0.02641	0	0	0	0	0	0	0	0	0	0	0	0	0	0	0	0	0	0	0	0	0	0	0	0	0
AT1G07690	0	0.027078	0	0	0.034402	0	0	0	0	0	0	0	0	0	0.073997	0	0.054204	0	0	0.055278	0	0	0.025321	0	0	0.004411	0	0.128893	0.033234	0	0	0.037532	0.080216	0	0	0
AT1G07700	30.3057	30.8234	26.8717	33.2486	32.312	32.9795	29.2496	24.7036	28.1267	27.4315	25.1775	26.2206	30.7392	42.2099	30.5414	29.6578	30.0733	25.7192	21.9858	23.8708	25.3673	35.7342	35.959	37.6724	32.5048	27.8444	29.4624	21.4695	27.0595	25.4536	31.1335	28.3989	34.1279	32.1204	33.4638	34.5903
AT1G07705	5.81327	7.48785	7.24239	9.36776	11.6319	8.41417	10.4344	11.7675	12.0756	7.87085	6.22584	5.10368	8.88635	11.0106	8.93082	10.5171	12.003	11.4995	6.11084	5.89592	6.56186	11.0532	9.75335	10.2494	11.5277	12.7703	9.28123	6.6845	6.76195	7.74053	9.64467	9.04358	10.0864	9.65494	11.4414	10.5663
AT1G07710	0.375009	0.152077	0.237208	0.81936	0.296818	0.459402	0.42606	0.35976	0.637248	0.35195	0.203197	0.256043	0.723973	0.720486	0.537513	0.64928	0.407404	0.373885	0.137604	0.534294	0.146061	0.421855	0.599832	0.292309	0.644577	0.460948	0.471487	0.806178	0.156301	0.455387	0.339269	0.513466	0.565352	0.371062	0.396576	0.799353
AT1G07720	10.0171	8.31527	9.89611	8.78324	10.4236	8.80257	45.183	31.2266	34.9117	7.4414	8.80229	5.85908	6.90447	6.64393	8.34455	41.1827	31.3429	41.044	6.87755	9.30308	13.5169	7.2141	6.58685	6.80003	31.667	51.7718	65.2446	17.5935	15.9224	18.7773	7.54319	8.16401	7.44834	50.492	59.741	50.0962
AT1G07725	8.94289	9.38921	9.38957	4.4361	5.66993	6.06474	6.39004	6.64559	5.67752	10.5275	9.70077	11.0906	5.52943	7.65836	5.77082	5.61076	6.47799	7.07465	11.0262	10.3566	10.3192	6.9353	6.39719	7.13121	6.28841	5.45592	6.31679	9.53074	9.72575	10.0273	5.94951	5.60891	5.0632	4.90511	4.87063	5.97752
AT1G07730	0.063917	0.111424	0.103813	0.361854	0.166785	0.498206	0.258796	0.096314	0.219292	0.183303	0.079123	0.436468	0.608943	0.156675	0.449457	0.100578	0.122267	0.071974	0.307693	0.147518	0.134802	0.171403	0.166895	0.107013	0.069503	0.081371	0.184464	0.175846	0.118683	0.200022	0.164	1.10871	0.150935	0.10869	0.101276	0.203961
AT1G07740	1.93761	1.87772	1.04298	1.32811	1.89593	1.54824	4.53334	4.13377	4.06703	1.54597	1.7669	2.04773	1.54308	1.99714	2.03725	3.86055	4.2994	3.84563	1.62426	2.67414	1.75549	2.35917	2.14505	1.60038	4.36498	3.50397	3.48021	2.54365	1.47037	1.65491	2.23656	1.84279	1.84316	3.28251	3.33699	3.94191
AT1G07745	6.75621	6.19566	6.7825	2.97455	4.91959	3.08383	2.34294	2.23757	2.38715	6.55602	4.6238	5.30577	4.09338	4.97609	3.85176	2.34512	2.62521	2.579	5.83281	5.85977	6.33765	5.14492	5.53439	4.6865	2.27506	1.99293	2.33739	5.6377	6.24981	6.66006	3.05237	3.5324	3.00301	2.33073	2.48537	3.12323
AT1G07750	10.8319	9.76719	9.43685	11.9087	11.4971	12.5363	12.8033	10.0495	10.9829	11.7444	9.32572	10.7607	13.0988	10.1975	13.5281	9.02881	10.8725	11.4963	9.99213	15.379	7.70548	7.90772	10.7783	6.67298	11.6477	10.8551	11.293	15.9428	10.7714	9.56225	11.8451	12.5	10.1441	9.56421	11.0154	9.34297
AT1G07770	107.64	69.3523	66.1389	70.1327	94.0546	76.2987	104.978	138.229	135.216	69.1312	71.032	103.775	80.8195	104.02	79.8617	87.6886	97.1631	101.235	92.1877	148.52	105.792	148.141	115.979	105.197	99.0087	94.6238	68.0919	99.8849	119.257	95.6132	80.0911	75.0193	79.371	84.9009	96.5456	68.5132
AT1G07780	81.3294	44.5643	44.9215	52.567	66.2992	57.5704	92.4742	75.9071	73.1655	45.2428	48.78	76.0987	57.752	117.306	64.2574	72.8214	84.1122	149.506	66.9128	97.8413	76.3101	109.837	114.819	85.654	84.3168	105.019	75.6546	72.302	86.1989	60.6806	64.1142	68.953	75.582	62.8846	85.6007	105.204
AT1G07790	24.8375	20.0833	17.3254	34.6323	24.9092	28.5016	32.9022	50.0592	38.0307	20.1491	13.1539	20.3434	29.7553	29.3978	29.0365	35.0963	35.7539	40.1533	18.8579	22.1854	16.4847	48.7719	46.6281	37.9898	36.097	31.1006	27.9814	18.3507	15.5764	14.956	30.1351	30.8634	47.3362	28.8444	27.7225	30.0031
AT1G07795	0.134756	0.055449	0	0	0	0.123425	0.0523	0	0	0.151136	0.081554	0.083071	0	0	0.119571	0	0.048867	0.084152	0.032642	0.098539	0	0	0	0.199144	0.263688	0.376617	0.05663	0.051285	0	0	0.083703	0.048018	0	0.112659	0.113386	0.383185
AT1G07810	16.8809	15.4737	17.0448	17.3603	19.2302	16.4076	29.8702	29.1048	29.2025	17.3779	15.5309	18.2365	15.3788	14.9835	16.6832	24.9511	25.8766	28.8131	19.1033	19.9856	18.7074	13.0482	14.0586	11.1291	28.6358	27.7703	28.2355	22.0288	18.1762	19.3232	16.6219	13.9761	14.9308	27.1803	29.3087	26.5404
AT1G07820	117.887	84.9865	74.2354	50.6838	45.0232	50.8634	23.6659	28.3169	27.8043	80.7699	74.1455	123.436	60.1808	63.2746	56.4815	22.2803	27.6447	27.0273	103.411	122.759	96.9187	92.7208	94.2731	59.8146	28.7715	27.3004	24.5588	80.9582	79.6626	76.4798	50.3118	54.7321	70.0841	23.8932	26.9951	19.6988
AT1G07830	16.1758	11.3649	9.52667	7.34378	7.58946	8.87398	11.2133	13.1296	11.7493	14.8476	9.01934	16.0303	6.37484	10.7936	9.66197	9.86689	17.6437	13.8331	15.4134	18.9638	14.4682	17.2479	15.9774	12.509	13.7457	13.1329	12.4568	16.3077	14.0686	13.2746	9.37441	9.4799	11.0275	9.94751	11.7519	10.5676
AT1G07840	11.6215	13.7792	12.934	11.4341	11.372	11.8217	18.0564	21.3512	19.3294	14.7786	8.34562	11.0891	10.6887	11.6928	10.7163	17.1677	20.4323	21.8341	10.3699	11.5859	12.522	12.7412	12.825	13.6673	16.9972	17.0703	13.2906	12.5682	10.6527	10.6303	11.3045	8.85669	11.7036	18.7676	19.1972	17.653
AT1G07850	0	0.093029	0	0.262746	0.092424	0.04569	0.241041	0.041293	0.066951	0	0	0	0.046287	0.359682	0.164063	0.306338	0.154611	0.009697	0	0	0	0.214652	0.082049	0.02775	0.193334	0.033415	0.090605	0	0	0.079225	0.140314	0	0.136552	0.151724	0.215663	0.256207
AT1G07860	0	0.008174	0	0	0	0	0	0	0	0	0	0	0	0.152258	0	0	0	0.071352	0.107634	0	0	0	0	0.240191	0	0	0.095627	0	0	0	0.048867	0.173715	0	0	0	0.394983
AT1G07870	5.82837	6.55486	5.61914	6.37227	7.77379	8.24208	13.0361	14.1144	11.17	7.8339	6.35579	5.8883	8.06672	9.28631	8.12168	11.4484	11.3249	13.861	7.55214	5.98779	6.139	7.62678	8.21576	8.12641	13.6522	11.3104	13.6719	7.20769	5.09645	4.43178	5.86784	5.67305	5.35157	11.3775	14.5557	14.144
AT1G07880	2.12097	2.29695	2.1609	0.652778	0.703475	0.537209	1.336	1.54977	1.3015	2.76937	0.733307	1.55335	1.34609	1.39127	1.47675	1.26111	0.799859	0.914844	2.41328	2.04936	2.48093	3.11715	2.1149	2.3221	1.1219	0.805878	0.739677	2.01512	1.94604	2.40196	1.13385	1.43114	2.98394	1.23601	0.99252	1.41943
AT1G07885	0.483838	0.027671	0.217911	0.118551	0.315448	0.385721	0.316088	0.242701	0.022918	0.346229	0.138289	0	0.106891	0.53568	0.715426	0.433961	0.088168	0.402687	0.30299	0.605329	0.026834	0	0	0.298222	0.130856	0.55967	0.099048	0	0.337564	0.11211	0	0.025135	0.267205	0.187604	0.143411	0.19465
AT1G07890	261.373	249.632	238.405	312.489	329.297	343.291	965.216	800.01	859.877	269.058	217.62	228.251	314.998	232.789	340.715	827.98	897.541	730.443	202.791	227.883	220.634	251.75	244.06	231.893	811.417	831.903	762.532	259.155	211.242	211.191	328.433	309.814	263.677	844.709	773.52	848.131
AT1G07900	2.35958	1.29356	1.227	0.977633	0.671734	0.607868	4.08789	0.862531	0.959378	1.01698	1.36872	1.48275	1.09817	1.61302	0.852139	2.28245	1.24573	1.7721	2.0778	3.50137	1.66098	0.993417	1.23629	0.922061	0.867433	1.65926	4.55363	2.28301	2.60219	3.55401	0.736606	0.981996	0.996711	2.26774	7.57616	3.5464
AT1G07901	1.22125	1.03151	0.861606	0.415881	0.411928	0.618938	1.12212	1.48066	0.724019	0.857028	0.730553	1.29942	0.968455	1.03408	0.050634	0.314353	0.38991	0.40946	0.78239	1.54651	0.326778	0.932169	1.17865	0.702259	0.281839	0.239736	0.239767	0.879541	1.00564	0.693769	0.450215	0.682425	0.272485	0	0.250182	0.109803
AT1G07910	10.7846	15.2957	12.2895	11.4192	10.8736	10.8866	16.7971	15.5799	18.4308	12.6109	13.9304	10.2927	10.9506	10.801	11.1293	15.5887	17.8238	17.9566	9.5536	10.2642	11.9491	15.2915	11.9969	10.6972	15.886	20.0823	18.6504	12.6438	10.9157	10.2998	13.1424	11.2925	11.8952	20.0817	17.5836	18.0223
AT1G07920	212.169	64.7881	178.715	212.011	206.156	192.243	398.415	387.208	460.227	144.641	54.4255	214.968	193.171	203.249	208.429	408.149	424.871	388.059	210.891	244.77	205.989	80.8601	258.143	178.257	420.026	489.198	384.242	78.7582	62.904	180.337	161.425	206.747	213.321	296.494	387.478	391.54
AT1G07930	149.898	150.982	145.015	158.941	165.074	133.62	254.773	244.69	289.09	180.566	154.156	153.92	134.694	91.6444	140.608	256.044	230.921	253.247	150.173	169.265	118.652	89.5149	123.357	95.783	266.528	373.063	275.704	191.369	147.57	141.578	132.579	123.896	140.037	323.072	276.621	236.723
AT1G07940	127.782	127.502	117.755	167.162	163.373	124.747	199.296	180.969	215.468	170.513	135.95	164.843	115.204	70.264	151.177	205.065	168.79	185.996	161.334	168.974	139.249	142.609	212.037	87.9661	200.737	279.347	228.783	163.725	142.697	150.5	120.073	87.8311	105.588	256.213	197.455	151.943
AT1G07950	13.709	13.023	10.7884	7.23998	9.72807	9.7446	8.524	9.31555	7.04941	10.0281	10.1036	11.1472	9.11927	12.8196	9.85229	5.10205	9.80544	6.61484	13.058	13.797	14.0114	14.5744	15.8294	11.3525	7.32126	7.24554	9.08541	11.6049	13.3782	13.1399	7.91075	8.48855	12.0166	8.11614	9.93225	10.0371
AT1G07960	17.1411	15.8522	16.1073	15.4603	14.0197	14.8769	18.8684	19.4955	17.6975	16.8271	13.8907	16.5972	13.8267	17.0779	14.6217	16.082	18.3846	21.1079	16.6923	20.8741	17.8939	23.1014	22.4227	22.186	17.9003	16.8262	15.6177	19.5283	19.4186	17.9736	15.9896	15.2572	14.3124	16.5053	17.6775	18.6087
AT1G07970	7.38069	7.07118	6.65858	5.26017	4.86404	4.44049	6.16908	7.63173	7.42811	6.72145	5.34303	7.44849	4.83534	5.11632	4.81374	6.45768	6.17372	6.27342	8.30857	8.01248	7.30785	6.38998	5.54591	4.70161	6.89943	7.8716	7.39905	7.43522	6.83353	6.79839	4.32511	4.23031	5.4641	6.29092	7.73328	6.90753
AT1G07980	13.188	10.4265	11.9992	9.37833	8.92373	8.87422	13.2584	15.3326	11.7742	12.1445	11.7985	13.6613	7.50717	11.4464	8.23091	11.4012	16.5111	15.1198	11.1006	13.0093	12.5033	10.4536	9.35774	7.69261	14.0254	16.1284	11.9053	13.4211	13.0779	11.6176	8.97894	7.24524	10.731	11.6134	14.3046	9.98425
AT1G07985	4.52442	6.45951	4.13538	2.07602	2.02364	2.86675	13.6619	11.284	9.0426	4.7665	4.36823	3.94498	2.27881	2.4773	4.0944	9.79708	6.25368	12.0525	4.05467	4.09923	2.34311	1.59016	3.50184	2.3689	13.5214	14.0311	26.7509	12.4743	2.61794	5.07066	3.97849	2.92103	1.95181	19.2397	15.7675	20.2091
AT1G07990	17.9149	21.2405	21.231	19.6432	20.9246	19.8243	17.6974	18.1369	18.444	23.2437	20.1375	19.0387	19.8329	20.0297	19.4029	16.3951	18.6602	19.2849	21.0141	20.0568	19.0057	18.2587	17.4722	18.3575	17.7629	18.7068	20.2061	21.5438	18.763	21.3638	18.6379	19.262	18.737	17.5176	18.0112	17.3604
AT1G08000	4.33597	4.40044	3.72365	3.41151	4.01473	4.241	8.6434	8.84055	7.98985	3.24984	2.57618	3.03834	3.18105	4.81837	3.51635	8.72868	9.34561	8.15236	3.66403	2.96534	4.5244	5.05383	4.61545	4.84437	8.41662	8.47751	7.92296	2.9613	3.94042	3.5639	3.94336	3.59424	4.80307	7.84324	9.64158	8.7661
AT1G08005	0.058351	0	0	0.245595	0.107302	0.212944	0	0.161127	0.256044	0	0	0	0	0.132779	0.495111	0.028307	0.009919	0	0.100388	0	0.083678	0.465332	0	0.210192	0.158023	0	0.42134	0.158225	0	0	0	0	0	0.432949	0.147294	0.418517
AT1G08010	9.35904	9.83726	9.80257	13.74	10.7943	13.8169	6.83054	8.55874	8.53458	8.62852	7.16868	7.49719	13.7375	14.4501	13.7113	6.95548	8.32302	6.63345	8.54979	9.44111	8.96582	16.9827	17.113	16.9543	8.59436	8.51242	7.88429	8.58468	8.36614	8.12218	13.8693	14.337	16.8429	8.94592	9.67096	9.27523
AT1G08030	9.09153	10.6714	9.03833	9.79071	9.83208	11.0468	11.72	12.1442	10.0309	10.7808	7.74168	9.16283	10.6863	12.1053	10.7998	9.55903	12.8146	12.4854	7.63971	10.1522	10.952	12.5892	13.8789	12.8126	11.8405	9.70465	9.2868	10.7197	10.3607	8.66623	11.4479	12.1905	12.2134	10.1181	12.1191	11.7196
AT1G08035	0.031721	0	0	0.086005	0.228668	0.289323	0.059859	0	0	0	0.093206	0	0	0	0	0.123548	0	0	0	0	0	0	0.008484	0.030637	0	0.199914	0	0	0	0	0.134806	0	0.016656	0.066465	0	0.482936
AT1G08040	12.4004	11.8105	13.9093	10.698	11.2275	9.22407	21.4148	19.4355	19.9039	13.1289	11.739	11.8889	10.526	11.9334	10.4207	15.9699	21.8754	20.6228	10.9064	12.0317	10.9463	12.9008	13.514	11.5363	19.3814	20.3112	26.0626	11.8329	11.5183	14.1788	10.2043	12.4417	11.7122	20.3057	23.8789	20.4912
AT1G08050	1.19365	1.34099	1.46816	1.76487	3.26159	2.51236	10.6724	12.1147	11.6438	1.69507	2.12118	1.26811	2.62292	1.59266	2.18189	12.4709	6.34409	15.3988	1.22705	1.34402	2.51678	1.38864	2.0114	2.13296	8.91903	7.634	4.57754	2.40716	2.02194	2.09362	2.38822	1.95114	1.68596	10.8625	7.11069	8.25398
AT1G08060	3.32613	3.86689	3.57012	3.41392	3.33793	4.04523	5.00307	5.39159	4.60222	4.31367	3.57649	3.12468	3.38978	3.92153	3.62906	4.8338	4.85528	4.73045	3.69549	3.14111	4.11541	3.29485	3.16509	2.88368	4.61972	4.69959	5.03578	4.61481	3.63919	4.25536	2.81045	3.64938	3.60197	4.43019	5.38919	5.1895
AT1G08070	0.394618	0.422341	0.484062	0.383024	0.417907	0.494279	1.73729	1.56555	1.37021	0.459845	0.47937	0.505011	0.217687	0.652888	0.334498	1.534	1.41188	1.6107	0.497278	0.450127	0.532568	0.407358	0.60984	0.446157	1.49257	1.66328	1.27715	0.994418	0.569958	0.678572	0.477356	0.544969	0.43451	1.31615	1.47205	1.62695
AT1G08080	0.010699	0	0	0	0	0.038707	0	0	0	0	0	0	0	0	0	0	0	0	0	0	0	0	0	0	0.026191	0	0	0	0	0	0	0.012122	0	0	0	0
AT1G08090	0.125472	0.079614	0.040012	0.28745	0.138442	0.121548	2.21233	4.09717	2.68846	0.060502	0.058547	0.128283	0.251996	0.110316	0.139489	2.00072	1.52336	3.82362	0	0.017715	0.114521	0.110605	0.115143	0	5.00686	3.05314	2.01553	0.018408	0.077413	0.087656	0.459987	0.324714	0.209929	0.876606	1.21203	2.87197
AT1G08100	0	0	0	0	0	0	0	0	0	0	0	0	0	0	0	0	0	0	0	0	0	0	0	0	0	0	0	0	0	0	0	0	0	0	0	0
AT1G08110	75.0715	78.052	86.3218	70.9156	62.7694	68.5656	42.5179	38.7373	43.1877	85.4501	70.1821	75.7136	67.5248	81.4033	71.8783	41.8678	53.5259	46.9563	82.2847	79.0672	81.4633	78.683	71.1926	80.1742	49.7061	51.7438	53.2333	79.1783	81.9049	87.6834	72.1696	69.0094	70.831	45.2921	51.1829	49.2856
AT1G08120	0	0.071997	0	0.090211	0	0.066997	0.13627	0.172247	0.269242	0	0	0	0.213727	0.205819	0.155774	0.480016	0.309932	0.120473	0.01933	0	0	0.394341	0.042759	0.073219	0.330918	0.259245	0	0	0.02637	0	0.136307	0.098101	0.127081	0.130868	0.07472	0.254117
AT1G08125	14.0714	14.9151	16.3551	13.8722	13.2732	11.5102	11.0331	11.1386	11.2087	16.4157	13.343	15.5177	12.3841	14.3758	12.8285	10.3519	14.8503	12.1785	16.0192	17.3368	15.2301	17.3856	14.1365	14.1757	11.361	12.0006	14.4713	14.5639	16.326	17.8269	13.6443	11.592	15.2987	10.4226	10.1901	13.8006
AT1G08130	5.54105	5.46906	4.96283	6.12394	6.13739	6.27119	17.6461	18.4886	17.5778	6.39852	4.3115	4.60857	7.50214	5.36668	6.02439	14.6055	16.5997	15.8678	4.34946	4.95662	5.14301	7.52954	8.29608	7.01684	15.6703	17.2104	16.5107	6.31048	4.60301	5.88595	6.57598	6.96006	7.37291	15.5676	16.4081	15.25
AT1G08135	0	0	0	0	0	0	0	0	0	0	0	0	0	0	0	0.027122	0	0	0	0	0	0	0	0	0	0	0	0	0	0	0	0	0	0	0	0
AT1G08140	0	0	0	0	0	0	0	0	0	0	0.006831	0	0	0	0	0	0	0	0	0	0	0	0	0	0	0	0	0	0	0	0	0	0	0	0	0
AT1G08150	0	0	0	0	0	0	0	0	0	0	0	0.011591	0	0	0	0	0	0	0	0	0	0	0	0	0	0	0	0	0	0	0	0	0	0	0	0
AT1G08160	5.8742	4.31445	5.30075	4.52673	4.11162	5.3761	7.81624	9.14777	6.83114	5.40655	3.4804	5.23253	6.14738	6.18185	7.92578	5.58202	6.97467	9.09817	5.15427	4.19031	3.36932	3.78866	7.12431	6.51286	7.33409	6.18955	6.52147	7.43346	3.02977	3.74992	6.65403	7.50867	7.10024	6.37623	7.36819	5.57229
AT1G08165	1.60938	0.589233	0.707192	3.73062	1.70347	3.19933	24.2464	9.09923	8.22356	0.312186	1.19302	0.982111	3.04153	2.909	2.3908	5.59331	14.1988	6.08311	0.646718	1.09062	0.544687	3.4041	5.36638	6.37915	6.1106	5.8282	30.567	0.752121	1.38049	0.750618	3.74528	4.57303	7.66762	7.77921	19.0436	9.38741
AT1G08170	0.02511	0.051662	0	0.168419	0.221829	0.883346	6.35343	2.05132	3.43527	0	0	0	0.344257	0.48854	0.222808	2.1312	3.08325	2.02788	0	0	0.050099	0.344317	0.525159	0.123694	1.79924	1.17931	10.6578	0	0	0.117583	0.194963	0.462089	1.25844	3.6529	3.88477	1.93381
AT1G08180	7.36805	10.0891	6.29057	2.01193	3.06343	2.89564	5.77896	5.93777	6.22507	9.58873	5.56332	6.53595	2.89383	4.44582	3.52261	4.55767	5.97088	5.6933	8.99294	6.40289	7.37586	6.52331	3.75951	4.16256	6.7343	5.2642	11.2261	6.0729	8.67771	7.58676	3.78302	3.15182	4.06957	7.49845	9.85947	8.17347
AT1G08190	23.9833	22.7606	22.2066	24.8238	27.3106	25.1594	43.1297	39.5612	41.4506	24.4929	21.718	21.4236	25.5089	30.9946	26.3967	41.5234	44.4046	40.8024	22.7553	24.1715	22.0858	28.5797	23.5217	21.4654	41.936	45.1379	45.1162	23.6418	23.0686	21.9311	24.6345	26.7791	25.6476	39.5421	47.9101	44.3008
AT1G08200	85.8643	122.602	107.208	137.869	131.309	131.048	210.606	263.777	248.099	117.689	79.1824	87.5048	166.616	152.777	156.93	221.036	217.15	208.151	87.4599	101.002	89.7257	111.828	158.24	124.306	262.619	213.118	260.448	86.3555	92.2193	95.2195	133.456	128.657	134.389	217.532	244.563	225.336
AT1G08210	14.4139	13.4	14.8771	10.0201	13.1634	10.6274	10.6387	10.4604	10.021	16.1295	12.2428	15.7536	10.5885	15.4831	11.305	10.4907	12.2569	12.5289	16.3999	15.1138	16.967	16.024	16.7556	14.3983	11.5256	11.1419	12.4266	16.3385	17.251	17.4352	11.7074	11.1848	14.1833	12.3129	12.6399	10.9483
AT1G08220	1.62403	2.06499	2.32441	2.91127	2.69475	3.96035	4.9147	8.59717	7.97344	1.54538	1.32564	1.12648	3.79778	3.68545	3.62094	4.26429	5.16539	5.4613	1.65807	2.55734	2.48961	3.65695	4.79414	4.45568	5.7645	5.7207	6.13959	1.77812	1.99238	2.6316	3.37188	3.92939	3.72364	4.24441	4.36605	6.85471
AT1G08230	5.83256	5.03904	4.35812	4.41673	4.37916	5.58987	33.5991	22.7202	26.5772	4.79288	3.95861	4.52484	4.10614	4.87453	6.08116	19.8252	27.3029	17.7975	5.12585	4.24305	3.73893	6.9304	6.58776	6.41703	19.249	18.0144	33.9859	4.11673	4.19405	5.20818	6.08101	5.6983	7.754	25.0158	23.7336	24.5353
AT1G08250	2.55926	3.06038	2.16935	7.20364	8.51834	7.97455	20.9645	18.1436	19.0437	2.58643	2.09918	2.39884	9.58445	7.43378	7.42422	20.2584	22.515	19.3526	1.91121	3.18661	2.15983	10.1751	9.80952	11.6516	20.3191	20.4246	28.5981	3.71787	2.99844	3.26672	11.298	10.3007	10.6004	22.4768	23.0292	18.611
AT1G08260	3.05206	2.9809	2.1507	2.37798	2.41951	2.22498	2.75456	3.55941	2.9649	2.23459	1.87101	2.34956	3.50544	3.79843	2.84037	2.54386	2.71753	3.00677	2.15126	2.35008	2.83735	4.22014	3.382	3.46993	2.89705	3.0338	2.60112	2.62925	2.54335	2.05957	2.23147	2.44426	3.10757	3.27343	2.95013	3.14772
AT1G08270	0.778326	1.01489	1.15336	3.68304	4.05855	5.23965	1.81842	3.49874	1.85936	0.905878	0.668654	1.46487	3.99392	8.97607	4.34241	2.97224	3.42169	2.38334	1.05193	0.883799	0.723099	9.9795	10.5845	10.0074	3.14538	2.43092	1.90573	0.956678	1.2432	0.913295	7.66581	7.96306	7.95206	2.72534	1.76708	2.06145
AT1G08280	0.469589	2.23429	1.45045	2.56082	1.75323	1.8532	1.83375	2.08568	1.62032	2.19501	0.772112	1.73708	2.85479	3.1349	2.27405	1.61277	1.58133	1.64493	1.26286	2.33325	0.403129	0.727301	4.32911	0.532047	2.16942	2.16101	1.39845	2.06713	2.22965	1.73848	2.47336	2.66087	3.86249	1.13195	1.57163	1.37482
AT1G08290	0.687569	0.374297	0.811705	1.58651	1.03895	1.20421	3.81262	3.92629	3.29016	0.694125	0.291617	0.451413	1.54319	1.15456	1.57373	1.71394	3.71886	4.37348	1.01639	0.486894	0.780195	0.922272	1.64933	1.89139	3.46569	2.98423	4.47075	0.553523	0.448803	0.323024	1.53173	1.15124	1.09828	3.59654	3.49358	2.81342
AT1G08300	1.35147	1.76205	2.93207	0.350292	1.34205	1.62143	0.819195	1.10192	0.862902	3.00607	1.82732	2.16119	0.38822	1.26382	1.34006	0.846148	1.38073	0.873055	2.84791	2.74893	1.69331	1.10696	1.39312	1.19618	1.02109	0.629085	1.99968	3.02042	2.43268	2.35118	1.57931	1.04493	1.41461	1.78571	1.4466	1.54917
AT1G08310	1.21322	0.244942	2.96485	3.26788	1.23757	1.77306	4.3141	1.85388	3.09956	0.935024	0.571473	0.89692	3.05034	1.30755	1.8618	2.16957	1.56368	2.01498	1.81087	1.2409	0.687727	0.730377	2.16884	1.76147	2.21693	3.42153	8.04908	0.975291	1.53569	1.17365	0.969444	1.38023	1.95171	3.8139	9.10192	3.77324
AT1G08315	12.0047	13.049	15.2551	6.49455	7.34453	7.64578	5.51268	6.28465	7.06478	16.5293	17.7875	15.8727	5.9261	7.06143	7.57464	8.19514	6.94677	7.08996	17.8912	13.833	13.0945	5.71553	5.55157	6.75479	6.82202	6.78476	9.88839	15.3768	16.2317	14.4642	6.95142	6.50885	5.64688	11.3639	8.49439	8.36507
AT1G08320	5.61847	8.22357	6.55933	5.30608	8.14703	7.35037	6.47538	5.96761	3.76942	8.39866	6.11526	6.51316	5.03746	6.4315	9.1267	3.1736	3.18209	8.98496	6.79895	9.33789	2.97389	3.89991	6.09749	5.69437	4.17966	2.69865	5.47968	10.4018	5.27173	3.55289	7.66297	5.52297	2.17264	5.31502	5.74063	3.94443
AT1G08340	2.38649	2.62941	2.49188	2.20092	2.22418	2.39502	2.97343	1.78646	2.51146	2.65487	2.2222	2.70562	3.34067	1.28352	3.13447	1.40735	1.64316	4.06135	1.78878	3.17681	0.767705	0.447894	0.902771	1.61602	2.88228	2.67778	1.67717	4.80043	1.97521	1.73561	2.42114	2.53527	0.788683	1.91578	1.938	1.26061
AT1G08350	4.07251	5.26291	3.76213	2.62569	2.59435	2.36051	1.4267	1.56156	1.07996	3.72869	3.4882	4.22182	2.75264	1.99652	2.729	1.3465	1.59597	2.04756	3.91875	4.64046	4.3178	3.58237	3.05376	2.67054	1.72727	1.46408	1.15502	4.16982	4.53199	3.77374	2.55714	3.09031	2.34499	1.55354	1.60253	2.05389
AT1G08360	160.255	146.37	123.27	116.699	112.367	112.963	184.501	232.635	198.601	133.99	105.176	149.687	114.676	141.671	118.153	188.892	214.28	213.789	137.007	173.908	148.79	217.158	195.712	172.365	209.345	208.182	156.631	136.315	134.756	128.57	141.616	131.03	148.983	142.695	174.781	192.087
AT1G08370	20.5795	21.9092	24.1492	16.2703	19.2869	17.1704	22.4016	20.382	21.2161	27.2391	20.8413	22.6835	15.223	16.5963	17.3235	21.8731	23.244	22.51	23.2293	24.5302	20.3772	16.8904	14.5856	13.6031	23.0962	23.3867	21.6118	21.7384	19.802	23.9981	16.3579	15.2738	15.4513	22.243	21.5316	22.8754
AT1G08380	1985.15	1194.57	1260.41	1249.15	1029.99	1100.23	236.521	256.483	243.834	1249.65	1585.82	1909.2	1268.7	1037.78	1246.6	308.406	288.25	265.771	1400.27	1398.24	1402.45	1132.95	1057.45	1176.37	293.125	335.608	331.295	1294.32	414.154	1312.7	1116.73	1288.51	1357.39	263.085	297.325	267.133
AT1G08390	8.21669	7.9653	4.93429	2.10811	3.03002	4.83169	1.77527	2.53582	2.43049	5.36494	6.5188	7.76978	3.96027	6.51313	3.72183	1.48391	3.19731	2.34944	6.09549	5.82939	8.52941	6.87838	8.11757	4.48492	1.5503	1.4953	1.4729	6.20165	6.00907	6.50826	3.29113	3.07492	5.14799	1.54289	1.82876	2.24144
AT1G08400	1.89421	1.92337	2.1472	2.50135	2.19906	2.36157	3.10646	3.17936	2.95023	2.01354	1.49376	1.92627	2.08247	3.20713	2.01684	2.49903	3.08039	3.2495	1.69532	1.65703	1.82936	2.94881	2.77848	3.24759	3.79168	3.47562	3.29481	1.98089	2.86641	2.30099	2.90452	3.10625	2.19229	2.75457	2.79788	3.24175
AT1G08410	4.84158	4.34401	5.32788	7.48775	6.08241	7.02019	24.1364	27.9362	20.2919	4.7835	3.07881	5.73492	8.24504	7.16481	6.51093	24.1388	20.7759	25.8804	5.62015	6.86867	4.80163	9.90391	11.1652	10.9732	21.4855	21.5933	14.6376	6.4951	3.74555	5.2913	9.7476	8.85678	9.71976	17.8963	16.8922	21.3699
AT1G08420	21.8633	22.0597	22.4628	25.7196	27.519	25.4744	41.5821	40.1105	39.2459	23.4764	22.6127	22.2112	26.7214	27.5999	27.0779	42.4755	42.3858	43.0438	24.178	22.0461	22.9218	21.9656	23.1142	21.2745	38.7274	40.6588	40.2871	24.4945	19.8017	22.4519	25.023	26.1399	24.7393	36.0584	38.0725	36.381
AT1G08430	6.31979	6.13251	4.62157	4.53589	3.63614	8.16498	2.06829	4.06538	1.68632	6.21411	2.18198	6.94327	11.5909	4.64338	14.5374	0.439708	1.59263	7.23089	2.53304	6.46352	0.713273	3.40215	9.33364	5.71781	1.74721	3.1148	3.27104	9.46798	3.98775	2.41842	9.16036	13.103	6.22278	1.1868	3.55948	1.1939
AT1G08440	0.036615	0.074076	0	0	0	0	0.21074	0.011983	0.123329	0	0	0.026719	0	0	0	0.082756	0.117448	0.180957	0	0.042124	0.024351	0	0	0.039095	0.184023	0.081036	0.050415	0	0	0	0	0	0.014725	0.253056	0.179202	0.048312
AT1G08450	29.9285	46.7344	37.8474	31.9555	36.5501	26.0215	14.1556	14.918	15.9611	40.0095	29.6415	30.1513	36.7722	27.2599	21.339	8.7993	10.9734	10.7062	26.028	35.5903	40.5147	26.063	27.1499	28.9312	9.84355	9.49761	10.4845	33.0523	43.261	33.8527	24.1784	28.2641	29.4781	16.5999	11.9306	16.7418
AT1G08460	20.3841	19.5032	20.5695	18.2812	15.7451	14.3049	7.47526	7.81529	6.72724	23.8359	21.1978	21.9586	15.7312	18.2732	16.7081	7.55286	9.23918	7.65114	24.9318	25.6597	21.7209	12.9755	12.4238	13.6539	7.51429	6.81798	8.9338	25.1078	27.0638	23.58	16.4297	13.7802	13.3932	8.13814	8.42032	9.01217
AT1G08465	8.99806	14.1605	13.3979	14.7671	12.1444	9.47747	13.0962	10.4701	12.0613	11.939	8.93945	7.71418	13.0201	11.4715	10.8242	9.90085	9.9676	9.29354	8.49069	7.90007	10.2972	12.4427	12.095	11.7297	10.7932	9.93883	12.4357	6.4383	9.30518	9.14815	7.99319	8.43667	12.646	11.2349	11.2915	12.1884
AT1G08470	10.2249	8.67285	7.23592	7.15786	7.20058	7.19346	16.6532	16.7373	16.2555	5.84049	7.31646	8.65004	9.13536	7.80798	7.96158	15.2919	16.4932	18.5523	7.05582	9.90556	9.52403	11.2523	8.40693	9.45388	17.6031	16.1365	14.5125	6.51159	8.2406	7.52354	6.91379	7.26146	9.23722	14.5545	17.1129	13.0305
AT1G08480	49.5281	34.1959	33.8782	42.2604	45.0974	42.338	36.0433	41.1882	40.9995	42.2157	41.0532	47.5528	47.1879	46.5742	47.8711	32.7879	39.9152	43.2244	42.705	57.6372	44.7314	58.7356	55.3921	50.8376	39.0771	40.7205	32.6079	52.2968	48.3496	43.6722	46.3683	47.3564	49.7783	30.1519	33.4698	30.0399
AT1G08490	20.6127	26.3988	22.7925	32.7446	30.9596	29.2896	35.1762	33.7606	24.4905	23.8744	26.8568	20.5202	31.1719	23.8146	23.1441	29.9917	36.821	26.0509	21.3667	19.4629	24.7725	24.7411	26.3357	25.0775	36.2451	33.0091	26.1432	25.5567	24.3556	26.5504	25.1158	23.5695	34.0067	34.0263	27.4709	36.984
AT1G08500	3.19807	2.42857	2.09963	7.07003	7.96832	7.79568	5.87924	6.11329	5.57715	4.0604	1.54921	4.38548	7.05343	7.45723	9.89239	4.33685	5.97788	7.3449	2.36878	4.12335	1.54079	10.0211	9.22731	7.67856	5.0741	5.05999	7.23623	6.1471	3.28302	2.18372	6.06322	9.96705	9.02604	5.80045	6.19757	6.0518
AT1G08510	43.1793	70.7644	54.4017	54.3957	49.9962	33.5983	50.2819	49.5438	38.0151	51.3057	77.4184	45.421	31.1912	42.2716	52.3799	50.4895	52.7858	50.7916	72.4871	68.2567	66.4704	37.9919	45.0431	41.2987	50.3354	52.2864	61.1986	60.2074	68.1145	63.149	27.1068	28.8938	27.9367	46.9858	33.4864	28.0445
AT1G08520	96.9879	108.79	105.865	84.3053	84.5135	72.1596	38.0389	42.8329	43.6824	98.182	111.115	98.5849	71.0726	61.243	67.2417	44.3086	38.2319	36.6059	107.237	93.909	114.246	64.1979	54.9228	55.4034	46.8954	48.6175	42.802	97.8592	104.946	109.569	64.4777	65.2458	75.8395	48.2172	43.8458	48.0722
AT1G08530	6.72981	9.01997	6.84255	5.54066	6.12819	6.12906	7.88475	6.94391	6.6655	7.56295	5.83235	5.64639	7.21425	7.42661	6.62286	6.85384	7.61397	7.25763	5.98376	8.43102	7.95676	7.76614	6.6566	7.60964	5.60389	6.4043	7.55953	8.7552	8.93832	5.94937	5.43787	7.78369	6.00729	8.46934	6.49489	8.37115
AT1G08540	49.6938	59.1239	49.775	49.5786	51.3458	43.9904	19.2022	23.2535	25.5116	49.9163	51.0854	45.2425	44.0178	50.7238	40.2669	28.4067	25.9944	20.6791	46.8338	43.619	50.5508	42.7813	42.1421	31.0145	24.9086	26.7306	21.7499	37.3544	47.5238	48.587	41.4321	41.155	44.9337	27.3529	25.6658	31.0904
AT1G08550	53.8883	57.5117	50.3517	74.4873	63.6114	78.1659	34.0669	36.4053	39.0824	46.4727	58.2035	51.3664	68.5301	69.7917	68.6895	48.3104	39.875	33.5447	49.0066	46.2052	48.9293	85.1639	79.0986	88.3366	42.566	43.0844	41.5569	46.5907	48.7977	48.8326	77.4063	80.2081	74.0775	41.709	43.6927	46.5285
AT1G08560	22.131	14.6473	12.9298	12.5272	13.7418	7.54636	9.68633	14.219	14.2276	14.1141	6.96152	13.3389	16.3018	16.9342	13.8553	10.0966	8.81729	12.8211	13.9549	15.6843	17.5449	37.0497	28.4547	27.1826	13.0524	10.3322	8.48564	9.43198	10.1048	10.0864	10.5454	13.9319	29.4305	10.7999	8.80227	11.0992
AT1G08570	45.7018	64.7172	68.0177	63.1459	55.449	62.449	40.4509	48.0432	47.2644	63.0455	55.8469	54.8481	64.5529	85.0373	73.8954	63.527	55.8162	49.1007	54.3839	55.9697	47.2189	121.47	114.679	170.601	72.9247	79.5273	79.8541	61.3157	68.0192	64.1711	99.4967	94.3292	94.3896	82.3888	86.0495	84.3584
AT1G08580	20.7647	18.0989	13.212	26.053	30.8817	32.7298	82.8076	108.636	96.2088	20.289	13.3053	19.0389	29.1572	37.5609	32.9526	104.859	99.8377	108.49	20.4075	20.7366	18.9225	57.2712	49.8085	51.7856	96.4676	82.0473	58.5204	20.8789	17.6159	18.3343	40.2006	45.161	50.9213	82.1637	65.7172	87.1078
AT1G08590	4.86958	3.93617	3.76904	0.878887	1.31676	1.24524	1.39219	1.86213	1.28276	4.74251	3.50791	4.64695	1.30095	1.68676	1.27846	1.22693	1.62883	1.98057	3.95768	5.32199	4.00747	0.980903	1.20537	1.0067	1.90055	1.54654	1.56572	5.9246	3.63861	2.95712	1.4621	1.68071	1.3708	1.37113	1.55092	1.53795
AT1G08600	5.59754	6.43538	6.45933	6.34618	7.08765	7.24808	13.0768	12.5642	11.2412	5.75661	5.37352	5.31105	7.11968	6.69982	7.30973	9.68578	11.4311	12.1419	5.87235	5.86451	5.44723	6.66964	6.5856	6.15311	10.8945	11.9493	9.63328	7.45971	7.10357	5.87287	6.27163	6.88115	6.50052	10.1153	11.7241	10.9001
AT1G08610	2.10674	1.85286	2.20097	2.32556	2.76507	2.73012	4.09258	5.06052	4.05745	2.77653	1.55155	2.71611	2.17711	3.18184	2.43402	5.8344	4.30163	4.73135	2.57077	2.91223	2.75168	5.39452	3.99301	3.79304	5.40233	5.11475	2.82176	3.60994	2.21975	3.47267	3.74408	3.63173	3.77206	4.91506	4.6421	5.41444
AT1G08620	6.54818	8.02579	6.71123	7.44618	9.27871	8.86911	10.7923	10.8695	8.72294	7.95648	6.04589	5.81095	7.50509	9.5259	7.50389	11.7035	9.85819	10.8714	6.28429	6.44482	6.49186	8.03595	7.2465	6.54565	10.2493	9.49729	10.4883	7.26724	6.91264	7.94788	7.49191	7.67867	7.08352	10.0157	9.74589	12.0167
AT1G08630	59.2104	120.29	184.796	76.2537	133.92	69.5985	22.9072	22.2141	30.3093	183.253	156.283	169.186	38.2349	80.7585	53.5301	24.4966	24.0638	22.2874	215.306	179.515	178.36	31.0885	29.5536	8.07715	26.7741	27.6419	27.8978	176.537	191.612	238.135	42.322	30.8998	14.5227	27.5524	23.4968	23.4446
AT1G08640	31.0625	31.9519	28.6123	33.5753	32.8944	30.9982	56.377	55.5936	55.3065	26.2009	25.9494	29.385	29.6362	35.3832	29.832	52.2633	65.6704	51.9384	28.8788	29.6736	36.1627	45.9527	41.0207	37.8913	53.1815	62.5063	49.5964	22.3132	30.5901	33.975	33.2473	31.4323	29.9851	54.655	51.8568	52.622
AT1G08650	10.0145	7.63154	7.91338	185.383	168.118	183.935	257.867	165.004	140.754	10.7195	6.15729	5.8881	137.984	164.39	138.749	165.606	206.933	155.069	8.17129	12.2556	7.4154	252.98	206.137	206.504	153.674	119.279	429.997	12.5475	7.24288	7.88838	207.168	100.547	245.125	185.149	256.09	184.009
AT1G08660	19.8364	18.2211	19.9718	14.567	17.3438	14.9475	9.54993	10.0137	9.23526	21.5722	18.8323	20.963	16.8034	18.6565	17.9391	8.32402	13.3564	9.25704	20.226	25.0077	22.6043	30.2587	24.2751	23.9871	9.7315	8.88312	12.4484	22.9903	23.5607	19.8861	16.5888	19.2961	21.1781	10.0208	11.3582	9.21388
AT1G08670	0.960473	1.49066	0.892863	0.545917	0.702311	0.686388	0.604397	0.749988	0.475173	1.22639	0.699641	1.07938	1.08062	0.429221	0.735063	0.275463	0	0.477774	1.53742	2.16004	0.179577	0.460341	0.559188	0.666201	0.781983	0.180547	0.149419	2.41044	1.1809	0.9318	0.661664	1.29155	0.560699	0.344341	0.873008	0.328494
AT1G08680	10.5281	12.6829	13.636	11.4468	14.506	11.6923	9.6341	7.95332	8.91271	14.4026	10.4575	9.21628	9.62221	12.1162	9.8349	9.32529	12.0717	7.86291	11.5688	10.4167	13.3264	11.6212	13.007	11.4001	10.4407	9.37908	10.5713	12.9804	11.6455	15.0024	9.30485	8.2861	12.2759	12.3114	8.88973	12.5825
AT1G08695	0	0	0	0	0	0	0	0	0.08037	0	0	0	0	0.059376	0	0	0	0	0	0	0	0	0	0	0	0	0	0	0	0	0	0	0	0	0	0
AT1G08700	19.7293	15.9631	16.4752	11.8502	11.1134	14.1813	19.1185	18.3719	18.1507	17.3138	18.6349	21.4497	13.7115	16.3738	11.9528	19.2203	20.9582	19.3432	21.1002	22.6449	20.4592	17.2045	16.7286	14.4488	20.2291	19.2139	16.7953	21.0334	23.031	17.6486	14.5397	14.6099	14.9458	16.1767	17.3039	17.6016
AT1G08710	7.21221	6.47469	8.26795	4.32831	3.84201	5.39125	2.98665	2.83362	3.58925	5.71319	5.59699	6.88457	4.50687	6.1333	5.31629	3.62647	3.67495	3.57416	7.08708	7.20544	10.7599	4.68319	6.96629	6.06449	3.56609	3.7364	2.98434	7.0365	7.33156	6.65392	5.78104	4.12048	5.9497	3.39401	3.64708	4.60406
AT1G08720	7.35844	10.4865	14.5762	9.68542	12.4314	11.0843	5.35356	6.96734	5.41744	11.1395	13.1363	11.4444	8.92834	8.57038	8.51394	6.7686	6.93038	6.64097	12.3848	12.8449	10.593	9.41359	8.77385	7.86106	6.11904	7.91899	5.64848	13.1496	10.6134	12.2204	7.28632	7.92823	8.72847	5.81177	6.41048	6.80876
AT1G08730	0.21421	0.264736	0.218173	0.229076	0.229174	0.270008	1.36626	1.57683	1.85216	0.194852	0.332189	0.213859	0.338396	0.173086	0.189379	1.16335	1.72668	1.28858	0.222128	0.154728	0.137618	0.389519	0.224913	0.199671	1.6263	1.40314	1.64328	0.176973	0.148113	0.157057	0.447945	0.221929	0.279219	1.0801	1.68766	1.75368
AT1G08750	6.78229	8.02145	7.27556	7.17697	5.80909	7.07888	6.23098	6.22585	5.931	8.76841	6.12171	7.70235	4.97604	6.04299	6.63909	4.74976	5.84413	4.77427	5.7511	7.35885	6.72109	6.57837	7.33242	5.13133	6.37318	6.49077	5.56396	6.37026	7.47531	9.19056	4.46264	7.60745	6.4702	7.4949	6.15309	5.72309
AT1G08760	8.6875	6.70936	8.65262	5.36048	6.26126	6.04352	8.712	10.5058	8.21089	8.4688	7.24795	7.63771	5.95513	5.23122	5.89123	7.23852	9.92212	9.09486	8.05371	8.96006	7.05545	4.53904	4.24243	5.03649	9.04542	8.03828	8.36605	8.63855	7.94041	8.36946	5.96948	4.03847	6.12577	8.31666	8.81656	9.28111
AT1G08770	18.5878	15.8743	18.3188	15.5494	18.3542	20.8486	15.3639	15.4	15.0567	20.7922	17.0641	20.4848	17.9895	17.9908	17.4801	16.0898	16.7422	16.8069	19.1909	18.6564	17.3184	16.4555	16.5718	17.5584	15.9119	15.159	17.527	20.97	19.6546	18.3195	18.5549	17.4221	14.6221	15.3874	17.312	14.1194
AT1G08780	26.1772	20.2222	24.2388	20.4301	22.8453	24.3708	33.6149	32.4473	38.6647	22.8459	10.7903	10.8906	10.1238	24.5727	25.6049	34.1339	43.3862	34.2799	22.3839	11.257	21.4497	30.2134	32.3766	27.8481	17.4643	37.9949	18.0609	20.2451	8.49089	16.7481	27.3031	25.8551	30.4222	25.624	16.3745	33.7136
AT1G08790	0	0	0.033169	0	0	0	0	0	0	0	0	0	0	0	0	0	0	0	0	0	0	0	0	0	0	0	0	0	0	0	0	0	0	0	0	0.029971
AT1G08800	5.00564	7.70013	7.8952	8.21615	9.9321	7.76641	4.02187	5.03462	4.08415	7.22387	5.52834	5.27444	7.56486	8.29245	8.19576	3.72398	3.61201	5.79051	5.47922	5.92377	4.99599	4.7931	4.44386	5.74752	4.44593	3.34687	3.27637	7.66581	6.47743	6.74296	7.39586	6.84428	5.1922	4.45875	3.53814	3.30513
AT1G08810	5.92359	7.67125	9.41735	14.4999	12.9629	15.2349	12.8427	13.0764	11.1891	7.36264	6.67197	5.8766	13.9775	16.7829	12.238	13.4649	15.498	10.8248	6.91705	6.59599	8.04539	12.3603	11.6442	12.2561	13.0453	13.4702	12.2188	5.81232	8.11812	8.36159	14.0242	12.521	16.4491	14.8837	15.5533	12.8745
AT1G08820	25.1112	34.42	36.1358	24.96	27.1431	27.1295	13.4234	15.1605	15.578	37.9827	27.3348	29.8826	20.4012	24.0678	26.5688	13.1934	15.1155	19.1698	27.6938	34.2874	29.7986	18.7131	21.72	18.2147	15.3413	14.7426	20.0823	36.4825	32.357	35.1343	23.3999	24.1633	21.6367	18.3969	20.1203	13.4154
AT1G08830	47.6267	72.5435	55.9836	73.1768	104.516	47.5891	72.059	91.7033	99.7015	81.0004	78.5261	95.5097	64.2554	89.2432	50.307	105.259	52.9055	165.481	65.1749	85.5238	71.7327	55.4474	51.9778	29.4228	125.501	111.233	70.5923	81.4116	66.9643	53.1261	44.0572	42.5031	31.7102	104.512	54.0017	90.168
AT1G08840	1.1034	1.47279	1.24577	1.02843	1.07269	0.878469	7.02608	8.25762	5.9858	1.23363	0.827157	1.20997	1.16266	1.08287	1.1302	6.90046	7.1822	6.07828	1.15509	1.20877	1.21092	2.07945	2.03749	1.71593	6.80436	6.7098	7.10183	0.95686	1.0522	0.742739	1.28882	1.27109	1.2761	7.04668	8.22433	8.75232
AT1G08845	5.18054	6.37932	5.26105	5.82858	5.12767	4.75465	6.7132	9.14665	8.55916	5.48237	5.00137	6.87222	4.54543	3.21554	4.86026	9.00657	7.08049	8.62973	5.44135	6.50174	5.73296	5.55656	5.49284	7.35244	7.62033	8.75628	7.21934	6.54089	5.51644	5.72598	4.31379	6.1708	5.66941	7.20527	7.39697	8.05417
AT1G08860	0.084241	0.134115	0	0.038096	0.040825	0.021026	0.179103	0.091092	0.046302	0.114725	0.075172	0.055654	0.073987	0.063653	0.049221	0.076071	0	0.119535	0.045856	0	0.121105	0.163996	0.089462	0	0.034102	0.091124	0.086818	0	0	0.218956	0.520876	0.074385	0.022686	0.2487	0.116877	0.151982
AT1G08880	74.8738	80.2511	73.4887	151.38	117.684	150.32	48.3562	55.9215	55.2727	79.8988	64.4679	70.3971	135.605	109.715	138.279	54.0455	60.2125	62.9732	69.7481	77.9284	69.5245	153.419	145.379	162.595	50.6095	54.1152	51.7202	74.4767	72.8513	76.2665	142.558	135.087	150.777	49.8639	50.2896	48.7036
AT1G08890	9.24933	9.34305	12.3473	72.661	52.8962	81.3579	43.6076	40.383	33.0322	12.3305	10.1341	8.49255	71.0296	77.7878	77.838	34.3511	44.6901	51.2992	8.54344	12.6148	7.52858	141.304	135.399	184.416	41.2918	38.0431	45.8856	14.8808	11.3462	12.3368	124.275	117.677	104.368	33.9529	42.5876	34.6064
AT1G08900	15.1182	18.242	19.749	11.8821	14.9128	10.5497	0.816771	1.00871	0.728659	19.7821	21.8644	18.5753	13.2756	13.6173	11.4277	1.04936	0.84291	0.745224	17.1038	17.0982	19.5527	10.2833	9.98035	9.87582	0.848146	0.667858	0.862003	22.5003	26.0676	23.7223	9.9464	9.55246	7.50159	0.864397	0.67715	0.483144
AT1G08910	6.84433	8.20942	7.58764	5.32978	5.33126	4.983	8.08201	7.96616	8.7285	7.3791	5.807	6.46287	5.83763	7.01633	5.83279	7.81602	8.50804	8.5752	6.80767	7.3662	6.92468	8.20496	7.14356	8.07886	9.29359	9.2846	8.58882	6.67874	6.46622	6.85365	6.27195	6.47235	6.44618	10.4306	10.6517	11.0517
AT1G08920	10.6732	9.24479	9.48184	28.4007	25.2662	33.0197	37.2062	42.481	28.8542	10.7053	8.5869	9.58382	27.4504	27.3084	33.8674	35.7004	45.1963	38.6091	9.12494	9.11645	8.75856	33.088	32.9837	51.3146	33.4669	30.0676	46.2597	11.2314	8.20123	10.3311	44.0684	37.5414	32.7364	35.0598	41.7864	30.9879
AT1G08930	124.24	132.268	169.259	227.726	241.638	220.576	49.4036	43.7522	40.1693	164.73	229.352	190.288	199.953	130.03	185.65	40.0602	19.3835	62.9956	171.182	138.79	213.554	76.6825	106.921	121.893	26.7522	26.2528	19.7335	266.616	188.328	200.504	152.071	138.755	100.186	66.6797	44.9417	49.5557
AT1G08940	8.96841	7.75506	9.956	20.5362	28.7041	21.076	15.9962	15.9917	18.8948	9.91799	10.0148	10.709	19.8389	16.1762	18.0207	11.6587	7.45617	19.4362	10.105	10.5448	12.8054	10.2941	15.5291	16.7604	9.99101	7.97905	9.11689	13.6974	13.0294	9.69217	25.5376	22.4218	14.9969	15.6634	9.89934	11.9666
AT1G08960	5.00657	4.12568	3.97365	4.43268	4.34223	3.72859	6.80886	6.83578	6.75172	3.75426	3.4109	4.4747	3.47715	4.01431	4.23444	5.36968	8.05435	6.26449	4.20296	4.71906	4.07474	4.09628	4.46497	5.01151	6.9109	6.45843	6.36452	3.41425	4.52612	4.38875	5.00864	4.55563	4.0121	6.25295	8.96475	6.42186
AT1G08970	2.65115	4.62987	3.3823	6.87136	4.82911	4.78631	19.4225	10.0365	27.2658	2.88082	0.924546	2.15325	5.48432	9.32049	3.02995	15.7916	21.1323	11.0977	2.61061	2.40769	1.65614	8.73948	4.71752	15.2365	9.33111	13.3552	5.82715	1.13303	3.53163	2.21747	4.21799	2.48081	6.4431	17.6361	15.7819	14.0396
AT1G08980	80.3781	80.2201	81.4826	65.3154	67.7377	68.0033	16.1142	19.2018	18.4079	92.5727	100.337	92.287	56.0605	66.5007	70.1725	20.1971	19.3177	26.0973	98.7253	90.0056	66.009	60.996	59.7956	62.1588	25.752	23.3591	36.0119	99.3546	100.543	99.893	61.7019	56.7296	59.9706	23.4903	24.2426	24.5641
AT1G08985	0	0	0	0	0	0	0	0	0	0	0	0	0	0	0	0	0	0	0	0	0	0	0	0	0.053313	0	0	0	0	0	0	0	0	0	0	0
AT1G08990	2.3019	2.31146	1.7946	1.69561	1.46382	1.45077	2.29733	1.88118	1.1194	2.34701	1.39412	1.97595	2.83977	2.27553	3.06815	0.584729	2.23634	1.37796	2.11095	3.4814	0.84578	1.54185	2.10063	1.35891	1.3429	2.13896	2.04633	4.37762	1.86468	1.28891	2.40768	2.72747	0.469707	1.91931	2.07563	1.33564
AT1G09000	0.834007	0.817628	0.611139	0.874256	0.979739	0.70839	0.842977	0.99102	0.849769	1.13014	0.662079	0.997098	1.29898	1.17807	1.26621	0.912381	1.00082	2.37625	1.15782	0.825915	0.605838	1.00496	0.886321	0.678663	1.32932	0.785633	1.12272	1.17822	0.559197	0.425935	0.642601	0.719201	0.616163	1.17722	0.775546	1.05418
AT1G09010	27.3266	34.365	32.7311	18.4939	18.9306	13.8448	4.5308	5.55041	6.26064	34.2066	31.6631	29.0023	15.6081	17.2636	16.6451	6.35802	6.46471	5.61185	32.9023	32.6386	33.0695	14.4383	14.2549	11.6361	5.94046	6.23717	5.22543	33.1822	32.9209	35.9136	12.8488	12.3856	14.4455	6.18799	6.19088	6.67348
AT1G09020	16.1989	17.1512	18.1059	22.9324	22.0187	21.8624	31.6806	32.5646	30.2065	17.3741	16.7187	16.04	21.8657	20.8049	21.9113	30.313	29.8096	33.2602	17.0875	14.7046	16.5856	20.25	20.8462	16.5723	31.5808	30.9647	28.7473	17.7538	17.1978	18.0507	21.9674	22.1787	20.7312	27.3409	28.7138	30.4984
AT1G09030	0	0	0	0	0	0	0	0	0	0	0	0	0	0	0	0	0	0	0	0	0	0	0	0	0	0.120678	0	0	0.213349	0	0	0	0	0	0	0
AT1G09040	1.60186	2.01676	2.02771	2.32787	1.85882	1.87392	1.18615	1.89737	1.15937	2.11672	1.55877	1.60128	2.10448	2.2359	1.70513	1.09982	1.36618	1.44555	2.38226	1.79906	2.25147	2.3036	1.81876	2.8683	1.80711	1.35744	0.970655	2.66334	2.07757	2.37812	2.02997	1.74905	2.09372	1.31343	1.09491	1.35892
AT1G09050	1.88063	2.01164	2.11333	2.85852	2.00723	2.8247	1.3751	2.12811	0.622787	1.9898	1.82369	1.81784	2.32646	2.12604	1.1585	2.28244	1.50996	1.736	1.98455	2.21575	1.99642	1.88889	2.58024	2.49005	1.72134	2.11224	1.66235	2.60357	2.45963	2.16915	3.00527	1.51982	3.22899	1.4918	2.07345	1.65064
AT1G09060	18.4548	21.3908	21.0177	20.0846	20.0108	18.9725	19.1297	18.0875	17.524	20.344	21.7339	22.2653	19.4548	22.9812	21.4483	16.7498	18.0707	16.5907	22.2603	20.9104	21.9928	16.1326	16.4798	13.7267	16.7264	14.2831	18.5385	20.6558	19.6011	21.8326	15.0337	15.2385	17.0112	15.473	16.129	17.8363
AT1G09070	154.484	121.923	173.924	504.328	537.25	538.832	184.259	188.606	198.783	205.352	295.502	221.567	507.59	507.891	586.862	267.874	172.325	165.552	257.161	196.42	221.181	402.238	456.511	368.328	187.445	153.324	253.69	248.577	180.154	205.675	495.578	469.232	443.092	224.693	247.061	286.996
AT1G09080	0.121524	0.742853	0.758457	0.781936	2.10559	0.59426	0.247765	1.34238	1.46578	0.381279	1.55287	0.112207	1.28879	0.365344	0.123195	1.13929	0.225702	0.164809	0.130926	0.22163	0.29072	0.142544	0.218203	0.128371	0.285444	0.114497	0.164698	0.453582	0.380285	0.248936	0.278809	0.454631	0.377209	0.468863	0.22779	0.809629
AT1G09090	2.15678	2.05753	1.00048	0.892879	1.65069	1.25473	0.439349	0.383593	0.40186	2.35325	1.61875	2.28043	1.33839	1.43036	1.67187	0.322499	0.181778	0.875083	1.27791	1.96764	0.62899	0.344559	0.864987	0.257694	0.482506	0.420985	0.589148	3.48018	2.09222	0.561351	1.18092	1.90773	1.09284	0.212272	0.729601	0.172707
AT1G09100	11.358	12.3781	13.2734	14.0551	12.6004	13.1127	25.0992	22.7145	22.9117	14.1779	11.1637	12.075	13.0345	11.7038	12.9449	18.8943	22.8365	23.7589	12.1422	15.2505	11.2803	11.5258	14.0103	10.5427	24.0053	23.7253	22.8099	16.5274	14.1652	12.3333	12.0477	11.9114	11.8732	25.3722	26.2871	23.9547
AT1G09130	119.641	122.056	129.559	123.971	127.15	124.889	140.934	135.386	140.238	134.704	133.629	121.931	123.315	126.478	124.099	145.473	169.098	121.353	131.285	118.563	132.795	112.196	108.461	111.191	142.01	160.328	170.806	130.886	133.58	134.861	133.15	129.792	120.331	159.255	164.339	152.331
AT1G09140	56.4682	52.8565	66.9198	35.0935	41.1038	55.9709	39.5623	35.7476	37.0251	72.9371	65.2452	65.1882	49.5699	47.0201	59.8848	329.435	43.9205	42.3193	439.925	75.5183	69.6042	38.017	39.9657	53.8135	42.2173	39.5104	41.1099	82.2627	66.9928	79.2961	66.4537	44.5666	34.9727	36.564	354.728	40.5253
AT1G09150	22.0937	22.3288	19.0748	21.926	22.4957	22.64	25.2509	25.8715	26.0814	24.0952	19.3846	22.0013	21.482	24.6259	22.228	25.0877	29.3391	26.7979	22.8642	25.0215	23.7559	28.3058	33.1875	29.1025	25.9872	29.1859	28.2376	22.0164	23.5304	21.5497	23.4961	24.6419	27.6857	24.717	27.6879	24.8793
AT1G09155	0.350101	0.677383	0.287033	0.249826	0.326998	0.315696	1.15497	1.62006	0.634098	0.431238	0.550107	0.52783	0.343426	0.753187	0.425133	0.420182	0.939256	1.76378	0.427547	1.07579	0.093872	0.447914	0.64887	0.364947	1.59759	0.743641	1.18248	0.785171	0.277647	0.522031	0.531237	0.318896	0.264644	0.341882	0.685097	0.5944
AT1G09157	0.127309	0	0	0.050254	0.422791	0	0.097455	0.049142	0.128368	0	0	0	0.137703	0.257207	0	0.168913	0	0.043079	0.06144	0	0	0.137612	0.12232	0.08205	0.214736	0.2128	0.105877	0.095563	0	0	0	0.090728	0.01434	0.288299	0.195083	0.484175
AT1G09160	15.1657	13.796	15.7928	15.5199	15.6834	18.348	13.3257	15.179	12.0364	14.1129	12.1935	14.1413	15.5134	13.999	15.1528	10.613	13.7016	12.4341	13.81	12.3387	16.8525	15.4608	13.9528	14.174	12.0311	11.1267	12.141	12.0156	13.2215	12.1669	13.6107	12.7624	13.5967	12.9058	11.5793	12.2684
AT1G09170	0.198495	0.335858	0.268537	0.527755	0.506053	0.62324	1.4687	1.71227	1.44939	0.161664	0.188421	0.144585	0.643764	0.37328	0.867283	1.28392	1.11007	2.96739	0.069281	0.436123	0.026424	0.280569	0.305392	0.160858	1.20962	1.67803	1.5886	0.525627	0.319487	0.10533	0.558897	0.538701	0.362966	1.88042	1.72116	1.39184
AT1G09176	0.040575	0.04341	0	0	0	0.409729	0.154216	0.132525	0.463259	0.081767	0.032878	0.164109	0.208791	0	0	0.276175	0.316599	0.139222	0.04418	0	0	0	0	0.099938	0.417184	0.466264	0.191902	0.204349	0.070091	0	0.15752	0.151663	0	0.138515	0.188913	0.274161
AT1G09180	0.423268	0.265231	0.353558	0.695796	0.624263	0.5955	2.58514	2.95255	2.75809	0.631637	0.510606	0.269015	0.349117	0.964119	0.37854	2.41551	2.05929	2.28431	0.243155	0.263648	0.099133	0.444724	0.325091	0.729221	1.84361	2.34546	2.90476	0.5282	0.387931	0.435574	0.718278	0.520927	0.771202	2.86047	2.69655	2.07953
AT1G09190	0.920451	0.630037	0.849614	1.00022	1.00974	1.25597	2.93506	4.29303	4.19505	0.963096	0.898975	1.12292	0.489493	1.49753	1.02415	3.06905	3.77066	3.72244	0.839617	1.27356	0.999112	2.16537	1.72244	1.3692	3.32749	3.2483	2.51118	1.08078	1.28074	0.745428	1.23328	1.47726	0.943239	3.37581	2.96204	4.39873
AT1G09195	3.72807	4.60932	3.94321	3.5498	3.30999	2.79507	4.14405	6.2146	4.14985	3.66696	3.76159	3.34414	3.54392	3.73414	3.42533	4.81015	6.71094	4.39194	3.31435	4.50667	4.80202	3.65004	3.03569	4.87523	4.76948	5.24038	4.84706	3.9537	5.40061	3.22408	3.20786	3.13816	4.58116	4.84067	4.0475	4.67451
AT1G09200	61.2471	51.6841	30.4345	53.9278	47.2249	48.217	25.5729	34.9149	28.9285	45.0702	29.1226	46.8487	55.6713	51.0807	46.7244	23.037	21.1495	34.7802	39.0723	47.8946	35.8652	89.6047	74.0943	56.7827	23.103	25.2387	19.8164	33.0471	33.7916	26.9228	37.5625	46.198	68.7267	21.7295	0.239544	20.9587
AT1G09210	57.0344	68.1694	57.3349	44.765	54.4787	46.4548	86.8342	107.517	99.7139	62.5241	50.3912	63.151	53.8503	49.8149	49.942	84.3507	91.5688	93.8604	47.0097	64.992	45.329	64.625	70.5307	50.0392	100.638	85.6408	78.0682	57.1908	49.6044	42.9312	49.3037	54.8592	59.4536	96.8345	91.295	119.131
AT1G09220	0.411185	0.333463	0.516068	0.376925	0.442321	0.571724	0.593483	0.919875	0.979098	0.319531	0.415764	0.321874	0.732568	0.387318	0.303958	1.41612	1.11987	1.15915	0.372285	0.355201	0.267105	0.564904	0.788112	0.57732	0.749565	0.760935	0.949381	0.455837	0.404595	0.491191	0.526888	0.420355	0.550817	0.936906	0.896496	0.933515
AT1G09230	12.8991	16.269	14.6149	12.6871	13.6151	14.3274	12.2838	12.1141	10.0741	15.0174	12.6069	12.8426	10.7102	14.8711	10.603	11.9863	13.4101	9.41287	14.4018	16.0165	13.9672	13.3781	13.5381	12.5794	11.8194	11.9355	13.3209	14.4693	14.3363	15.585	12.698	13.0661	11.2778	14.157	15.2006	12.7719
AT1G09240	6.72997	6.63078	8.54936	23.79	27.1166	32.1483	48.732	43.9738	36.4807	10.4386	7.81301	9.48519	24.8226	23.6799	27.8508	36.9197	46.8034	23.2834	11.2276	11.6922	5.67291	23.0592	26.54	20.0186	39.58	38.9611	48.0181	7.44188	9.35743	9.11663	36.1965	30.1239	26.4587	48.3237	43.0275	39.2392
AT1G09250	41.3487	41.4	48.2804	24.4501	21.3783	24.2824	15.7106	18.6217	15.5915	45.837	48.0805	52.8352	22.057	27.0799	21.8707	20.6839	16.9918	20.8205	44.4997	47.5092	52.1715	24.3805	22.4107	23.2968	21.2834	17.4303	16.7038	48.1499	52.812	41.6702	26.1451	22.674	23.3577	17.9173	14.6929	17.1967
AT1G09260	0.044078	0	0	0	0	0	0	0	0	0	0	0	0	0	0	0.076201	0	0	0.104256	0	0.154488	0	0	0	0	0	0	0.164955	0	0	0	0	0	0	0	0
AT1G09270	20.783	21.5957	28.1962	24.4686	34.021	30.29	32.4393	30.1955	31.2058	29.8894	20.4661	28.0011	31.8177	23.109	22.444	22.4481	23.596	28.2333	20.1822	24.1698	30.4604	22.0429	17.9989	21.7552	25.6053	32.1264	23.0249	37.3911	26.443	25.2536	26.928	27.137	20.5805	21.6645	24.3587	26.162
AT1G09280	15.8053	15.894	17.163	11.0222	11.4985	10.9575	8.69456	9.48588	8.52928	17.2349	13.1438	16.7801	9.79349	14.0215	11.7865	8.8996	9.01127	9.16281	17.9823	19.2349	19.2762	14.3544	14.3332	12.8536	9.62511	9.33369	8.70412	17.9072	19.2098	17.4789	11.4392	10.8073	11.0828	7.64735	8.79449	8.94065
AT1G09290	8.1304	8.09538	10.3413	7.9003	6.51973	6.7367	10.6358	11.1297	10.192	9.58125	6.97781	8.68518	6.77628	7.39212	7.26399	9.38485	10.439	10.7253	8.19679	9.88906	8.94326	8.48727	6.78826	7.63771	11.1907	11.3881	8.5647	9.56428	8.49443	10.9388	7.00217	6.6924	7.49751	10.085	10.3684	10.2501
AT1G09300	3.06305	2.97355	3.57147	2.35567	2.81424	2.6864	8.64651	8.76566	10.256	4.01564	2.15965	3.1393	1.7508	3.46529	1.95274	9.64425	8.15782	9.26557	2.98418	3.81825	3.29683	3.48991	3.55052	2.29543	9.97298	9.14913	8.58543	3.4915	3.34655	3.71522	2.10632	2.88484	1.99468	9.12045	10.3157	9.96041
AT1G09310	124.852	186.401	180.891	186.65	176.559	155.839	343.741	277.277	337.432	210.314	134.378	89.9702	135.559	134.526	135.045	302.247	334.616	364.232	124.346	153.148	170.514	208.79	140.727	130.11	337.982	466.677	680.503	191.535	253.614	180.882	135.137	174.762	191.747	485.092	585.822	456.769
AT1G09320	5.97496	5.73399	5.59732	6.40779	6.57353	7.07859	8.09579	8.83545	7.47275	6.2716	5.57052	6.85475	6.73687	7.52879	7.54107	7.17785	6.62493	7.50729	7.95145	6.97023	6.39953	7.45737	6.59451	7.16531	7.94376	7.13958	6.69828	6.09527	6.06725	7.89239	7.53103	7.44819	6.5061	6.00731	5.70446	5.94913
AT1G09330	24.162	20.8051	21.6305	23.3613	27.2353	24.935	28.4134	27.4628	29.8447	18.8415	21.0003	25.3855	24.7082	26.9431	23.9323	24.8917	28.5459	29.1448	22.2452	22.3204	25.2686	31.5949	28.8863	26.9988	29.337	28.7152	23.5762	24.8103	336.758	21.6613	24.3624	24.4849	21.264	23.7578	23.5329	25.5872
AT1G09340	470.1	525.165	488.516	495.795	441.582	424.418	191.767	211.606	211.741	440.686	456.341	449.991	421.698	392.542	403.617	260.118	224.826	184.65	425.801	368.868	481.757	341.003	336.968	405.63	242.402	258.197	241.533	336.684	449.003	426.385	369.104	423.401	437.807	265.498	261.007	256.584
AT1G09350	0.625821	0.133011	0.289374	204.288	122.66	173.04	540.991	466.748	356.443	0.160033	0.273016	0.305046	168.852	117.185	143.707	480.909	529.969	409.291	0.288149	0.668045	1.22511	306.035	275.137	280.615	451.053	365.908	625.164	0.777372	1.64788	1.26083	226.437	255.849	364.654	473.213	517.512	447.465
AT1G09360	0	0	0	0.087673	0	0	0.343056	1.00087	0.275654	0	0	0	0	0.14846	0	1.36979	1.48083	0.166846	0	0	0	0.11119	0.631398	0	0.466099	0.059986	1.27143	0	0	0	0	0.117535	0	1.03867	0.242307	1.20722
AT1G09370	0.034038	0	0	0	0	0.07794	0.065833	0	0	0	0.034333	0.052545	0.373327	0	0.376277	0	0	0.055476	0.080231	0.06233	0	0	0	0	0.03708	0.10127	0	0	0	0	0	0	0	0.2056	0	0
AT1G09380	0.087918	0.165858	0.216739	0	0.128833	0.287475	0.198361	0.069055	0.07977	0.103679	0.046783	0.126672	0.032142	0.047958	0.129932	0.020679	0.04251	0.222478	0.155554	0.137094	0.044282	0	0	0.057745	0.070594	0.036456	0.159733	0.366639	0.071794	0.027446	0.021844	0.021178	0.056382	0.024337	0.14738	0
AT1G09390	9.90335	10.2494	14.3738	9.59974	8.40072	10.3098	0.468349	0.186692	0.430901	11.6102	11.5894	10.5899	6.69361	8.05872	8.04648	0.14592	0.068874	0.589291	10.8081	7.70117	10.8554	6.99948	7.92388	6.39028	0.246903	0.46691	0.324322	10.2937	9.66183	8.79721	6.12755	8.11407	6.53705	0.281021	0.772042	0.514538
AT1G09400	0.236275	0.292421	0.21482	0.226283	0.509939	0.257832	0	0.052386	0	0.216427	0.339768	0.190788	0.374559	0.399607	0.212911	0.027432	0	0.053357	0.14874	0.1684	0.389144	0.185836	0.351195	0.280653	0	0.072542	0.065569	0.423744	0.404042	0.183731	0.111994	0.281345	0.094205	0.032501	0.032711	0
AT1G09410	0.347618	0.388278	0.265435	0.4123	0.400613	0.426875	0.724117	0.835854	0.5625	0.543285	0.364566	0.490419	0.373544	0.608325	0.327782	0.673286	0.726702	0.436593	0.485866	0.045714	0.362459	0.592023	0.758339	0.291126	0.83535	0.648008	0.513019	0.364568	0.4716	0.488649	0.315523	0.546469	0.458239	0.643629	0.071393	0.68355
AT1G09415	27.6691	31.6487	33.1114	8.85939	11.4365	9.70997	2.47891	3.03115	2.68477	25.747	26.6663	28.8293	11.6563	16.9616	10.6997	3.11323	1.69454	2.05233	24.6078	29.423	24.9393	13.599	14.6104	14.5412	2.9212	1.61177	2.70903	25.1387	25.4365	28.0009	13.3713	10.5538	9.4054	3.79414	1.87526	3.78767
AT1G09420	6.20199	9.96019	12.2585	5.98926	7.43576	6.13206	2.15265	1.71303	1.84838	12.7842	10.0691	10.1272	3.97791	7.77687	6.13158	2.70589	2.02818	1.62586	12.826	12.1217	12.7966	7.0409	7.20234	4.45325	2.70299	1.97373	2.28675	14.5483	15.2002	16.2935	5.37665	4.79379	5.34371	2.40333	1.97637	2.61703
AT1G09430	52.2655	84.0256	102.786	67.1514	78.0314	59.0454	31.4195	30.4457	31.3391	100.031	89.2806	78.4655	64.5023	60.8017	54.5576	33.8798	27.2989	39.0734	92.0668	83.8241	95.6257	42.704	42.1867	39.0192	34.6468	31.8054	32.8131	111.119	106.648	119.186	53.4516	51.4205	39.368	36.1019	33.6699	37.5627
AT1G09440	5.34247	5.84188	5.56353	3.69996	3.274	4.15766	2.11138	2.37079	2.84639	5.07616	3.93999	3.15852	3.89552	2.87524	3.22543	2.21603	2.64877	2.32383	3.94736	3.19051	5.00835	2.89405	2.62244	2.56711	2.51246	2.1019	1.67727	3.50427	3.17971	3.94726	3.72186	2.47424	3.25859	2.13289	2.16923	2.07512
AT1G09450	2.06708	1.83514	1.03704	0.869132	0.754726	0.533454	0.704236	0.926552	1.09873	1.66295	0.621708	1.57697	1.28183	1.05166	1.08606	0.860849	0.836154	1.38176	1.60284	1.61135	1.8073	2.61081	2.35577	2.56358	1.13877	0.683581	0.644033	0.621105	1.26912	1.09352	0.983486	1.40022	1.48781	0.523246	0.632754	0.652057
AT1G09460	26.6937	31.9022	33.1069	4.21579	7.44777	5.65906	2.13137	3.0413	2.00814	38.7597	29.5587	34.4153	6.24989	7.92717	6.56581	1.77593	1.96598	3.17715	35.2871	31.345	24.1457	4.09325	6.29678	4.17609	2.61002	1.5735	2.6341	35.0821	23.3158	24.5708	4.6886	6.01055	4.12321	1.55566	2.81487	2.15108
AT1G09470	2.61814	2.2549	1.77993	1.73976	1.53059	1.26433	0.834291	2.17234	1.36801	2.83443	1.00331	2.00759	2.54164	1.98023	1.08262	1.35475	1.1532	1.81642	2.44586	2.56467	3.37341	4.53802	3.63359	4.35278	1.9635	1.76659	1.28116	1.75179	1.71383	1.74961	0.920569	2.0336	3.06529	1.21542	0.753086	1.52748
AT1G09480	1.45404	2.74245	4.46157	2.52221	3.61421	3.16861	1.94875	2.14804	3.74769	2.28749	2.64093	2.13337	2.30197	1.82986	3.38572	3.20991	1.24959	2.49659	2.16813	1.77672	1.84263	1.55692	1.73516	1.53055	1.8437	1.06062	1.51678	2.15509	2.01039	2.73942	2.4153	1.92761	1.06508	1.9888	0.802905	2.12522
AT1G09483	0	0.112297	0	0	0	0.044281	0	0	0	0	0	0	0	0	0	0	0	0	0.066775	0	0	0	0.123258	0.014245	0.117468	0	0	0.134126	0.076197	0	0	0	0	0	0	0
AT1G09490	28.2507	36.7496	40.8548	34.1564	34.029	29.5864	17.7229	18.0544	16.2983	40.621	36.0614	30.0925	27.1487	27.3992	29.4943	23.0964	17.6498	19.1966	29.491	28.3584	25.3613	20.005	19.3363	21.3316	23.2086	21.4981	30.3469	29.9477	32.3082	34.6848	26.7805	25.639	21.1946	26.8124	25.576	27.6246
AT1G09500	5.59563	6.92375	7.86154	15.2221	15.3286	15.0574	6.94336	8.67068	7.53549	11.0055	10.1964	6.06311	6.59906	14.8611	15.6214	7.79921	6.63142	4.98309	4.41252	7.12203	3.54374	6.36907	9.3568	7.86508	8.78325	6.89349	8.50304	8.40541	6.48141	9.84663	21.471	10.8142	4.55828	9.46614	6.08674	8.5557
AT1G09510	0	0	0	0	0.05151	0	0.090771	0	0.115835	0	0	0	0	0	0	0.087929	0	0.014626	0.015713	0	0	0	0	0	0.113812	0.31065	0.06041	0	0	0.074254	0.025507	0	0	0.034211	0	0.172845
AT1G09520	15.3087	15.4673	14.9088	5.12283	5.3558	7.14744	10.1751	10.0972	13.8548	17.2596	18.2012	18.5508	6.35972	7.99922	6.69244	10.4193	11.7628	11.1436	21.3077	19.9549	17.1796	11.2389	9.6177	11.882	12.5377	12.9773	15.4313	20.2976	17.7306	17.7872	7.90204	9.08936	9.01448	12.5225	14.3394	14.0354
AT1G09530	6.52147	7.43435	8.09632	6.32034	7.38723	5.25922	12.5808	8.15976	9.534	10.4517	6.88023	8.67085	4.90417	7.6822	5.37046	8.15132	12.4054	6.91998	9.20739	10.9359	7.67809	8.17476	6.14911	7.25793	8.46664	7.3152	35.8829	10.504	10.2378	10.8932	5.43012	5.4504	7.81146	11.7799	19.2944	13.5415
AT1G09540	0.301285	0.331849	0.099442	0.362429	0.3367	0.519018	0.634654	0.731765	0.118557	0.332324	0.189762	0.562354	0.499206	0.547649	0.761711	0.126389	0.154128	0.915752	0.206494	0.741011	0.044837	0.258058	0.786726	0.460832	0.445064	0.152225	0.587045	0.613236	0.369357	0.300193	0.792622	0.960294	0.296117	0.144743	0.407134	0.122084
AT1G09550	0	0	0	0	0	0	0	0	0.0428	0	0	0	0	0	0	0	0	0	0	0	0	0	0	0	0	0	0	0	0	0	0	0	0	0	0	0
AT1G09560	72.3914	86.4713	107.594	89.7688	129.185	96.5582	184.308	138.119	172.482	99.8619	105.411	97.3034	121.562	69.552	137.204	121.887	112.366	199.112	76.4515	99.1768	64.6394	41.197	68.8649	48.209	145.149	134.068	175.539	110.282	92.1623	61.1093	106.35	89.1512	51.5153	177.078	169.653	142.659
AT1G09570	90.1914	108.253	107.875	90.9565	90.2762	77.0502	10.5859	12.1023	10.1733	106.482	112.024	100.543	80.8842	82.2296	80.2394	10.0379	9.60695	12.8947	108.276	107.014	108.157	49.487	52.567	38.0841	11.5522	9.45003	10.2287	112.739	588.469	116.545	66.434	60.097	67.4449	8.67074	8.69532	9.06438
AT1G09575	8.80097	8.33362	7.53841	5.57074	4.88178	4.88345	0.295074	0.586086	0.638762	6.76947	9.52633	8.70514	3.07558	5.44361	4.88732	0.678226	0.546683	0.692085	7.46885	6.40613	9.1378	3.1244	3.64655	3.32715	0.479192	0.345361	0.319202	8.62692	6.57946	9.05152	3.58327	3.23011	2.11349	0.154933	0.359572	0.558269
AT1G09580	9.21768	10.2749	10.6338	5.86194	7.05471	5.74303	4.68645	5.10537	5.94613	10.8392	7.26615	10.104	8.10079	7.79336	6.96157	4.43209	4.97108	5.31996	8.54973	10.4859	11.091	10.9784	7.46047	7.97139	5.76086	5.42824	5.82606	9.95859	11.6118	7.92993	7.49766	8.22292	7.64371	3.99323	6.37299	5.5672
AT1G09590	152.852	105.416	84.1251	108.064	109.509	115.5	232.414	287.813	296.154	114.649	83.3556	138.322	119.609	149.95	122.949	281.038	283.701	283.254	114.759	148.844	113.593	211.712	211.2	137.151	272.596	292.729	209.499	116.646	94.4714	79.9297	143.449	142.943	168.592	213.126	232.961	252.906
AT1G09600	0.519145	0.649606	0.468087	0.261736	0.087801	0.187266	0.21667	0.39678	0.238756	0.182832	0.193183	0.130938	0.274531	0.096076	0.277193	0.180874	0.408521	0.473189	0.159955	0.427426	0.272952	0.458727	0.394573	0.45837	0.433062	0.291536	0.444914	0.125727	0.17372	0.097622	0.220365	0.401377	0.680845	0.175384	0.225405	0.328874
AT1G09610	0.458738	0.496741	0.354238	0.210498	0.332944	0.695162	0.472861	0.124794	0.355689	0.648912	0.491884	0.239821	0.44804	0.284632	1.04757	0.24767	0.423655	0.347496	0.247357	0.255953	0.199938	0.241138	0.454772	0.364478	0.320884	0.598921	0.441368	0.591629	0.478599	0.343797	0.529087	0.473839	0.751591	0.61065	0.419631	0.141423
AT1G09620	36.1	37.8207	36.1259	35.7042	35.8075	29.9792	41.0131	44.6435	42.2956	41.871	36.2857	38.9652	31.7574	28.2237	30.579	37.8911	36.873	42.3622	40.6045	41.4841	45.6162	29.0715	26.8744	23.2155	40.8895	44.0055	30.1591	42.2743	37.7065	44.8002	27.5686	27.0639	29.8151	37.7821	35.1572	38.1569
AT1G09630	14.8599	14.7218	11.1244	12.2775	13.509	11.7168	12.3341	11.5978	10.9978	11.3316	9.85494	12.3472	12.435	11.4086	11.0863	10.3043	10.0054	11.4331	10.6808	15.2833	12.1472	16.0302	12.6133	13.9817	9.95738	9.91091	9.80054	12.134	10.7183	11.6817	11.2375	11.788	17.2026	13.6689	11.0342	9.76553
AT1G09640	92.6987	106.405	101.951	85.017	93.2698	80.6776	130.187	135.737	145.86	116.852	79.2457	100.595	77.4694	91.1325	82.0842	130.425	133.738	132.287	107.588	114.13	106.295	90.113	98.767	81.3403	127.146	157.405	142.211	107.277	97.7544	102.273	85.3191	83.3531	84.2496	145.296	146.769	138.386
AT1G09645	22.5571	21.62	25.0127	19.2539	23.1996	22.003	14.3461	15.8605	13.8821	21.1994	24.9261	25.0299	22.8385	23.1821	21.6697	12.3348	12.7001	15.143	28.4928	24.9264	27.9768	18.5385	19.2831	21.1349	14.35	13.2961	11.3921	28.0875	30.1885	26.5727	17.9981	17.6605	14.9987	13.5599	13.2172	11.565
AT1G09650	0.230442	0.408186	0.30056	0.225571	0.041028	0.070811	0.192823	0.207976	0.176035	0.271274	0.143586	0.041034	0.15879	0.159089	0.164787	0.064863	0.178063	0.251901	0.041967	0.181954	0.179109	0.312808	0.241817	0.364928	0.121269	0.212653	0.209748	0.070441	0.130509	0.189845	0.172711	0.092968	0.163141	0.077977	0.078131	0.150966
AT1G09660	18.5878	17.8259	14.5478	15.7211	13.9768	12.0549	17.5691	18.9584	17.5096	16.9342	11.7202	16.3465	14.0526	18.2812	14.7223	16.149	22.3248	16.463	14.3736	18.495	15.8332	21.7171	21.6662	20.7419	17.319	15.8996	15.5734	12.1904	15.393	11.9291	17.6842	15.8469	19.0129	14.2416	15.9403	18.3823
AT1G09665	0.036909	0	0	0	0.070017	0	0.191572	0	0	0	0	0	0	0	0	0	0	0	0	0.058124	0	0	0	0	0	0.097092	0	0	0.264103	0	0	0	0	0	0.036838	0.229396
AT1G09680	0.794984	0.7989	0.619702	0.719961	0.682312	0.999662	1.42485	1.86056	1.66924	1.05969	0.73892	0.542394	1.57387	1.23881	0.954519	1.81877	1.77674	1.03182	0.911314	1.16272	1.28622	0.98093	1.15965	1.08704	1.93594	1.52774	1.5766	1.0039	0.83508	1.2434	1.16184	0.846613	1.37034	1.84374	1.51761	1.66335
AT1G09690	235.456	170.426	184.221	214.29	210.282	201.887	259.094	279.276	247.698	223.024	191.296	303.361	226.218	217.456	234.428	229.762	312.618	311.829	263.811	325.025	268.946	235.194	304.082	204.87	398.613	308.432	286.842	243.492	244.765	209.082	259.074	254.139	315.361	193.266	297.661	207.388
AT1G09700	4.75605	5.39622	4.74058	3.09432	3.31715	3.45892	6.76485	7.00005	6.73501	5.64561	3.05959	4.69909	3.60287	2.85229	3.83293	6.28117	6.30725	6.85163	4.94661	4.36204	5.48182	4.86626	5.52333	4.60421	5.75732	6.00239	5.48912	4.2882	5.33617	4.3002	3.82812	3.55708	4.78987	7.31009	6.90449	6.83205
AT1G09710	3.80481	4.00933	4.38268	2.43718	2.53401	2.40564	3.72366	3.55013	3.62627	4.36524	2.62635	3.76608	3.06796	2.89291	3.05423	2.87241	4.36525	2.97866	4.45452	4.86913	6.02798	3.26925	3.07622	2.86064	3.10946	2.99054	3.21955	4.04873	4.46895	4.53498	2.56279	2.18475	3.00923	3.04572	2.98418	3.39113
AT1G09720	0	0	0	0.017837	0	0.015102	0	0	0	0	0	0	0	0	0.042995	0.046537	0	0	0	0	0	0.00754	0	0	0.04004	0	0	0	0	0	0	0.022453	0.015914	0.013784	0.027746	0
AT1G09730	11.193	15.0677	15.5602	9.73752	12.2703	9.89309	10.9699	10.6021	9.25656	15.5821	9.73872	12.4553	10.3666	10.5009	10.7512	8.27064	9.536	9.68457	13.7367	12.8092	13.896	9.55399	9.01462	8.6462	9.17925	8.36746	9.03889	15.3059	13.6929	15.9273	8.95957	9.69666	9.19903	9.34263	10.1773	9.96871
AT1G09740	22.8848	29.9506	24.9314	28.1242	30.5042	33.7166	22.3641	19.1142	15.6727	33.6466	23.5654	28.3689	32.6403	25.3235	43.0536	11.7465	15.4448	30.0771	25.4144	36.3947	18.2423	16.3583	23.5907	22.7692	20.6727	16.3405	19.3999	44.7698	28.2318	18.8051	32.1263	26.9533	17.2994	19.1188	22.1094	14.0671
AT1G09750	125.805	88.8065	80.5455	56.959	54.9578	38.3242	6.3875	8.29167	11.6801	82.8209	82.8542	95.4796	53.6631	65.7968	51.2445	10.106	5.78543	7.80087	85.9953	93.196	124.174	108.101	91.753	60.887	10.3538	9.68694	4.69981	59.8347	75.3161	80.8219	38.9497	55.6924	87.5752	9.00656	5.97267	10.6694
AT1G09760	29.5343	31.0086	27.9234	21.5949	22.4656	22.8721	38.6757	50.3129	43.5758	29.0846	22.5996	26.898	25.7047	27.7638	21.4246	37.0321	40.8048	42.1162	24.4789	29.0935	29.0548	33.2766	29.6612	35.1016	40.6984	34.8362	34.1127	28.007	25.262	24.0135	23.1282	24.4128	28.9862	34.0995	35.0015	38.8607
AT1G09770	64.2427	69.2308	68.5633	52.4083	52.59	54.3807	63.7344	69.9724	66.962	71.7744	61.3042	71.906	55.9966	55.4924	56.2937	64.993	61.5919	66.3052	73.9827	78.3282	79.0138	48.3335	47.1999	50.1948	63.914	63.0179	57.5829	76.2469	69.3043	73.9827	55.4616	54.2812	58.3365	57.5309	58.2006	65.6812
AT1G09780	38.1668	32.2851	29.6949	67.721	70.8726	73.8422	359.725	260.016	288.968	31.3912	26.6515	36.7828	69.6166	50.74	72.3226	230.433	257.566	254.973	31.7201	41.7412	30.1728	61.7338	69.3676	62.7213	280.688	286.832	462.258	39.4956	34.8868	26.6526	74.967	78.1799	76.6452	302.313	339.958	269.227
AT1G09790	0	0.039093	0	0	0.085354	0	0.147493	0.008188	0	0.00044	0.038332	0	0.034734	0	0	0.038737	0.150647	0.032599	0	0	0	0.026263	0.030854	0	0.007753	0	0	0	0	0	0.031624	0	0	0.019416	0.026203	0
AT1G09794	3.4614	4.70077	2.83135	4.56428	5.34523	6.25732	8.19674	9.87612	10.3389	3.64109	3.0068	3.40226	4.42685	5.26272	5.16179	8.8214	5.66884	8.3916	2.96203	3.48784	3.95983	5.42207	7.09054	5.57676	9.2301	9.75701	8.46217	4.37836	2.86418	3.7294	4.5808	5.88374	4.89441	8.35121	9.75624	8.7612
AT1G09795	39.2121	32.8726	29.7491	31.68	29.641	33.166	47.6257	52.4242	53.8082	33.3454	33.3976	31.6787	33.9814	28.7816	31.3845	46.3585	61.1257	45.4846	33.1505	36.3546	41.0496	39.6989	38.425	43.3304	50.0106	53.2766	51.9585	36.1972	38.6374	40.4167	38.2648	38.0981	46.2614	46.123	51.8613	46.3954
AT1G09800	1.89751	1.36781	1.90299	1.7547	1.66559	1.73984	2.34546	2.61404	2.68676	1.81686	1.35981	1.40823	2.91036	2.25391	1.61446	2.13321	2.65988	2.49661	1.80522	2.3421	1.6178	3.64974	3.73494	2.28652	3.02456	2.15346	1.42813	1.68053	1.62501	1.71799	2.14165	1.65755	1.95962	2.26632	1.57295	2.17466
AT1G09810	3.94858	5.84795	6.17269	5.37202	6.15717	5.94383	8.41913	7.78395	9.45728	6.82318	3.64999	3.9471	4.81201	6.64255	5.48471	9.08653	7.56663	8.26815	4.53312	4.38209	4.26377	7.39554	6.52816	6.22051	8.44121	8.26394	7.64439	4.32849	4.80408	4.92249	5.5285	5.01718	6.13722	9.6768	7.25275	10.4663
AT1G09812	1.63645	1.9223	0.937157	0.503293	0.622434	0.876582	2.08721	4.45076	2.71301	0.944881	0.741623	1.53557	1.19379	1.62217	0.550839	4.52737	3.445	3.74519	0.885501	1.19524	0.910242	1.40659	2.06487	0.544733	4.04243	2.06499	3.16376	0.25482	0.979457	1.21822	0.727284	0.252063	1.34264	4.53861	5.54369	4.0659
AT1G09815	16.5682	16.6381	14.9539	17.2378	16.0798	17.3601	23.8828	21.9254	25.4281	17.8863	15.9849	19.4999	18.7437	15.7145	14.6445	22.2606	24.2773	25.2653	19.533	20.2818	20.6964	24.0993	20.0608	16.2495	24.608	23.4364	21.1933	21.1332	20.2271	19.8517	17.2023	16.5974	20.1234	16.6696	19.1339	19.445
AT1G09820	2.02297	1.67717	1.94228	1.71273	1.15994	1.48234	1.99892	2.48861	2.6345	1.403	1.22318	1.67784	1.50882	1.61098	1.60406	2.35024	3.01896	2.37525	1.77879	1.78703	1.49058	2.21545	1.71225	2.30206	3.09088	2.84333	2.29005	1.78339	1.87565	2.1598	1.81503	1.69363	2.5783	2.35503	2.71355	2.9636
AT1G09830	8.1489	6.83041	7.98101	10.4804	9.15077	9.48128	20.9851	22.3279	25.2515	8.67187	7.36207	8.18983	9.2085	8.7214	8.92142	21.1762	23.0497	22.3835	9.16497	8.51824	8.52846	11.2711	10.7764	9.3209	21.8807	22.3491	18.3737	9.99221	9.18108	9.11927	12.1529	10.9446	10.9193	20.5386	20.2615	20.3329
AT1G09840	18.4545	21.5578	22.1429	21.6539	19.5977	22.1961	19.8527	22.4027	18.635	20.7412	16.3005	17.8467	25.1771	21.4481	22.0424	16.4265	19.4005	25.1172	17.1671	19.3247	18.1088	19.1922	22.7325	23.7916	21.6624	19.4546	26.0148	19.4513	19.142	18.6827	21.9005	21.7	21.7007	19.4299	22.5276	21.2804
AT1G09850	12.0219	13.2274	12.2621	13.708	12.1304	12.3231	25.3082	25.2563	27.7564	14.5125	13.3658	11.3951	11.9238	10.9724	12.6157	24.6871	27.5254	23.0981	11.0516	11.6327	12.3387	11.9991	11.3841	12.2356	28.0715	29.9044	26.8087	14.6478	11.7463	13.9854	12.1654	11.9525	10.1938	28.3873	29.0478	29.1303
AT1G09860	0.042614	0	0.029375	0.08951	0.089542	0.065051	0.40186	0.234759	0.288852	0.029612	0.039449	0.065783	0.11295	0.377625	0.171729	0.237461	0.466002	0.168311	0.067079	0.260109	0.140569	0.129814	0.172987	0	0.394317	0.136944	0.227994	0.250202	0	0.065296	0.171535	0.255115	0.068549	0.094804	0.65178	0.371504
AT1G09870	12.7943	15.7799	14.6202	14.1622	17.2323	15.2652	21.2812	25.1728	24.2422	13.8387	13.2845	12.4893	17.1893	15.3561	16.0818	17.4422	19.6136	23.6911	13.8637	14.705	15.0258	14.151	16.8434	18.9489	21.2286	21.0976	24.2175	17.2435	14.9317	15.0373	14.3287	14.9277	14.1731	22.1299	23.2514	20.2427
AT1G09880	0.142496	0.117811	0.098645	0.276515	0.227752	0.219512	0.482542	0.287095	0.568749	0.06009	0.14204	0.148707	0.348352	0.168732	0.250535	0.311083	0.476668	0.607393	0.058417	0.120537	0.019342	0.364142	0.208138	0.393981	0.476211	0.337522	0.515965	0.235243	0.099287	0.102495	0.193408	0.355693	0.3232	0.352895	0.417099	0.387574
AT1G09890	0.261201	0.314186	0.52964	0.717346	0.339213	0.267486	0.577686	0.298103	0.404852	0.379007	0.402759	0.162617	0.208981	0.087841	0.168164	0.245313	0.373397	0.417211	0.152147	0.102734	0.225919	0.065019	0.076684	0.170772	0.317715	0.72515	0.352355	0.462846	0.198252	0.392431	0.10441	0.324885	0.315532	0.306113	0.550548	0.138533
AT1G09900	7.79762	8.04842	6.89736	9.53273	8.00415	8.85179	10.2992	13.99	14.07	6.40882	5.01661	5.81597	7.4591	8.16872	7.09734	13.859	12.5298	12.465	6.26728	6.02923	7.05289	9.73005	7.78557	8.32776	13.3299	13.0219	7.62822	5.9408	5.80593	6.70997	9.09594	7.55539	10.0103	11.265	8.86717	13.0156
AT1G09910	9.38373	12.8586	13.9205	7.93365	7.63377	8.22151	5.60261	4.90739	5.18731	13.4346	12.6167	11.1542	8.63701	6.7995	8.09013	4.80665	5.53604	5.16561	12.6476	13.2218	12.5211	5.66298	4.91443	6.26942	4.60503	4.91778	6.39684	13.5701	14.5559	14.9672	6.34924	5.89434	6.20058	5.09622	6.29739	5.14309
AT1G09920	23.1647	26.7963	24.4586	31.8248	32.4898	30.2207	35.4285	39.7776	34.2416	25.8303	22.0084	22.4586	23.8291	28.7227	28.6065	39.4412	37.9795	52.3719	20.5012	23.2074	18.8899	26.7223	29.136	32.9489	43.1697	36.3892	47.7729	21.1085	23.6541	22.4155	27.3573	26.6163	24.571	41.8429	44.6518	40.4376
AT1G09930	0	0	0	0.160189	0.551556	0.257549	0.289062	0.130784	0.191683	0	0	0	0.081224	0.315711	0.373961	0.05882	0.134066	0.161807	0	0.015264	0.033263	0.185107	0.263741	0.102658	0.106411	0.012962	0.091445	0	0	0.019517	0.276236	0.128737	0.280992	0.170489	0.121394	0.120691
AT1G09932	1.18105	1.83521	1.83643	3.28884	5.10452	3.59141	3.77257	4.33663	4.6072	1.65731	1.22386	1.33839	6.20546	2.19926	3.50615	1.94523	1.60047	4.86738	1.08546	1.50489	2.53645	1.31942	2.97767	3.35848	1.72874	1.23051	2.53498	2.4577	2.54019	3.36397	4.25957	3.80672	3.64603	6.84736	4.82745	2.68889
AT1G09935	0	0.104379	0	0	0.059314	0	0	0	0	0	0	0	0.17017	0.060472	0	0	0	0.106019	0	0	0	0	0	0	0	0	0.032478	0	0	0	0	0.138525	0	0.099005	0.174435	0
AT1G09940	17.1459	21.2067	16.3523	14.5657	20.584	17.0411	8.06306	10.5817	10.2899	18.7797	22.7661	21.3606	13.5298	15.2865	15.3513	10.2339	6.92232	9.93805	20.5002	19.2885	23.1316	10.6768	13.3583	13.8198	9.07602	7.14728	7.96156	24.2966	18.8554	17.919	15.6407	13.8961	10.5777	11.9089	9.49227	11.9991
AT1G09950	0.646933	0.294578	0.694843	43.2283	46.1766	66.9766	2.85291	2.80938	3.02757	0.447351	1.29828	0.781796	54.7763	72.4211	48.9061	2.67834	1.88888	3.44427	0.875467	1.12729	0.612519	60.4748	56.1628	50.1119	3.41488	3.25966	3.1929	1.05462	0.53768	0.167616	59.2369	63.4988	62.1197	2.89826	3.78275	4.37856
AT1G09960	2.46449	2.26789	2.21865	2.19097	2.50722	2.4269	4.6621	4.28703	3.92854	2.04168	1.5062	2.19098	3.45887	2.89643	2.9156	3.38652	4.65229	4.62306	2.3667	2.52	1.86853	3.91567	3.46025	3.28917	4.1139	4.41473	4.57885	2.49362	2.42126	3.41691	2.49092	2.44646	3.57196	3.39183	3.77807	3.06782
AT1G09970	56.4186	66.9834	64.1672	90.6898	116.834	100.499	78.5138	70.6211	70.1579	73.0566	78.9043	78.5319	98.7357	96.1895	92.6164	73.6098	52.2932	74.1051	73.0283	76.6209	76.6996	66.4561	83.0599	78.081	61.828	50.6442	56.7885	100.563	87.7244	89.4112	107.639	99.4238	68.3864	88.8093	69.7907	87.5775
AT1G09980	7.94687	8.19484	8.67054	11.9323	13.3381	14.0495	19.1037	19.9965	17.6171	8.88639	7.26882	7.26349	13.182	14.2635	11.295	16.1189	15.9359	18.5752	7.21128	7.42333	9.06411	12.5795	15.159	15.4198	15.3878	15.0425	16.4397	9.01749	9.81814	9.67941	14.6573	13.3105	15.4254	14.9372	17.936	17.5395
AT1G09995	4.49472	5.37439	5.46792	3.78667	5.47414	5.24799	2.03781	2.52432	2.26045	5.96201	3.99223	5.55629	4.57189	8.02064	5.1309	2.12086	2.48944	2.12171	5.25638	3.50357	6.36452	6.23522	6.99773	6.59467	1.98671	2.85013	2.11222	6.30422	7.35593	4.73152	3.98716	4.07966	3.83112	2.40723	2.95449	2.3983
AT1G10000	2.05056	3.06291	2.5655	0.844864	0.288194	0.706078	1.62399	0.817754	1.36358	1.86309	1.29807	1.74956	0.442098	0.482725	1.07657	1.78653	0.84342	1.31472	1.75047	1.56788	1.48272	1.1228	1.21495	0.853484	0.836855	0.873534	0.595429	1.53838	1.29655	1.26716	0.89154	0.577927	0.514838	0.809753	0.610634	1.6074
AT1G10010	0	0.026482	0.026441	0.034463	0	0	0.024978	0	0	0.02523	0.012983	0	0	0	0.028553	0	0	0	0	0	0.106492	0	0	0	0	0.054155	0	0	0.105462	0	0	0	0	0.053805	0	0
AT1G10020	64.1835	47.952	47.8826	5.59833	8.27229	5.26751	10.0128	8.51986	8.55459	47.4521	52.7328	47.6921	5.21871	9.47353	7.86018	7.60133	7.72701	8.53793	48.512	34.9751	37.523	5.10528	6.06322	3.83491	7.33117	5.80633	5.71368	24.3471	25.9633	25.0239	4.52064	4.31123	4.81752	6.07842	7.42317	6.54231
AT1G10030	20.1599	12.5321	11.1262	12.1575	13.5215	11.8898	12.8289	20.6429	23.1733	11.5851	12.0526	22.19	12.2348	13.5182	14.33	19.6245	20.8747	19.8136	16.3566	23.8568	15.3201	19.3953	20.134	15.4253	23.0339	18.1741	17.723	16.7447	14.1685	13.153	14.1328	15.0466	10.0665	13.0654	17.4901	15.3328
AT1G10040	0.736315	1.36559	1.03318	2.11155	1.95757	2.63757	3.81982	3.91384	4.10773	1.66664	0.6053	1.23199	1.87318	2.33044	2.31358	2.94795	3.08413	3.5505	0.801623	1.26834	0.984397	2.87023	2.12885	2.58865	2.35117	3.2261	2.46345	1.39718	1.22015	0.978851	2.36319	2.07645	2.66563	4.87702	4.09067	3.53162
AT1G10050	3.25806	4.96872	4.30894	3.35819	3.81758	4.39893	3.37159	3.14523	2.96587	5.10168	4.44705	5.21088	4.48049	3.42057	4.16875	2.97724	2.07938	3.56799	4.39705	4.7334	5.10977	2.90376	3.44177	3.17293	2.39156	2.39712	3.0943	6.50635	5.00392	5.44869	3.53868	3.47542	2.75734	4.07709	4.4128	3.62301
AT1G10060	7.42012	7.73861	11.9213	27.6763	26.626	33.4848	16.7986	13.796	13.6307	10.2331	8.99942	7.24543	26.1629	30.1866	29.4123	17.7711	15.6107	12.8574	9.36247	9.27413	13.2268	44.1583	32.9187	32.3139	15.4475	13.5586	16.6804	10.2355	12.3569	16.6172	29.4983	31.2837	38.3992	17.2774	15.1301	16.8843
AT1G10070	128.909	285.661	312.52	106.237	177.96	107.742	4.05719	4.96422	3.35493	320.314	318.873	320.013	88.3558	146.115	95.2628	6.00726	3.08534	2.8039	379.089	369.749	329.598	76.766	78.7525	42.8648	2.60693	2.67467	3.96424	377.725	365.037	493.176	88.1856	61.688	35.1315	5.45726	3.73409	4.40548
AT1G10090	10.9432	11.7322	12.2623	78.2569	76.5971	88.7353	29.229	30.7801	26.6902	12.4452	11.3514	11.0761	97.9394	92.2517	96.5535	33.1161	29.5721	31.4409	10.0156	11.7623	13.0692	99.1322	98.5633	117.21	31.4086	27.2062	29.1595	17.3389	15.6737	18.2155	103.494	102.087	94.9959	28.2513	26.6431	30.6033
AT1G10095	3.9438	5.16243	4.75883	3.32394	3.26865	3.50718	2.34648	2.0846	2.31495	5.70733	3.67546	3.94312	2.96944	5.14767	3.50726	2.6194	2.98005	1.61586	4.81921	4.95859	4.14548	4.80932	4.23201	5.43255	2.77935	2.08963	2.88618	4.51966	5.03122	4.2214	4.40241	4.64249	3.61084	1.78062	2.90683	2.01104
AT1G10100	0.049104	0	0	0	0	0.097296	0.120555	0.026817	0.085054	0	0	0	0.04638	0.053194	0	0.030943	0.00568	0.071821	0	0.064209	0	0	0.073242	0.244972	0.197667	0.150916	0.05917	0	0	0	0	0.101056	0	0.167512	0.203722	0.049754
AT1G10110	0.346208	0.447583	0.11245	0.500787	0.579975	0.643207	1.02245	1.24351	0.961216	0.17008	0.054801	0.220528	1.08682	0.510815	0.376854	0.858727	0.867519	1.27746	0.36524	0.174394	0.23815	0.59794	0.839377	0.810608	1.43532	0.894822	1.43483	0.428291	0	0.028988	1.08551	1.11624	0.536308	1.27089	0.93499	1.38657
AT1G10120	13.9466	14.4417	12.9484	5.8633	4.64524	5.02597	6.96322	9.54596	7.1452	12.9054	10.0944	13.521	5.95325	6.43996	6.91783	5.64373	5.92909	7.87256	12.5317	13.0208	11.4961	6.80879	8.44585	7.09453	7.81558	4.38955	6.47124	9.03354	9.54611	11.4793	6.51256	5.73829	8.94633	5.006	6.6749	6.34047
AT1G10130	10.2036	11.7672	11.3133	11.6848	11.2009	11.817	9.17765	9.60526	9.92555	11.8313	9.98844	10.4223	11.8325	11.0898	10.5184	7.94736	9.78214	9.02929	11.7502	12.4648	12.872	12.4747	11.7187	10.9784	9.14234	8.66814	9.39283	11.5425	12.002	12.0841	11.4011	12.3105	11.8025	8.51728	8.99606	9.24407
AT1G10140	41.926	54.8807	61.9895	21.1722	30.8928	21.8999	8.30517	9.44461	6.67291	70.6122	64.5844	60.2804	21.5711	23.788	27.3827	7.23534	6.13042	11.1769	64.3897	57.0387	42.5831	12.1568	12.6626	12.9424	7.40581	4.63835	6.78601	65.796	52.3421	47.9811	22.0713	18.0491	10.1003	7.51104	6.65631	6.17388
AT1G10150	21.2441	19.8965	25.843	3.14816	3.08303	3.03764	2.7557	3.62423	4.41508	25.4172	25.1761	24.6382	2.46931	3.50024	3.73916	5.15137	4.59285	3.22423	24.011	20.8204	18.5372	4.27958	3.29781	5.06073	6.47689	7.01405	6.00933	24.0045	19.999	18.922	2.78903	3.26657	3.46465	7.81674	8.26377	8.6559
AT1G10155	0.009173	0.01184	0.011103	0.05519	0.122097	0.386237	0.270524	0.010213	0.007448	0.022564	0.014481	0.001976	0.127665	0.568861	0.136882	0.207842	0.333819	0.00633	0.000553	0.007692	0	0.024236	0.122269	0.335994	0.011153	0.163017	0.010233	0.00824	0.000462	0.000159	0.007444	0.161252	0.006343	0.202077	0.061089	0.348564
AT1G10170	17.1487	18.6781	18.7647	16.5878	17.7928	16.2394	47.8512	47.6009	39.3753	19.4537	22.4898	21.5359	16.35	16.5131	17.712	58.5773	28.1709	50.138	22.3427	20.962	22.4403	14.4708	15.1806	12.6101	46.0145	29.0795	23.1189	23.4038	21.5168	21.03	17.9894	12.8267	14.803	45.1369	38.0456	44.518
AT1G10180	10.3328	11.0642	7.80628	10.7769	6.70833	10.1759	6.11148	8.31077	7.32112	6.53887	2.70741	6.35314	7.36956	11.8548	10.4598	6.71969	11.7156	6.15147	10.2085	5.0033	5.52492	11.916	11.1831	10.6211	7.75644	7.16799	7.13012	6.11238	7.18356	6.22294	9.61508	11.0559	12.9944	5.75877	7.22931	8.8164
AT1G10190	0	0	0	0.020032	0	0	0.018409	0	0.023892	0	0	0	0	0	0	0	0	0	0	0	0	0	0	0	0	0.043603	0	0	0	0	0	0	0	0	0	0.11125
AT1G10200	62.0016	69.4243	72.0415	96.3152	86.1236	83.0485	66.4742	64.4837	58.1009	62.5805	54.699	56.338	87.0452	86.3562	86.8334	51.6505	64.913	62.3171	60.2505	69.1384	60.7999	92.8381	96.2019	82.1453	60.0849	57.2717	54.2829	64.3135	64.8362	55.3832	79.3671	79.9365	86.1089	54.9708	57.6887	53.4495
AT1G10210	5.9526	7.56775	8.37312	2.52995	3.52878	3.84685	3.85521	3.95949	3.72128	7.8031	5.88446	5.49857	3.66007	4.23891	3.70138	3.09719	4.70696	3.78634	6.6717	6.52055	6.67668	4.18024	3.81348	4.43959	3.42967	3.47982	5.68021	7.47139	6.93809	5.66662	3.4046	2.83511	2.8119	4.17666	4.5219	3.84203
AT1G10220	1.35283	1.02023	0.922967	0.432594	0.609104	0.587528	1.04952	0.932117	0.560208	2.05606	1.50449	1.81043	0.5999	2.16469	0.979263	0.797715	0.352097	1.72862	1.84594	3.37809	1.72629	0.390403	0.626826	0.201073	1.05979	0.836809	0.397036	1.316	1.78972	1.27527	1.0575	0.442091	0.123166	1.41633	0.41315	0.812086
AT1G10230	9.14056	9.04271	8.54481	2.92468	3.5133	4.28595	12.2768	12.7326	10.1934	8.17461	7.01916	9.28856	2.49015	4.84204	2.7906	14.806	12.5742	13.6981	8.98795	10.0317	8.85116	7.55066	5.86782	6.68925	14.6801	12.994	12.8198	7.97046	6.83963	7.36039	4.51304	5.84239	4.7739	14.7389	15.5575	13.7148
AT1G10240	4.222	4.0343	4.55178	1.84605	1.64567	1.99717	1.27309	1.42084	1.60517	4.808	3.71208	3.88292	1.10446	1.61281	1.48633	1.40628	1.33455	1.53497	4.43811	4.13351	4.79439	1.14888	1.19572	1.52139	1.30293	1.6009	0.869013	4.32469	4.41539	3.70067	1.41834	1.12839	1.66248	1.20511	1.0839	1.25761
AT1G10270	2.17545	1.78115	2.31618	4.565	4.07129	4.37215	17.6438	18.8277	19.1301	3.06028	1.87103	2.90241	3.81987	4.51383	4.73828	20.7301	14.8234	20.5662	3.06488	2.69948	3.14713	5.37087	5.2321	5.04727	18.7871	19.5306	13.606	3.20631	2.50032	3.70139	6.34641	5.76214	6.55859	15.7935	13.1887	15.7444
AT1G10280	2.02162	1.34487	1.42021	2.23816	4.0841	3.84026	6.09801	6.27481	4.0212	1.36445	1.69664	1.48025	3.50385	3.88795	3.81423	4.77898	5.94894	5.46393	1.55623	1.88564	2.27272	3.48226	3.09906	4.19691	5.80832	5.53506	5.97703	2.21773	2.35306	2.54417	4.59029	4.27866	3.38912	5.43786	6.97295	5.89564
AT1G10290	24.1836	27.0105	26.2645	26.5945	32.9068	26.4246	26.5556	28.8374	27.201	30.2968	22.4078	24.851	27.3448	27.8531	26.1145	23.1692	25.5517	29.1703	25.9876	27.4729	29.0857	26.5098	24.8979	22.8794	24.1213	28.2669	24.1334	29.737	26.4681	27.9489	22.4531	26.7669	26.4911	25.9738	27.9805	25.9033
AT1G10300	0	0	0	0	0	0	2e-05	0	0	0.107662	0	0	0	0	0	0	0	0	0	0	0	0	0	0	0	0	0	0	0	0	0	0.029813	0	0	0.039388	0.025215
AT1G10310	13.4309	13.7171	11.1815	15.7567	12.7797	13.3661	25.7404	24.9619	25.1333	12.6759	12.3408	12.3423	12.5157	13.4467	14.7984	23.1931	25.5498	17.5254	10.6199	12.6123	11.1043	18.135	17.0882	17.0933	22.7785	21.4566	22.6816	8.37833	12.184	13.3107	13.9398	14.4935	14.8702	25.1774	25.77	24.8808
AT1G10320	3.54561	4.00214	3.28212	3.88724	6.11285	4.66654	10.5223	8.93799	8.33879	4.27264	3.35478	3.84216	5.10594	6.82234	6.01156	9.80452	9.67248	10.3603	3.63758	3.81104	6.13667	5.86822	5.75459	4.75549	9.87606	9.859	9.32072	4.18723	3.92394	4.27177	4.38861	5.78143	5.36363	8.39812	8.96344	10.1033
AT1G10330	0.908124	1.13961	0.829811	0.774812	0.889265	1.14472	0.677297	0.726392	0.715673	1.00188	0.600522	0.980646	0.638246	1.03692	0.491667	1.03608	0.983447	0.662421	1.04026	0.876052	1.13143	1.28964	1.55862	1.15212	0.728999	0.751114	0.624046	1.15773	1.59565	1.12656	1.13615	0.883911	0.921669	0.818314	1.0305	0.987662
AT1G10340	3.00672	4.53504	6.71845	3.35891	5.22109	3.74844	1.27885	0.987137	0.96254	7.7476	11.3575	10.7647	3.78435	3.47478	3.12812	1.35646	1.0864	1.40108	10.5927	9.36759	9.68126	1.69026	2.60564	1.19902	0.934392	0.752443	0.934004	13.6772	6.91856	14.1498	2.52833	1.98702	1.21283	1.20961	1.63452	1.01315
AT1G10350	10.3869	11.3579	11.6098	11.5229	10.8837	11.358	8.31513	11.0143	9.78671	11.3928	11.9551	11.1902	11.1021	13.5458	15.0145	8.32215	10.8547	11.8863	10.3724	12.4404	11.2021	11.1647	12.8662	14.5759	8.86654	9.642	11.197	12.1075	11.4924	11.2229	13.5516	12.2022	10.9733	9.49879	10.2455	7.00898
AT1G10360	34.8702	33.7962	28.962	16.9997	17.1832	21.0979	4.70259	3.65926	4.22033	29.0387	28.9539	26.8023	17.6758	26.118	21.6488	6.95269	7.03271	3.55483	22.8548	19.8824	28.6122	26.8811	24.2858	29.3568	5.79213	4.83155	8.23043	15.8205	22.6152	20.1719	16.5295	16.2621	18.2445	5.84339	5.59961	7.74474
AT1G10370	17.0836	19.7501	12.8303	44.4676	37.09	44.5144	358.91	319.363	320.343	14.783	13.5595	12.1452	42.834	44.0264	41.5943	358.381	311.41	368.051	10.9185	9.95076	8.85836	58.4043	48.0082	54.7746	384.483	320.177	275.804	7.59748	10.0169	10.0036	45.5128	42.0783	39.5457	305.601	265.679	306.349
AT1G10380	5.01674	4.16468	5.37937	2.4344	2.98615	4.09702	4.9128	6.11859	3.36633	5.83008	4.8244	6.67904	3.90273	4.02575	5.5566	5.36029	6.41152	4.65557	4.96125	3.68501	2.05626	1.90529	4.46518	3.53772	5.67413	3.31043	3.68359	6.85881	3.36476	2.44281	3.93331	3.91493	5.69758	3.84566	4.57174	3.19245
AT1G10385	0.048366	0	0	0	0.072905	0.009291	0.047243	0.075249	0.055314	0.049244	0.007994	0.006264	0.133137	0	0.10105	0.159625	0.014714	0.131844	0.030773	0.014315	0	0	0	0	0.038501	0.0212	0.017109	0.046326	0	0	0.012602	0.030333	0	0	0	0.049448
AT1G10390	24.2319	28.219	27.9449	27.6036	28.8185	26.4543	35.7845	38.613	38.937	29.8386	28.0292	27.3765	29.1047	27.2975	28.5215	35.5611	36.424	38.0692	27.6774	26.561	26.5935	27.1882	27.9501	25.636	35.3648	38.1289	36.6429	30.6154	25.5182	28.9698	27.7733	28.6525	27.269	36.1243	35.4978	36.4506
AT1G10400	0.453065	0.2848	0.070959	4.92514	6.31524	2.56649	10.3354	6.70568	6.32095	0.152517	0.165947	0.121967	2.63016	8.1726	3.66023	18.2049	7.80329	3.87617	0.438032	1.08081	0	10.3977	6.01416	1.03301	12.5102	7.02509	5.33726	0.616291	0.077499	0	1.05682	1.78429	0.859196	8.5573	7.28747	13.1498
AT1G10410	12.278	18.8086	18.0082	186.226	167.873	184.047	184.715	176.749	144.771	19.7435	12.681	14.2035	177.764	192.061	173.748	159.448	155.814	153.07	14.185	16.746	15.6556	200.134	205.033	238.033	131.049	108.061	150.82	17.6509	18.571	17.5816	212.77	193.252	207.829	146.437	128.609	157.364
AT1G10417	0.210112	0.592941	0.247224	0.292744	0.339208	0.474257	0.919857	0.867689	0.916574	0.464222	0.227595	0.275236	0.624946	0.684197	0.33708	0.682444	1.2346	0.919002	0.183377	0.190409	0.227491	1.06873	0.845072	0.65872	1.15215	0.668111	1.14577	0.07744	0.219719	0.258702	0.502585	0.596964	0.751013	1.00682	0.857603	1.04322
AT1G10430	18.927	19.6687	19.6852	25.2543	23.6646	28.2854	32.9891	32.442	28.4012	17.9901	15.9411	17.9899	22.9299	23.8701	24.5217	25.5798	30.2491	29.2564	19.5424	18.419	16.0492	26.8163	23.2077	24.054	29.1774	28.7575	33.8265	17.7018	15.9011	16.5219	21.7252	22.4696	23.1245	30.3791	31.7026	27.6638
AT1G10450	6.67723	8.89576	8.18146	7.27547	7.5085	6.62244	9.24194	10.9597	10.7183	9.19181	6.52985	7.47407	7.54139	7.45036	7.28229	10.1383	9.7422	10.813	8.65372	8.33857	8.68937	8.0479	7.03673	7.07179	10.8405	11.2736	10.38	9.62394	9.09238	10.0515	7.04565	6.40387	7.37486	10.6036	10.7869	11.2137
AT1G10455	0	0	0	0	0	0	0	0.003932	0	0	0	0	0	0	0.062478	0	0	0	0	0	0	0	0	0.098632	0	0	0	0	0	0.093759	0	0	0	0	0	0
AT1G10460	0.886345	0.263592	0.646082	0.149281	0.082648	0.241966	0.498908	0.340452	0.150391	0.345077	0.467611	0.451133	0.252248	0.332551	0.462294	0.09737	0.366525	0.631309	0.247604	0.636437	0.293552	0.230835	0.089628	0.045317	0.292768	0.314616	0.387639	0.711892	0.748222	0.361716	0.593805	0.274974	0.133039	0.153307	0.11611	0.186354
AT1G10470	50.6618	31.4525	22.9755	66.1204	75.5756	85.6255	18.3577	23.2452	14.7875	29.0914	31.2223	35.8854	71.4898	101.915	80.2349	21.5302	23.1682	25.1744	27.1604	31.9765	46.3845	44.2545	64.0629	61.7186	19.4449	16.346	14.2944	33.1868	48.5513	37.0676	73.4182	54.2823	57.4147	13.1591	12.2662	16.9237
AT1G10480	0.678505	0.658095	0.792072	0.225899	0.403062	0.506095	2.4992	2.72198	1.34844	1.22163	0.420367	0.578205	0.393306	0.383436	0.528255	1.0547	2.8805	3.59786	0.953061	0.912303	0.421798	0.34195	0.291465	0.530434	2.94263	1.57428	3.75249	0.542023	0.69139	0.280179	0.406893	0.400844	0.15881	2.04522	2.7525	1.15256
AT1G10490	3.97538	3.84742	3.1758	3.89477	3.79956	3.39776	23.501	26.1001	23.8905	3.41087	1.99559	3.16609	3.29087	3.72913	3.76861	23.524	22.0584	25.7182	3.45779	3.97738	3.50683	6.58441	5.39622	4.5069	25.3069	25.6149	17.5399	3.71162	2.93507	3.08997	4.47992	4.59906	4.71712	23.3503	20.7979	22.3411
AT1G10500	59.5457	63.3585	63.8268	69.3375	67.5648	77.0679	80.9593	73.362	77.0652	64.0104	58.9982	53.1524	65.8221	75.2192	75.7499	78.3124	91.9122	62.5117	57.1721	51.5819	54.4451	60.1738	59.2938	69.644	70.9977	76.4294	78.3371	61.2435	65.6553	63.8526	73.4686	70.1553	61.4393	76.3985	72.0764	73.0058
AT1G10510	14.8384	15.3056	14.9841	17.0546	16.7455	16.5394	15.7784	18.6033	17.5922	14.1451	11.1423	11.8084	14.7554	16.0187	14.1563	15.5743	17.9848	15.4623	11.9164	12.247	12.9916	16.9716	14.4638	12.8825	17.6524	19.499	15.728	11.6679	11.4962	12.5256	14.9552	13.217	14.581	18.8746	17.1316	17.2243
AT1G10520	1.90922	1.06015	0.988543	1.4854	1.3017	1.67103	1.35511	1.66097	1.32121	1.2412	1.1697	1.41559	0.569359	2.69276	0.609462	0.881528	1.52821	1.40244	1.68049	2.11232	1.13386	3.68279	3.0009	1.5144	1.92434	3.32928	1.49789	1.75353	0.733421	1.42955	2.23524	0.945614	1.50902	0.641972	1.57062	1.36435
AT1G10522	7.38367	7.94059	5.29944	3.67788	3.81313	2.6581	9.91715	13.8853	11.6701	6.29628	3.35518	6.3042	5.71131	4.5477	6.82698	13.6935	12.4158	9.75216	4.28621	5.10276	7.46705	8.84766	5.91194	8.34147	13.9479	6.50517	8.15036	5.13952	5.2411	5.85802	3.60499	4.18744	8.62365	13.9977	13.282	15.0656
AT1G10530	0.53152	0.460682	0.358744	0.098157	0.196604	0.374394	0.634228	0.796379	0.213215	0.570305	0.163806	0.566067	0.202575	0.736051	0.569442	0.785974	0.372537	1.12173	0.291203	1.02776	0.162387	0.28878	1.07173	0.090908	0.374592	0.556996	0.641311	1.08054	0.185225	0	0.605432	0.323398	0.308886	0.515436	0.329581	0.520515
AT1G10540	0.253489	0.215613	0.492006	0.139798	0.263092	0.111149	0.506884	0.141692	0.068936	0.3219	0.252647	0.325527	0.295351	0.465638	0.226577	0.132584	0.096553	0.264939	0.363603	0.288103	0.629036	0.694463	0.486785	0.495895	0.149718	0.240758	0.148309	0.212854	0.172983	0.348165	0.212198	0.294746	0.330042	0.114294	0.105701	0.165687
AT1G10550	8.5687	9.22938	11.2775	6.71374	6.11227	4.91182	6.82635	7.08997	8.61614	8.14264	6.74722	4.49981	4.02297	4.37003	6.85125	8.15333	5.98741	4.54367	7.97979	3.69388	6.17631	2.25183	2.71897	3.93559	5.78962	3.4016	5.60402	2.71141	3.77238	3.88461	2.52545	2.37052	1.66013	6.3406	3.32692	6.01991
AT1G10560	3.3881	2.22503	2.63043	1.48077	1.66619	2.61905	0.826637	0.519454	0.430008	3.20273	4.04255	3.59601	2.26874	1.87669	2.57431	0.7943	0.640104	1.35523	3.4835	3.17306	2.64311	4.63281	5.0782	5.85406	1.51226	1.80501	2.0121	5.76059	3.50515	3.41368	5.86404	7.78465	4.69022	1.07076	1.98456	1.25967
AT1G10570	10.493	12.5418	12.4601	12.3491	12.5263	12.3578	18.4898	19.7846	18.4552	11.4084	10.6516	10.1928	11.479	14.2354	12.1956	17.7373	20.8482	18.5322	9.75098	10.7722	12.3957	17.4076	15.6629	16.4944	17.5046	17.8885	17.4958	10.7803	12.5721	13.8514	13.5583	12.7503	13.3727	17.1844	18.9771	18.5183
AT1G10580	14.2306	11.3538	11.9807	26.8642	26.4472	24.4192	45.9143	46.3191	51.1127	13.735	12.383	12.9938	25.7167	22.3157	24.4249	53.8579	41.7082	50.1995	14.5786	13.7944	13.9404	24.0063	23.5646	21.769	42.1849	45.8839	38.9718	16.8052	13.1919	13.5325	27.5652	26.5149	29.2539	36.9984	33.5391	44.3378
AT1G10585	0.635796	0.851408	0.396099	1.22959	1.71496	1.09948	24.1383	21.9723	20.3571	0.788845	0.773349	0.18513	1.35016	0.995338	1.03497	19.8446	11.167	19.8463	0.36188	0.574678	1.65195	0.467061	0.194279	0.818784	13.1338	11.4933	15.8686	0.781484	0.798677	0.268053	1.2776	0.781075	1.73714	20.387	9.14113	26.8768
AT1G10586	0	0	0	0	0	0	0.231652	0	0.040625	0	0.024047	0	0	0.052174	0	0	0.042074	0.081174	0	0	0	0	0	0	0	0	0	0	0	0	0	0	0	0	0	0.047985
AT1G10588	0	0	0	0	0	0	0	0	0	0	0	0	0	0	0	0.108806	0.108855	0.048739	0	0	0	0	0	0	0	0	0	0	0	0	0	0	0	0.045254	0	0.124444
AT1G10590	54.9639	55.9848	54.241	56.6791	59.0073	82.5798	59.0772	52.5434	61.1238	64.3592	54.881	61.1667	61.5169	88.8818	55.7733	87.1317	100.399	64.516	60.3244	63.1352	66.037	63.4711	57.6653	55.1109	60.5237	63.1571	63.9968	71.7563	62.1028	63.9385	57.9223	58.6238	56.3461	78.183	58.9768	60.0626
AT1G10600	13.3779	13.1308	13.4264	16.3395	15.775	11.8881	8.13001	6.51792	5.50308	15.1377	11.0572	14.8793	16.8423	17.1661	15	5.87212	11.5768	5.68937	15.7475	15.2604	15.5289	20.0956	18.0813	12.8886	7.82588	3.25671	6.75526	13.4599	12.6834	18.9908	12.7564	12.8245	14.5606	11.7239	7.1691	11.4438
AT1G10610	5.22304	6.95633	7.41031	3.19504	3.36477	5.6742	1.66507	2.46123	2.01799	5.38726	5.41552	5.578	3.12273	5.12016	4.01138	1.86222	1.84844	2.28355	5.67291	6.3132	6.5988	3.6736	4.81981	5.11673	1.49163	2.89593	2.30403	6.67748	8.37764	7.16786	3.8605	3.70993	3.08093	1.35032	2.77811	1.33627
AT1G10620	0	0	0	0	0.038278	0	0	0.016733	0	0	0	0	0	0	0	0	0.015191	0.026663	0	0	0	0.067389	0	0.020633	0.031291	0.010637	0	0	0	0	0	0	0.014652	0.050694	0.03585	0.060641
AT1G10630	42.4998	41.8327	36.3604	34.7187	33.4581	35.0647	30.273	28.6573	33.7466	39.234	32.593	45.7173	38.5731	33.187	36.6608	25.5719	32.5694	29.2624	36.6993	46.9064	44.5056	45.8309	44.9289	39.9918	28.2035	29.177	29.9388	45.3556	44.0107	37.0656	35.0022	39.2269	42.2343	27.9117	29.6915	24.1468
AT1G10640	2.58884	1.74308	1.64992	2.66519	1.45422	1.76027	9.86732	11.1983	13.6007	1.79593	1.07434	1.31876	2.9891	3.26598	2.38928	7.59173	11.3185	10.3038	1.28329	1.06224	2.01784	13.9728	9.43386	8.13786	9.69695	10.4463	9.23739	0.408932	0.866596	1.24314	1.97464	3.55947	8.1629	8.87917	8.03262	9.89134
AT1G10650	4.47356	6.87202	5.82513	8.65765	7.9719	9.62462	27.5934	25.7409	27.9363	6.07097	4.48465	4.1989	7.96986	9.02275	9.47058	27.7973	27.0255	26.0003	4.15133	5.2346	2.76533	9.35373	8.76789	10.6207	28.6785	25.4801	32.0264	5.6497	4.27374	4.30531	9.01865	8.88518	8.93886	28.5736	26.8537	31.4103
AT1G10652	0	0	0	0	0.123065	0	0	0	0	0	0	0	0	0	0	0	0	0	0	0	0	0.446498	0	0	0	0	0	0	0	0	0	0	0	0	0	0
AT1G10657	4.24075	4.24765	3.37323	1.79742	1.95932	1.39192	2.31447	2.46599	3.08192	2.80239	3.04651	1.89515	2.40352	1.87141	1.9151	3.11614	3.41632	1.58196	3.16419	1.4419	4.19144	3.194	3.28058	4.01248	3.84671	3.03522	3.63598	2.55667	2.20323	3.10351	3.21656	1.53601	3.31444	6.25286	3.82198	4.6416
AT1G10660	22.0868	25.4519	23.3909	22.2678	19.0341	20.2172	14.0608	12.9989	12.6007	23.2668	20.2323	24.0692	18.2979	23.8705	19.6375	12.7137	15.5265	11.1383	23.2908	22.58	21.1971	21.5388	23.1182	21.1365	12.28	12.3303	20.8521	21.4781	23.5364	25.9529	19.2896	16.883	16.9741	15.604	16.3803	16.6205
AT1G10670	87.9707	98.5731	88.9541	83.3657	87.8844	82.5539	124.409	122.696	118.06	93.1168	77.9997	87.6214	83.3325	74.1044	76.7224	111.791	114.724	133.123	81.6485	96.9107	95.1182	85.7149	84.7789	77.6501	126.02	122.64	125.812	101.9	96.5232	89.4915	73.2828	88.2499	89.5871	115.535	123.988	113.909
AT1G10680	0.004989	0.02053	0.010318	0	0	0.045698	0.047875	0.009732	0.034009	0.031203	0.017666	0.056766	0	0.045661	0.043523	0	0.02714	0.00856	0.042646	0.054696	0.009655	0.011409	0	0	0.012214	0	0.010519	0.018767	0.030659	0.011682	0.084074	0.051613	0.059392	0.010428	0.073684	0.009762
AT1G10690	4.4885	3.73091	4.33921	7.2025	6.13166	7.29772	6.93006	7.79978	4.7188	4.73243	4.74113	4.16632	7.84405	6.28832	8.19611	5.00831	5.49116	5.67758	5.34449	6.25833	4.24605	10.7774	8.51565	13.6033	3.97104	3.57559	5.46323	6.96611	6.92263	4.86952	8.91886	7.9166	9.94248	4.19806	3.705	3.82379
AT1G10700	18.7279	20.194	17.4134	13.044	17.0035	14.7474	4.62392	4.66439	5.47156	19.9938	19.6041	18.967	14.1413	12.2756	15.9087	2.48915	2.97305	5.60525	17.7264	19.3963	22.4003	9.89449	10.2796	9.12675	3.90291	3.36333	4.13441	23.7765	19.6866	17.1249	12.4733	11.9413	10.8634	7.22197	4.81954	5.38642
AT1G10710	0.105725	0.129651	0.025129	0.358397	0.379326	0.241586	0.34003	0.280322	0.497056	0.105949	0.038705	0.018561	0.440907	0.294439	0.092784	0.632394	0.42251	0.486436	0.108027	0.023422	0.053858	0.392599	0.617144	0.091142	0.556058	0.374723	0.242928	0.048679	0.0262	0.059207	0.13971	0.41611	0.104366	0.321306	0.377687	0.706108
AT1G10717	0	0	0	0	0	0	0	0	0	0	0.049349	0	0	0	0	0	0	0	0	0	0	0	0	0	0	0	0	0	0	0	0	0	0	0	0	0
AT1G10720	13.6381	13.3652	13.1921	12.9586	14.4241	13.8029	9.26486	9.16259	8.4444	13.5516	11.2164	12.1788	12.5576	15.083	14.1572	9.69957	10.4637	10.3503	11.2989	12.873	12.9181	13.3708	14.5849	13.8999	9.60124	8.87379	9.59976	13.316	14.6016	13.294	13.434	13.7489	12.8238	7.82681	8.9892	8.86466
AT1G10730	3.69756	4.98524	5.43813	5.4178	4.53282	4.52843	5.11564	5.6985	5.06272	4.43727	4.07202	4.51236	4.80043	5.0014	4.73042	3.98606	6.50494	6.20772	4.84528	4.37834	4.45636	4.84162	5.00732	6.12101	5.76517	5.01375	5.84097	5.57342	4.67075	4.98491	4.70209	4.6443	3.98051	5.71875	6.77217	4.62686
AT1G10740	28.3075	28.4801	27.7578	18.5212	19.2925	17.8405	23.6793	23.4697	26.3022	21.3139	20.1813	22.0188	13.3968	16.1135	17.0612	25.7824	21.044	23.2284	21.855	17.9616	18.8015	13.4633	14.8086	12.7548	25.7856	29.8555	28.6276	16.7792	18.543	17.5041	13.3165	12.3886	10.692	28.0838	30.5498	31.1378
AT1G10747	0	0	0	0	0	0	0	0	0	0	0	0	0	0	0	0	0	0	0	0	0	0	0	0	0	0	0	0	0	0	0.085756	0	0	0	0	0.002232
AT1G10750	1.92673	1.57348	0.948512	1.22195	0.855587	1.15406	1.24612	1.80228	1.29758	1.40177	0.583117	1.16725	1.24753	0.758813	1.30973	1.00205	1.88487	1.68238	1.30286	1.21994	1.31688	1.729	2.22	1.84017	1.72011	1.25337	1.29074	1.54192	1.20162	1.47418	1.46623	1.44535	2.09888	1.00541	1.51036	1.03434
AT1G10760	37.884	53.1054	57.4853	121.062	99.5285	113.649	188.241	172.313	181.381	57.8035	67.6194	48.8282	118.279	111.131	112.386	173.804	216.685	156.725	47.8089	57.9004	53.8375	143.398	133.588	151.88	171.495	199.913	194.662	65.4847	60.9012	68.6785	159.816	141.117	141.916	202.764	222.704	180.411
AT1G10770	0.551341	0.896138	0.680207	12.1271	12.9162	11.0768	1.41743	2.01497	0.719719	0.358419	0.759129	0.689634	9.75247	16.4966	9.99805	3.18069	1.06942	1.50909	1.02447	0.944787	0.70552	19.3565	18.152	21.6853	1.5303	0.905144	0.198812	0.682759	1.00593	0.717442	17.7658	13.6735	15.1305	1.08066	0.846087	2.50773
AT1G10780	3.41906	2.01722	1.89997	0.884084	1.28079	1.42049	1.71128	2.3479	1.76027	1.78425	0.78061	1.77814	1.83437	2.03179	1.92589	1.99494	1.71913	2.52622	2.39463	2.70898	3.49512	4.22835	2.93892	3.27365	2.18518	1.85164	1.11007	1.42569	1.80241	0.934573	1.45412	1.6992	3.11545	1.90297	1.64276	1.78387
AT1G10790	0.260772	0.027553	0.417839	0.615674	0.530836	0.911139	0.647515	0.276912	0.475972	0.151224	0.058172	0.384454	0.75381	0.859115	0.917243	0.372179	0.510292	1.29447	0.063555	0.187322	0.180159	0.92236	0.860987	0.182767	0.620275	0.592269	0.818716	0.30444	0.137416	0.084922	0.638233	0.27205	0.639021	0.565039	1.14069	0.552181
AT1G10800	0.310439	0.170784	0.555576	0.170284	0.072609	0.374976	0.202999	0	0.053646	0.52915	0.405543	0.017217	0	0.075643	0.187898	0.006475	0	0.091066	0.218652	0.250238	0.246456	0	0	0	0.16623	0.15564	0.266078	0.474944	0.159621	0.234679	0.443485	0.196823	0	0.161102	0.089089	0.03957
AT1G10810	0.410089	0.345744	0.2548	0.63385	0.330193	0.316852	0.368495	0.847996	0.30817	0.159425	0.313873	0.319582	0.501595	0.481403	0.539968	0.453825	0	0.760963	0.116256	0.261004	0.159228	0.378118	0	0.255423	0.293914	0.135847	0.888083	0.574084	0.122201	0.20832	0.466291	0.356969	0.123959	0.347792	0.315692	0.849486
AT1G10820	13.0815	14.9913	9.78331	11.3561	10.756	11.6778	15.0746	15.9925	14.6942	14.6534	11.0929	11.8173	12.9844	14.8636	11.4792	13.8644	18.0924	14.7041	11.1258	11.6574	11.8679	15.7763	16.1212	13.6533	14.8532	13.733	18.364	9.95597	9.61353	11.0386	12.5561	11.2066	14.1975	15.1651	19.7693	16.3172
AT1G10830	15.2311	14.448	14.7546	15.9124	16.8882	13.6604	12.1517	12.9814	14.858	14.2529	18.0284	14.2117	13.1227	12.8988	12.737	13.8378	14.434	12.4889	15.5103	14.7625	18.5168	13.438	12.7022	11.1535	12.8806	14.2285	11.7166	16.6693	18.4526	17.2763	12.864	12.2217	13.1401	12.3395	14.4001	12.2081
AT1G10840	62.4782	71.2021	65.8241	58.1536	60.086	58.7281	91.233	103.293	91.7743	67.3749	52.3318	60.6308	58.3108	57.8153	61.8029	91.2813	92.9426	93.9625	65.803	69.9635	67.13	58.4536	62.8065	63.5224	92.6559	95.1814	88.7771	59.0873	61.2843	65.6318	56.8606	56.996	56.129	91.0694	90.2468	96.3051
AT1G10850	6.02687	4.87257	3.48363	3.79043	4.36225	3.31526	5.82373	8.39903	7.59438	4.22563	2.99817	4.53893	3.73054	4.9586	3.94291	6.20643	7.32655	7.26132	3.80147	4.76825	4.52172	6.50782	5.38814	5.22706	7.10429	6.46041	4.16568	3.15486	3.21875	2.87315	3.15693	3.57146	5.75969	5.52717	5.1598	6.85448
AT1G10865	24.1319	29.6427	30.6879	26.2604	29.6774	29.3616	24.2091	30.18	24.9869	35.9175	27.4073	36.6575	24.8957	45.963	31.0429	26.5846	27.6938	30.3615	35.3683	38.8159	35.1945	35.5186	42.7824	38.1056	27.3649	23.974	27.0665	33.6795	39.2402	38.6504	33.2219	25.0091	28.4221	21.6503	30.9124	33.4793
AT1G10870	7.36324	9.21724	7.80848	7.46233	6.99452	7.56159	6.97649	8.04029	7.50394	8.74252	6.83364	6.92827	6.61034	7.89291	6.20307	6.28752	7.00967	8.05222	6.10562	7.95394	8.05334	8.5007	7.34094	7.51061	7.02774	6.54149	6.14272	6.95928	6.80241	7.07164	6.36818	5.92175	6.76692	6.18021	6.76089	6.72832
AT1G10880	0	0	0	0	0.03957	0	0.008842	0.025073	0	0	0	0.014068	0	0	0	0	0	0	0	0	0	0.017738	0	0	0	0	0	0	0.054827	0	0	0	0	0	0	0.009255
AT1G10890	32.7176	38.5688	37.6941	26.6737	28.1521	27.1203	26.709	28.1392	24.7523	36.5087	31.8476	38.0095	25.8998	32.8429	27.0586	29.1611	31.4741	30.9998	38.6619	43.8813	36.209	27.7463	29.0804	32.8019	30.3938	25.4459	29.2823	36.3526	39.9614	38.6851	28.4945	28.5854	26.3432	27.8692	34.0607	32.1902
AT1G10900	13.5307	14.8991	12.7742	13.9099	14.265	13.4184	8.43165	9.49417	9.12225	15.1179	12.1522	11.0126	12.6079	16.1521	12.9232	7.1526	8.49978	9.85513	9.6368	10.6584	9.97821	9.85755	10.9629	10.0956	9.74468	8.53058	5.54856	14.4922	11.6299	12.0341	14.6994	12.969	16.1574	6.79015	7.84372	8.54767
AT1G10910	16.4469	20.6605	18.1377	14.4301	13.075	13.9156	8.9647	9.48622	11.0241	21.1119	20.4343	20.27	10.8825	14.9625	10.1729	11.2699	8.40074	7.86109	24.6112	22.3267	28.1583	11.603	13.851	10.8466	9.14721	10.2826	8.54143	19.862	20.0674	25.2673	12.5346	12.6684	14.0341	7.76627	9.59796	11.0319
AT1G10920	2.67009	3.25773	2.73972	4.87952	4.98494	5.42633	2.50988	2.68843	1.83537	2.98091	3.61675	2.81726	4.76999	7.87525	5.68701	2.53099	4.26033	3.03745	2.78242	3.31224	3.58729	6.82278	5.95708	6.98883	2.20691	3.83399	3.19985	3.63399	4.61904	3.63384	4.76008	4.71476	4.64475	2.41507	3.42947	3.91453
AT1G10930	2.8476	3.43353	2.28365	4.78796	3.67758	4.09882	6.13885	7.97535	7.00036	2.6432	1.787	2.44703	3.36198	4.25123	3.60788	6.55417	6.48107	7.16248	2.21423	2.47778	2.29709	5.71526	6.38954	5.2306	7.24515	7.35149	6.03616	2.38394	1.87047	1.94222	4.45961	4.66363	5.89986	7.31717	6.75745	8.15751
AT1G10940	24.8172	41.3482	43.0188	47.7552	50.222	51.9822	53.5496	37.5059	36.8808	44.0936	34.9955	39.6776	36.1442	30.0264	51.3961	32.082	33.2762	38.1961	26.8975	41.6051	31.3592	49.4357	29.71	34.0392	35.2863	33.879	52.0643	41.8834	41.9118	42.2299	35.1211	51.906	48.9291	50.3897	39.4353	49.2211
AT1G10950	56.2063	57.7166	57.6859	50.1108	60.0796	50.3276	51.805	52.7887	52.8604	61.1018	54.3135	62.2205	49.9893	49.5432	49.3501	44.3592	49.6071	53.3465	62.1906	66.0748	67.7239	54.5558	61.4739	54.4213	52.0179	52.7112	48.7163	72.3702	65.6899	70.4452	50.1965	51.1155	53.1564	46.4499	50.5938	46.6609
AT1G10960	222.461	185.086	159.891	147.672	130.404	138.548	158.666	167.627	207.183	169.809	190.712	165.635	134.86	122.911	151.649	251.324	150.635	179.975	204.722	133.778	162.627	127.822	120.783	112.763	270.839	221.157	126.401	118.843	131.073	125.894	126.908	132.823	138.137	214.428	148.825	214.617
AT1G10970	2.21578	2.11392	1.41251	1.56587	1.92075	2.06131	2.39981	2.47149	2.40431	2.22327	1.69496	2.2655	1.8446	2.40515	1.67813	1.71406	2.90871	2.5609	2.59247	2.87576	2.28933	3.02089	2.5781	2.30135	2.23663	2.22857	2.43386	3.0241	3.28951	1.81461	2.11533	1.74512	2.20294	1.80031	2.6602	1.66917
AT1G10980	0.407382	0.157848	0.079001	0.025959	0.110185	0	0.36246	0.34858	0.350292	0.081125	0.038693	0.176075	0.210457	0.153848	0.085167	0.233884	0.22404	0.668496	0.04697	0.008612	0.267464	0.656821	0.369505	0.093016	0.308669	0.264721	0.170113	0	0.039255	0.202255	0	0.143506	0.13896	0.180481	0.201836	0.155831
AT1G10990	4.15843	6.83646	4.45496	6.72114	8.13812	5.43733	1.51264	2.90847	1.59753	5.171	3.62301	4.65506	5.34832	5.22972	5.89153	0.928472	0.409292	2.03131	4.06053	5.52038	5.89027	6.05941	6.20407	5.06408	0.696815	0.403387	0.905122	4.56588	4.68537	4.37447	5.52068	5.10911	6.49632	2.88121	0.495595	1.73802
AT1G11000	4.77982	5.41167	4.92647	4.76737	4.04048	3.17299	1.92281	2.2424	1.57371	4.17614	4.15313	5.13201	4.29505	3.59877	4.47692	1.07779	1.23358	3.57687	4.89296	6.21096	5.84645	3.40899	3.69679	3.40591	1.64425	1.775	1.35232	5.61271	7.00573	5.59185	1.84736	4.61467	2.71647	1.45004	1.95454	1.49273
AT1G11020	8.9482	8.17488	8.87442	6.13308	5.6062	4.86869	6.91869	6.80826	6.55558	8.16711	8.62368	11.6879	5.58409	7.56646	6.4631	6.20615	8.09628	7.50413	7.07092	9.21815	11.8796	6.24342	5.71736	6.42392	8.47021	7.35103	7.54456	10.2898	11.3311	9.15519	5.83508	5.04376	5.48379	8.26123	7.52537	4.70841
AT1G11040	0	0	0	0	0	0	0.054166	0.070705	0	0	0	0.010772	0	0	0	0	0	0.015723	0	0.05237	0	0	0	0	0.068331	0	0.027364	0	0.016225	0	0.065017	0	0	0	0	0.028347
AT1G11050	4.35495	5.08202	6.43143	7.8172	6.76119	9.1034	9.44429	7.57268	6.38637	7.86633	10.8662	7.73955	9.44995	7.75784	8.96715	7.63164	6.02073	9.22487	4.71092	4.39122	7.86002	5.62322	6.57416	7.68712	7.23779	5.77842	8.69136	9.85736	5.80153	5.57223	7.95403	9.08943	6.48801	12.0917	11.6615	10.0272
AT1G11060	4.12147	5.09814	5.42038	6.18309	4.88347	5.50697	6.31751	7.51781	4.92826	3.88198	3.98521	3.15759	5.17009	5.83434	6.03999	6.45405	8.31889	4.89435	3.14431	4.21986	6.16401	5.99993	5.48275	7.04569	5.85922	6.12504	5.98067	6.13144	2.68066	4.25752	4.10508	5.77346	6.06495	7.39964	7.25704	8.23275
AT1G11070	1.06823	1.99268	1.30004	0.799317	0.796702	1.0029	0.022132	0.058073	0.050397	1.53962	1.10243	1.00435	1.22852	1.44627	1.40087	0.078257	0.147357	0.038054	1.23961	1.05907	1.25704	0.94591	1.07546	0.83058	0.095765	0.03973	0.087111	1.43692	1.10259	0.895291	0.83229	0.824137	0.368455	0.046205	0.085316	0.076438
AT1G11080	13.9816	11.9203	10.6299	6.73387	4.94093	7.0092	0.300122	0.230781	0.242676	9.29563	4.82446	8.43766	7.65361	3.86902	7.79048	0.086812	0.220659	0.438531	6.08546	7.82604	8.76697	4.38584	6.4593	8.40698	0.205599	0.24181	0.345539	7.104	5.15896	12.0963	4.91836	5.31285	7.80659	0.331411	0.350004	0.182793
AT1G11090	6.55729	4.55352	8.5166	27.1488	23.531	24.5828	15.7134	14.9383	11.6658	7.88151	6.76443	5.33968	26.6724	23.3741	25.2908	12.2338	14.4828	13.4994	6.89228	6.40891	6.40936	25.9074	23.0521	20.89	8.79394	12.6316	15.6796	5.11599	6.25697	6.00868	24.8402	25.4065	32.8824	10.9371	14.2707	13.2801
AT1G11100	0.465659	0.817244	0.842865	0.224748	0.828303	0.469634	0.681746	0.723319	0.500424	1.04331	0.701905	0.866023	0.564349	0.561859	0.81107	0.989141	0.559871	1.49118	1.00714	0.894072	0.431999	0.399648	0.485524	0.187818	1.0067	0.788839	0.714183	1.38332	0.977458	0.551988	0.349064	0.460229	0.163704	0.878287	0.736481	0.964767
AT1G11110	0	0.055398	0.022211	0	0	0	0	0.135892	0.023666	0.08863	0.038712	0	0	0	0	0.099998	0.050658	0.022438	0	0	0.129874	0	0.069035	0	0	0.035934	0.029877	0	0	0	0	0	0	0	0.012918	0
AT1G11112	0.597725	0.307868	0.257021	0.269576	0.056015	0.171321	0.096955	0.336929	0.105114	0.49184	0.050312	0.365494	0.205153	0.199877	0.27662	0.131985	0.316393	0.620266	0.335626	0.261836	0.745726	0.398819	0.423594	0.239158	0.268533	0.116343	0.31425	0.094756	0.408682	0.518722	0.190671	0.158319	0.379724	0.587109	0.209848	0.101311
AT1G11120	3.20035	2.79659	2.44367	3.75653	3.98661	3.72714	2.774	4.78583	2.6769	2.37183	2.20442	2.51397	5.0145	3.90594	3.39961	1.90748	2.93922	3.94185	3.51294	3.63944	4.28149	7.0079	6.57497	6.29299	3.28443	1.65084	0.513761	1.6421	3.75694	2.81839	3.4932	4.63564	8.46687	1.68269	1.94555	1.36748
AT1G11125	1.69832	1.71863	0.858704	0.10702	0.330321	0.269259	0.153579	0.381387	0.404363	0.759068	0.668488	0.940015	0.054251	0.045305	0.13167	0.139609	0.316893	0.25424	1.47138	0.72968	1.16426	0.469367	0.096381	0.681274	0.506147	0.184083	0.182423	0.957794	0.681533	1.08816	0.184344	0.36977	0.670013	0.534965	0.0831	0.200932
AT1G11130	6.02884	5.53675	4.71351	4.46887	3.87209	4.54116	4.29048	5.25419	5.41851	5.13062	2.84198	4.5899	4.97844	4.74008	5.16052	3.96674	4.98357	4.43786	3.72369	5.66402	3.63364	8.08128	6.71664	6.89046	5.08149	4.23018	3.90279	4.77638	4.10281	3.32831	4.44627	5.28444	5.71742	4.11575	4.28428	4.21237
AT1G11145	0.048747	0	0	0	0.187828	0.173669	0	0	0	0.105002	0	0	0.284462	0.106546	0.139106	0	0	0	0	0	0	0.110508	0.158411	0.121405	0	0	0	0	0	0	0.07691	0.174882	0	0	0	0
AT1G11160	0.765836	0.636483	0.406447	0.326768	0.618162	0.310685	0.384092	0.565673	0.63326	0.72541	0.16267	0.415989	0.684179	0.690283	0.738163	0.234518	0.368611	0.733338	0.342809	0.527336	0.336933	0.837531	0.85418	0.710121	0.743205	0.367896	0.361635	0.542319	0.524404	0.230229	0.62054	0.428877	0.601952	0.332312	0.475767	0.305135
AT1G11170	1.43826	1.27485	1.71387	9.64625	7.78638	10.4676	11.0345	8.82817	9.61319	1.48205	1.1099	0.909359	8.55448	14.4334	9.11968	9.50564	12.9051	11.178	1.43959	1.24463	0.897831	16.4502	17.8864	17.6868	10.7048	9.72463	15.2964	1.29249	1.18124	1.69402	14.2565	17.2339	11.8666	9.75676	11.5407	10.9355
AT1G11180	22.8644	18.3251	25.0325	16.1003	18.03	16.2872	3.98149	4.04233	3.05553	25.0856	25.2047	24.4718	14.1916	19.0442	16.2013	4.66912	5.97787	4.96431	28.275	27.5045	28.1097	17.0991	18.0153	17.6004	4.10958	4.68668	4.49676	28.1498	32.1166	30.6759	14.9715	13.8767	14.5929	4.56799	2.33323	5.1067
AT1G11190	1.43888	1.17516	2.68299	2.53704	1.31085	1.37507	3.19039	1.39715	1.95557	2.21826	1.26888	0.725696	2.74492	0.529853	2.56325	1.32811	2.6073	3.55247	0.988086	1.02286	0.452165	0.598901	0.771802	0.96423	3.15521	3.03722	3.91246	2.9117	0.757921	1.58551	1.54117	1.71947	0.754506	3.57017	2.98841	1.19804
AT1G11200	6.8598	6.95502	9.97413	10.7213	9.50958	7.94375	7.75286	7.07001	8.57216	9.05628	5.80463	7.04182	9.07534	8.90336	7.56189	5.983	8.27086	6.60321	6.59367	8.56853	8.11492	8.62198	8.06962	6.80097	7.383	6.79084	6.47744	9.92687	9.29171	7.80268	7.89365	7.54544	6.43957	9.20223	9.56265	7.62004
AT1G11210	4.92182	3.31764	9.4961	479.546	531.029	435.153	126.003	109.512	102.243	10.2884	20.7217	11.5545	411.36	551.065	459.638	132.018	122.94	124.037	17.8327	18.1303	8.928	368.105	387.04	332.911	86.4188	85.9341	95.536	23.151	17.6891	17.1631	381.032	473.027	349.834	73.5459	77.5971	79.0859
AT1G11220	1.76396	1.58036	1.09989	1.74101	1.10175	2.39011	2.31188	3.43457	2.34011	1.08362	0.591309	0.984759	1.91867	1.80022	2.29846	2.69322	3.28905	3.35005	1.09575	1.37722	1.17209	6.37192	5.70501	4.44588	2.22909	1.55878	2.33345	0.893228	1.21779	0.854672	2.08494	2.1226	4.89595	1.82476	2.07143	1.72741
AT1G11230	0	0	0	0	0.03395	0.017306	0.086238	0.148308	0.14974	0	0	0	0.18651	0	0	0.106659	0.060339	0.259152	0.039033	0	0.030158	0	0.036817	0	0.092509	0.140792	0.069237	0	0	0	0.011736	0	0.079511	0.06953	0	0.134063
AT1G11240	36.5394	31.581	25.0032	23.7944	28.001	33.362	44.6015	51.7544	51.2471	31.983	29.9149	40.3091	28.1042	39.1688	29.2844	46.1261	48.7672	51.3002	35.7724	41.9468	35.4086	48.6902	40.9981	38.2292	49.9614	44.7812	36.2394	33.33	32.7614	31.015	35.3065	33.6741	39.5704	37.4954	37.6991	45.0386
AT1G11250	0.114256	0.042159	0.03376	0	0.023012	0.02346	0.039764	0	0	0.25278	0.100244	0.031633	0	0	0	0	0	0.035155	0.063719	0	0	0.192653	0.04991	0	0.149904	0	0	0.038992	0.154041	0.143771	0.03182	0.038296	0.193214	0	0	0
AT1G11260	962.264	887.051	1247.19	450.134	539.841	397.117	9.13004	15.0873	13.6437	1038.1	1668.66	1158.84	360.692	317.2	378.16	22.7506	9.1851	11.1186	1247.42	985.631	1014.95	121.141	169.842	110.22	12.7317	10.9583	7.38358	1173.33	1025.68	1287.06	216.545	187.778	123.851	12.1433	10.4396	11.6645
AT1G11270	1.27705	2.47724	2.69435	1.20885	1.7185	2.15597	0.711404	0.765465	0.430394	3.17069	2.28918	1.72728	1.73035	1.54751	1.52967	1.12932	0.808411	1.15335	3.06119	3.87711	3.85911	1.97764	1.91724	1.89784	0.507814	0.7371	0.225507	1.82613	3.00294	3.04134	1.52405	1.65811	1.47924	0.556518	0.338515	0.816953
AT1G11280	7.9661	9.05698	8.52716	8.48982	6.52699	7.19347	9.55953	10.6571	9.78954	7.61015	6.05791	5.90046	7.02573	8.51449	7.86821	8.90442	11.1043	9.8007	6.50863	6.21793	9.18536	9.92216	9.27462	9.46249	9.32113	10.0424	9.0175	7.55677	8.1113	7.63152	8.19858	7.72274	8.24477	9.32038	10.6428	10.6419
AT1G11290	1.92417	1.58829	0.973909	1.13407	1.06944	0.857518	1.72384	1.56272	2.03583	1.25324	1.25977	1.50225	1.03889	1.44348	0.883433	2.05309	2.2313	1.74245	1.63032	1.32661	1.74142	1.63352	1.34461	0.93202	1.81874	2.18643	1.59448	1.31815	1.54839	1.4377	0.87609	0.860771	1.5156	2.45012	1.8524	2.60088
AT1G11300	2.64849	3.05188	1.98774	3.18289	4.03015	1.38971	2.13888	3.43085	2.14401	2.26714	1.61056	1.92918	3.26823	2.55636	1.96432	1.8428	1.98858	1.66608	1.20205	2.23961	3.50574	2.02956	2.57709	3.23835	1.2986	1.87959	1.53897	2.32533	2.4701	4.29812	1.92364	1.97995	1.29298	2.16533	1.29941	3.3584
AT1G11310	33.0162	42.5935	45.4618	35.3474	49.7937	39.4683	23.2482	17.6524	19.3794	48.8887	46.5515	44.6542	44.0495	30.2282	40.4611	19.1172	14.0737	25.264	41.7188	44.957	45.9126	22.9833	31.8181	29.3651	16.8944	16.7284	14.0925	62.3623	50.7034	51.6436	28.6759	30.3138	29.567	36.4609	28.342	26.8364
AT1G11320	1.91989	2.17524	2.10201	2.41971	1.71392	2.38386	2.3528	2.17339	3.08797	2.15338	1.32144	1.77212	1.46909	2.43211	1.76005	2.64007	3.37294	3.13526	2.04201	1.65797	2.23616	2.45747	2.56502	2.33344	2.47757	2.89836	3.07987	1.75939	2.38807	2.43413	1.68643	2.04172	1.78429	3.5961	3.44971	3.08959
AT1G11330	4.01453	5.32771	4.41279	7.16498	7.80455	6.9828	13.9288	11.0395	13.3666	4.63487	4.28067	3.52924	8.69954	5.42931	6.17718	12.3118	7.18082	11.4363	3.77971	3.40151	4.91083	6.71054	6.31696	6.61571	11.7725	4.73888	6.00324	5.61188	5.79812	6.25357	5.92281	6.46889	8.17798	13.0458	7.71366	14.3489
AT1G11340	1.84743	1.6996	2.33173	1.68403	2.30274	1.45291	0.712845	0.70131	0.737066	2.1501	2.57965	2.14576	1.45194	1.78241	1.77719	0.872316	0.7682	0.541685	2.18898	1.62739	2.39677	1.21518	1.03286	0.852763	0.833994	0.670987	0.501167	2.22769	2.6795	3.69332	1.62561	1.21179	0.904072	0.870478	0.773149	1.24163
AT1G11350	10.9665	14.8607	16.2319	12.6515	14.1935	12.0662	3.48416	2.68262	2.95549	13.7405	15.9304	12.2452	11.6269	11.3515	11.5336	3.73973	3.69115	3.0854	12.2555	12.4103	16.2937	9.51983	9.92107	10.7813	3.16628	3.83218	3.18238	14.7892	15.2813	18.2	8.78122	9.07182	8.19722	4.96378	3.70275	4.76735
AT1G11360	37.7077	30.5112	36.0809	18.3225	23.1715	22.974	4.40287	5.64369	4.68269	38.3404	40.8508	42.9332	20.4076	28.8264	23.7493	5.18889	5.13003	5.41602	45.8133	47.5647	38.2117	25.0738	24.7937	21.469	6.30294	3.23647	4.26844	48.4704	45.6409	45.8378	20.7272	19.7231	21.3122	2.09636	4.95511	3.04191
AT1G11362	1.31599	2.3	2.84192	0.916067	1.26132	0.796013	0	0	0	2.50438	1.99189	2.28635	0.88009	1.09254	0.296753	0.094394	0	0	3.10093	3.23581	2.95961	1.22032	0.800237	0.560134	0	0	0	2.3978	4.21272	5.14087	0.311601	0.672366	0.387347	0	0	0
AT1G11370	0.141725	0	0.087685	0.145642	0.598036	0.094296	0.048553	0.020527	0.10838	0.219358	0.314125	0.196364	0.203457	0.197453	0.094057	0.111571	0	0.036371	0.268295	0.253152	0.375076	0.230828	0.049399	0.052043	0.019716	0.098898	0.044696	0.243168	0.156774	0.134808	0.065623	0.221005	0.153465	0.043408	0	0.078082
AT1G11380	38.8638	33.3862	30.1777	8.91148	9.69329	9.87286	2.8652	2.97013	2.70988	27.8082	30.0328	34.031	7.62442	11.5368	12.3429	5.32074	4.32905	3.39311	30.9709	26.1312	22.2065	7.85926	9.90388	8.49666	4.24753	2.8758	2.26637	22.3096	22.3642	24.1867	9.70105	7.6143	7.09748	2.94239	3.62516	3.71915
AT1G11390	7.8314	6.67445	6.19585	27.8078	27.2753	32.8376	33.5084	34.8577	31.705	5.84838	6.79219	6.87018	31.0103	32.8437	31.1265	38.1362	31.2284	36.9697	7.63044	7.22545	7.60436	39.7854	39.1655	46.1135	33.0156	29.543	23.4661	8.10609	6.82065	6.76917	44.9717	38.4525	43.8557	24.343	22.4794	27.7514
AT1G11400	20.9871	27.0357	26.2677	16.7386	15.2751	19.8602	18.6274	22.8533	21.2436	23.2936	14.0651	22.9127	12.3171	20.8177	14.8146	19.936	15.2409	24.6897	24.1759	25.4866	20.2779	21.7347	28.2922	37.3747	23.2812	12.7854	16.8536	20.7248	24.2169	25.3326	23.3499	18.7085	23.9673	16.5314	19.7474	19.9253
AT1G11410	2.47185	2.59099	3.32006	4.00755	3.20073	1.931	11.139	5.57743	6.274	2.06709	2.51451	2.12252	3.82672	3.23769	3.85193	9.97219	11.097	7.02452	1.68334	1.63637	2.6313	4.62076	2.67215	2.34591	6.52079	10.3554	6.21916	1.60711	3.05167	2.94432	2.05664	2.92187	2.34044	6.74408	10.6887	12.3045
AT1G11420	1.51964	1.61156	2.27884	1.67044	1.65214	2.00337	2.0657	1.92653	2.13748	1.77908	1.00459	1.58796	1.58764	1.78565	1.86122	1.3388	2.26107	3.17736	1.51483	2.01627	1.69058	2.01852	2.55327	2.91994	2.10354	1.90675	1.83841	1.53342	1.47958	1.78101	2.21312	1.81386	2.86471	1.66747	1.59629	1.53289
AT1G11430	68.0701	60.6599	69.1378	64.4514	64.3819	63.4967	55.0724	61.7349	71.5956	73.1057	61.5458	60.2513	60.2695	62.2884	64.7242	68.5197	78.2184	60.4461	63.5848	58.1318	70.4018	70.649	59.3824	52.5964	71.7493	85.898	66.6198	59.9674	56.1043	63.1924	60.9949	56.3442	66.2088	73.4123	67.4538	75.3308
AT1G11440	6.01384	4.3244	4.99948	2.5873	2.04113	0.986659	2.22675	0.336672	1.93936	5.29634	3.59273	5.06429	1.34074	1.0513	1.26209	1.65256	2.15523	2.49377	3.35469	5.54733	5.32792	0.256022	1.64028	1.06803	2.27507	3.18475	0.530165	3.73712	6.67429	4.49838	2.32701	1.8379	1.96412	3.75049	2.88515	2.32707
AT1G11450	3.20117	2.40048	3.39769	2.17666	2.72209	2.49653	1.97517	2.21776	2.03734	3.98079	1.79876	2.44224	3.72044	2.98098	4.00209	1.54011	2.49022	3.07563	2.67307	2.7602	0.947885	3.73652	3.98522	6.30011	2.45647	0.968584	1.52532	5.09905	1.70499	2.80927	4.43102	3.61152	4.08493	2.02353	1.64298	1.56382
AT1G11460	0.512556	0.681228	0.93968	0.391434	0.53464	0.43033	0.191297	0.336939	0.20005	0.841685	0.211117	0.654281	1.5949	0.415566	0.898805	0.055475	0.384111	0.329235	0.666596	0.29092	0.244311	0.555771	0.296398	1.79581	0.042748	0.108784	0.111262	1.27129	0.263398	0.505422	1.16126	0.610818	0.96171	0.414361	0.229276	0.400222
AT1G11470	0	0	0	0	0	0	0	0	0	0	0	0	0	0	0.027292	0	0	0	0	0	0	0	0	0	0	0	0	0	0	0	0	0	0	0	0	0
AT1G11475	16.0334	13.8474	15.9173	23.9639	20.9727	21.2938	49.0085	42.6718	43.5687	18.0108	15.521	15.7963	18.6849	17.6425	20.3219	41.6754	54.7668	42.2942	19.5585	20.1345	17.5427	25.9752	21.5267	18.1316	44.8846	49.2556	39.1248	20.4118	15.8326	16.8222	18.7065	19.2791	20.3268	41.0077	44.5254	40.1475
AT1G11480	43.5985	46.3765	34.1451	36.3566	41.5228	36.7019	35.2189	38.3562	33.9753	38.8742	45.4344	50.9632	38.1603	40.2437	39.7724	38.6033	34.5034	42.7176	50.8586	52.5332	48.9727	32.2203	34.4293	34.7167	36.938	35.0452	34.3337	53.4749	47.7269	51.2075	40.3915	34.2344	37.3019	27.4502	33.6954	39.3479
AT1G11490	0.108905	0.103324	0.003693	0.268021	0.22998	0.088338	0.194802	0.065777	0.085579	0.069796	0.03377	0.231631	0.156063	0.181693	0.519885	0.02953	0.121108	0.147088	0.04096	0.15327	0	0.337363	0.29547	0.053326	0.071715	0	0.159286	0.132514	0.188592	0.097986	0.145833	0.131504	0.161302	0.032595	0.105641	0.152891
AT1G11500	0.159189	0.251201	0.376691	0	0.196327	0.373075	0.317911	0.379568	0.217466	0	0.200209	0.204501	0	0.322195	0.432717	0.329111	0.185474	0.532572	0.340884	0.178701	0.204234	0.209275	0.146802	0	0.186066	0.227719	0.551591	0.44387	0.406573	0.077541	0.363597	0.249643	1.06869	0.125832	0.378286	0.254987
AT1G11510	0	0	0	0	0	0	0	0	0	0	0	0	0	0	0	0	0	0	0	0	0	0	0	0	0	0	0	0	0	0	0	0	0	0	0	0
AT1G11520	0	0	0	0	0	0	0	0	0	0	0	0	0	0	0	0	0	0	0	0	0	0	0	0	0	0	0	0	0	0	0	0	0	0	0	0
AT1G11530	36.211	52.6213	57.5858	52.8142	60.9926	58.0993	16.1634	15.9707	15.1818	48.0421	46.654	42.6178	50.5475	62.5259	55.1253	19.1967	16.7213	14.7228	45.0236	43.9611	42.9391	52.8795	55.2775	54.126	18.2236	18.1108	21.637	57.7155	63.5175	57.507	48.5329	45.8585	39.1871	21.9587	20.8215	24.5674
AT1G11540	0.55272	0.578993	0.515652	0.314584	0.384462	0.333514	0.269046	0.393725	0.200767	1.04406	0.373397	0.946893	0.283156	0.600097	0.645895	0.310672	0.157827	0.280898	0.568733	0.519745	0.42618	0.099441	0.472222	0.154336	0.347073	0.187512	0.292364	1.94064	0.599925	0.263755	0.66585	0.725028	0.49847	0.242324	0.054872	0.270551
AT1G11545	13.8254	14.3575	10.0624	13.9029	11.2417	11.0902	7.42024	6.98574	6.03682	12.4212	7.26087	9.90733	13.5783	12.1014	11.0903	5.63906	5.74767	7.52532	9.34463	14.7455	15.2596	21.6877	19.8235	19.1615	6.03046	3.85811	5.96096	7.86418	12.3558	8.04377	13.9718	18.9433	18.7658	5.34201	5.89137	4.32528
AT1G11560	0	0	0	0	0	0	0.132951	0.10492	0.149123	0	0.017965	0.013747	0.048836	0.12235	0	0.047128	0.063189	0	0.123039	0.049791	0	0.134127	0.077362	0	0	0.055575	0.150198	0.06767	0	0	0	0.043938	0.042976	0.018613	0.037091	0
AT1G11570	0.722164	0.596576	0.67578	1.41883	0.272081	0.744312	1.12673	1.09486	1.33883	0.638127	0.725526	0.834641	0.696079	0.321355	0.668858	1.14736	1.2328	0.461794	1.36953	1.4623	0.442107	1.03012	0.788107	0.775232	1.60191	1.15325	0.55023	0.503116	0.401124	0.875866	0.963526	0.45975	0.546442	0.570984	0.721495	0.198875
AT1G11572	0	0	0	0	0	0	0.238986	0.241826	0.209862	0	0	0.047529	0.084421	0.0705	0	0.434496	0	0.105641	0	0	0	0	0	0	0	0	0	0	0	0	0	0	0	0.064349	0	0.248888
AT1G11580	56.6815	39.4719	35.4367	28.3847	34.0154	35.8706	7.62368	10.2204	6.34367	46.7366	23.4691	47.4109	39.5099	23.8463	42.7397	5.73874	5.39279	12.3344	36.8132	44.193	35.0764	25.3689	40.3586	31.6014	9.52368	6.68859	6.408	68.3125	32.0666	28.6638	36.1101	45.6611	33.3865	5.62967	7.0857	4.03213
AT1G11590	0	0	0	0	0	0	0	0.071289	0.033078	0	0.021993	0.008415	0	0.034127	0.02507	0.11379	0.004942	0.093517	0	0.009982	0	0	0	0	0.026421	0.016952	0.068952	0	0	0.012763	0	0.040749	0.02607	0.045267	0.114664	0.048217
AT1G11600	4.78586	3.18553	3.36617	8.12017	6.48138	5.19899	6.93742	6.34843	9.0696	3.29318	1.34707	2.60396	7.42024	6.00812	7.10008	4.33422	6.36711	7.26484	2.98159	3.32285	4.22801	18.2753	11.9033	15.0453	6.20602	5.79249	6.40102	1.35717	2.97188	2.48744	3.42458	4.35852	13.0085	4.61657	3.83116	5.12806
AT1G11608	0	0	0	0	0	0.016971	0	0	0	0	0	0	0	0	0	0	0	0	0	0	0	0	0	0	0	0	0.031251	0	0	0	0	0	0	0	0	0
AT1G11620	0	0	0	0	0	0.038542	0.032664	0	0	0	0	0	0	0	0	0	0	0	0	0	0	0	0	0.082916	0	0	0	0	0	0	0	0.015729	0	0	0	0
AT1G11630	7.0495	7.32993	7.63277	3.9323	3.78023	3.18668	3.78105	3.89928	4.76296	6.8944	5.64006	6.86221	3.84129	5.40191	5.06198	4.24458	5.65306	4.77391	7.91111	7.73904	7.24158	5.48613	5.12267	6.51314	5.53585	4.22018	4.74439	7.78755	6.04555	8.13006	5.43137	4.97719	5.39038	6.02846	5.63528	5.39221
AT1G11650	152.255	168.773	160.021	147.805	163.799	146.021	154.798	137.686	154.198	168.084	159.881	174.525	138.762	129.78	132.172	186.136	149.295	143.156	174.355	160.543	161.124	121.21	122.896	107.211	150.846	174.24	164.139	169.426	151.238	189.312	119.804	112.327	105.826	176.847	166.495	178.338
AT1G11655	0.03642	0	0.07557	0.295168	0	0.650981	0.919725	0.071754	0.493386	0.142708	0.032927	0.281677	0.496978	0	0.729011	0.064462	0.066257	0.905058	0.044706	0.465503	0	0.083559	0.178008	0.090004	0.290731	0.113644	0	0.315225	0	0	0.646134	0.267711	0.176347	0.076375	0.375628	0
AT1G11660	11.4487	15.2243	12.3892	17.5046	11.0609	15.6741	11.3913	16.4753	15.9709	17.3304	10.6589	15.5531	11.6263	9.92745	16.4413	13.8903	12.9238	10.6061	14.6549	13.698	13.9625	10.3502	13.2283	9.47452	15.0739	10.0491	15.6485	12.7015	11.187	11.325	10.6297	10.1783	14.5004	15.6305	11.8229	15.2931
AT1G11670	8.31941	5.68761	4.74874	16.9817	20.2441	27.2288	4.27318	4.52094	3.79238	5.84723	3.65546	7.67531	24.9537	20.388	32.4524	3.70438	4.06907	6.72402	4.77631	8.95014	2.9578	9.76299	18.4255	13.7416	4.31105	3.81839	3.98543	10.26	5.27414	3.07771	21.7497	26.7949	12.0525	3.09924	3.35818	2.59279
AT1G11680	44.9872	48.0936	43.8143	35.5278	37.2218	35.3048	32.2525	31.3315	31.9757	46.4018	36.7787	44.9962	36.8304	33.7353	37.5909	29.7246	34.9239	31.301	40.7069	49.5799	39.9865	39.2607	40.7922	35.9292	33.5111	33.2472	34.1369	42.8294	43.095	39.1571	37.3886	39.73	40.0199	32.1746	34.9124	35.3547
AT1G11684	0	0	0	0	0	0	0	0.05104	0	0	0	0	0	0	0	0.213978	0.083599	0	0	0	0	0	0	0	0	0	0	0	0	0	0	0.386312	0	0	0	0
AT1G11690	0.04941	0	0	0	0	0	0.095883	0.024256	0.180044	0.051502	0	0	0	0	0.164411	0.220956	0.04584	0	0	0.135718	0	0	0.060173	0.030425	0.024595	0.122803	0.104169	0	0	0	0.038364	0.092343	0	0	0.155905	0.1681
AT1G11700	3.05569	2.43687	4.40449	0.837392	1.31694	0.780648	10.1937	8.09386	10.2274	3.03061	1.80375	2.65045	1.407	1.47989	0.937597	6.43852	10.6087	6.26039	1.84964	2.45534	2.45697	0.765837	1.27535	2.2858	8.58726	10.4148	7.96863	1.7722	3.7448	3.53918	1.39784	1.44653	1.99673	6.56733	8.62171	6.32152
AT1G11710	0.540434	0.429442	0.795338	0.231108	0.206371	0.204043	1.05865	1.12816	1.01112	0.620458	7.1e-05	0.447606	0.18279	0.000123	0.578285	1.2512	1.08262	0.266556	0.001492	0.000184	0.000189	9.3e-05	0.000167	0.417319	1.09572	0.00011	0.38427	0.000435	0.000118	0.000382	0.599951	0.129966	0.307235	0.000426	0.665354	0.987208
AT1G11720	11.0644	16.7311	16.8254	14.785	14.3665	9.75948	6.41338	6.78215	5.95068	14.2267	14.9528	10.6688	8.93838	10.6847	10.5144	5.93603	7.89247	4.29804	8.1719	14.3655	15.8351	11.0274	10.8925	9.26784	5.78566	6.81166	6.15515	7.7468	17.2141	11.7904	10.3996	10.1506	12.4522	7.39225	8.09985	7.93993
AT1G11730	1.5139	1.1623	1.10445	0.66624	0.645419	0.507038	0.645394	0.90576	0.368654	1.04681	0.905507	0.920275	0.657093	0.669654	0.831769	0.30689	0.626514	0.274376	0.89445	0.685829	1.59502	0.817979	1.0351	1.18406	0.35051	0.51528	0.529238	0.960383	1.68973	0.858735	0.429764	0.537589	1.74685	0.421854	0.466034	0.886352
AT1G11740	1.23278	0.99649	0.762652	0.285881	0.261257	0.394071	0.048308	0.032422	0.0285	0.572517	0.973593	0.979414	0.452716	0.531715	0.389683	0.014752	0	0.013581	1.03388	1.03851	0.575011	0.207537	0.59971	0.426425	0.039121	0.026007	0.035143	0.775641	0.65456	0.435382	0.415159	0.288031	0.245956	0	0.051862	0.050955
AT1G11750	73.6085	81.9154	75.9614	64.8064	68.4936	62.2124	72.1813	76.0052	76.397	80.4849	65.7025	65.6247	59.1043	60.5467	58.0005	80.2394	80.3938	71.9954	68.4776	60.5993	77.11	67.9914	59.2765	68.9397	85.3335	83.2269	86.2214	65.5585	75.6283	71.7937	60.9392	63.2506	71.2681	87.7571	81.7605	91.6275
AT1G11755	5.29122	6.2501	6.43607	6.4248	5.44874	7.11785	9.69413	11.3821	10.9536	5.52066	5.30788	4.78775	5.29267	6.83983	4.84303	8.8757	11.0593	9.342	5.73708	6.16959	6.49912	7.81676	6.65481	6.68646	9.48863	9.69014	9.21368	7.58918	7.08799	5.72222	5.34319	4.8427	7.00457	10.2455	10.643	10.4519
AT1G11760	9.00732	7.34094	7.6994	5.34297	5.47528	4.33632	5.93607	7.07433	5.99479	9.00173	7.36708	8.50711	4.03848	7.22411	3.8338	7.43193	6.78643	6.31633	9.10355	11.1464	7.26755	7.12657	6.92941	7.05449	8.22275	6.30538	8.49579	8.99962	7.32475	6.31508	5.61653	4.85696	6.13657	4.98826	5.64113	7.49293
AT1G11770	0	0	0	0	0	0.074229	0.020969	0	0.041677	0	0	0	0	0.024743	0	0.038124	0.039186	0	0.03966	0	0	0.049418	0.026231	0	0	0	0	0	0	0	0	0	0	0.067754	0	0
AT1G11780	4.52284	5.68647	4.79449	5.39139	6.23476	5.68527	5.41218	5.10453	5.22122	4.4981	3.67683	3.98349	5.73517	5.98077	5.05412	4.76527	4.64589	5.56975	4.20819	3.72953	5.22202	6.90871	6.60014	8.47221	6.05887	4.0209	6.03833	4.04129	5.12621	4.36066	5.86342	5.37463	6.21398	5.9374	5.67601	5.9347
AT1G11785	0.501935	0.109975	0.09167	0.240126	0.321873	0.167696	0.075378	0.075787	0.041676	0.198891	0.818043	0.842191	0.178262	0.972284	0.878771	0.364464	0.107329	0.499898	0.306759	0.407955	0.399704	1.69431	0.477572	0.390716	0.109596	0.161819	0.240291	0.366667	0.73995	0.19094	0.933941	0.63966	0.798923	0.208379	0.145939	0.227932
AT1G11790	8.86434	13.205	8.39495	15.341	13.9544	13.9388	20.3731	23.146	20.816	10.5252	9.80245	9.56785	11.5515	16.405	12.3033	21.5526	24.151	20.9958	9.03362	9.44339	10.8581	19.9334	18.6104	18.0233	20.0244	19.0589	19.4642	8.86839	9.6983	10.3803	13.4044	12.1184	17.5841	21.9602	19.8677	17.1225
AT1G11800	3.93311	3.76237	4.19473	3.81387	4.08736	5.17168	9.31568	9.27904	9.33123	3.58283	4.08757	3.50572	4.98283	4.77896	4.78478	10.0312	10.7077	10.2484	3.66369	3.34313	3.89008	4.46229	4.44059	5.80872	9.16294	9.17099	8.61826	3.98744	3.95803	3.84124	4.60576	4.88716	5.06227	7.86274	7.88819	7.48721
AT1G11810	0	0	0	0	0	0	0	0	0	0	0.014218	0	0	0	0	0	0	0	0	0	0.028029	0	0	0	3.4e-05	0	0	0	0	0	0	0	0	0	0	0.085889
AT1G11820	32.0963	37.235	39.4066	26.9465	32.2443	28.7502	15.2825	19.0866	18.9857	38.389	32.8404	37.1763	24.9838	32.096	27.7023	19.9835	18.9178	17.8052	39.0672	36.641	43.0153	34.2941	27.357	27.4675	20.3434	18.6566	15.2031	34.4372	41.7249	46.0483	24.0887	24.5921	26.5077	19.7078	15.76	17.375
AT1G11840	111.188	91.4198	78.262	81.8744	84.8625	107.457	149.248	128.496	131.997	87.4293	57.1304	76.3168	115.709	59.6935	120.407	110.789	160.133	154.753	62.9437	89.5762	68.2087	109.042	91.443	124.2	132.941	134.471	149.146	95.9742	72.9635	77.7722	93.6069	113.444	121.908	128.06	147.413	129.442
AT1G11850	5.48379	2.28243	1.17301	2.7133	3.57335	3.44081	2.12268	3.71406	1.71423	1.87255	2.86256	3.13045	3.04137	4.1521	4.11242	2.61956	2.10959	2.59263	2.72198	2.6589	4.27793	8.35556	5.99241	3.47399	2.75155	1.90445	1.19545	1.34671	2.48117	3.2216	2.18404	2.6148	6.72891	0.85853	1.33102	3.46728
AT1G11860	413.986	396.901	323.497	338.71	293.122	297.3	128.543	152.53	159.655	303.914	345.893	356.106	320.441	329.548	302.154	178.379	156.265	148.635	310.39	306.667	346.317	367.538	311.781	299.759	184.495	169.66	142.028	250.867	320.896	297.177	285.868	323.716	373.774	148.905	161.283	181.271
AT1G11870	10.1187	10.4224	8.37406	9.93569	9.3544	10.8031	8.28844	8.54401	12.874	9.95643	9.41316	9.80798	7.71888	7.74292	8.50783	8.62837	8.39596	8.59459	9.62998	8.81556	12.9213	8.35004	9.45502	9.93717	9.57881	10.3411	8.2833	10.1639	10.3947	15.7223	8.33912	7.6562	11.1817	11.0623	10.013	9.54429
AT1G11880	2.98934	3.85204	3.11766	1.94402	2.24504	2.6777	1.48499	1.42022	1.35247	3.41562	3.45164	3.53874	2.47654	1.78427	2.37282	1.16387	1.91084	1.72521	3.37663	3.28847	3.65984	2.76584	2.22989	2.96265	2.16787	2.14003	1.17762	4.52963	3.40241	3.52286	2.17122	2.07689	1.65013	1.34458	1.69972	1.89718
AT1G11890	20.1799	25.1498	28.6981	27.6188	34.315	31.5124	30.2344	31.8391	30.29	29.4909	25.2269	20.2531	27.6469	24.7229	27.8915	24.9291	35.1836	30.339	23.4897	21.5822	27.2427	22.6365	22.9674	26.4353	29.0992	30.3426	34.6854	27.6778	25.4157	24.3177	26.7055	25.1807	28.6173	37.0208	35.6356	35.1545
AT1G11900	1.93436	2.94758	2.56071	2.36623	1.86414	2.27753	1.64194	2.18941	1.23069	2.38656	1.52357	1.55611	1.3318	3.5594	2.20462	1.34137	1.51742	2.03376	1.50613	2.0236	2.96111	2.94992	3.09901	2.82045	2.18569	1.63121	1.83454	2.2715	2.39829	2.21441	1.89571	2.07513	2.96981	1.58223	2.07167	1.67927
AT1G11905	9.59302	9.36417	8.75323	8.8491	10.0374	11.578	15.9959	18.0232	16.4225	9.39899	8.85478	10.1946	10.1946	9.82439	8.47373	14.0679	16.1881	16.9851	9.084	10.4494	9.97988	8.5297	9.57724	9.75509	13.9589	12.2073	14.1661	10.1452	8.81008	8.65584	8.17535	6.86027	10.1492	11.9626	18.1309	16.5868
AT1G11910	155.571	164.5	192.614	188.006	202.246	189.921	344.995	339.23	365.537	200.865	189.407	170.225	187.46	195.116	199.839	331.37	373.768	364.778	181.815	195.623	156.439	164.611	184.468	164.046	371.976	381.761	350.919	246.207	204.038	217.792	182.075	168.545	153.122	359.691	370.408	346.363
AT1G11915	0.375711	0.125636	0.157249	0.168595	0.406879	0.255353	0.399085	0.411629	0.666186	0.284126	0.098633	0.258822	0.469776	0.257499	0.419149	0.459256	0.204084	0.220558	0.301384	0.374445	0.120006	0.690135	0.405762	0.33769	0.5042	0.336025	0.158054	0.31148	0.245316	0.178867	0.321727	0.560261	0.737345	0.324921	0.319258	0.184267
AT1G11920	0.13743	0.130128	0.098731	0.110715	0	0	0.046323	0	0	0.086699	0.015998	0.049133	0	0	0	0.055721	0	0.172795	0.019062	0	0	0	0	0	0.192989	0.024746	0.067101	0.350689	0.094532	0	0	0	0	0	0.033476	0
AT1G11925	0	0	0	0.686334	0.719406	0.467526	0.705229	0.844556	0.817956	0	0.069265	0.106007	0.245197	0.656748	0.684642	0.458974	0.456541	0.314161	0	0	0.091339	0.104508	0.693557	0.562283	0.335838	0.462241	0	0.087113	0.09346	0.106829	1.04419	0.339381	0.274687	0.239207	0.28858	0.414245
AT1G11930	45.681	41.2981	37.954	51.0773	45.4807	51.7829	41.1018	40.5634	40.5548	41.0446	44.0079	48.4263	50.7391	58.8387	50.7967	37.83	48.9186	40.808	46.2991	47.9643	51.1257	59.9338	55.904	62.1789	44.0515	39.9397	44.276	44.814	47.4916	47.6597	52.5719	52.509	56.2861	36.4475	41.9404	37.401
AT1G11940	3.23113	3.59691	2.76115	1.85103	1.96694	1.62665	1.77394	2.66254	2.33805	3.35285	2.57134	3.01171	1.65502	1.95426	1.68617	2.04476	2.02521	2.00813	2.64491	3.40175	3.83569	2.5363	2.84466	2.16875	1.45829	2.151	2.77965	3.48329	4.25636	3.61652	1.76676	1.84092	2.65192	2.21376	2.68559	2.35106
AT1G11950	2.15109	2.79025	2.36377	5.24378	5.06462	6.02952	2.82673	3.09602	2.37825	2.81939	2.33189	2.46878	5.35004	5.39661	5.48349	2.94386	2.17826	2.33203	2.43486	2.80827	3.00444	6.9138	6.38553	6.24116	2.51715	1.83769	1.49579	3.46032	3.69323	3.53109	6.22289	5.10088	6.19546	2.61077	1.71956	2.3326
AT1G11960	3.88226	4.06465	4.62107	47.4552	44.72	52.5791	4.89201	5.28774	4.93802	4.30033	6.74424	6.61591	61.9441	54.4418	60.1839	5.17281	5.48739	5.68698	6.31213	6.7248	8.21721	63.3616	67.0768	74.8887	5.1221	4.88702	4.74695	11.929	8.85086	10.458	56.3912	57.2869	65.6325	4.67842	6.12228	5.42552
AT1G11980	0	0	0	0	0	0	0	0	0	0	0	0.002394	0	0	0	0	0	0	0	0	0	0	0	0	0	0	0	0	0	0	0	0	0	0	0	0
AT1G11990	0.060059	0.095128	0	0.191494	0.132132	0.124987	0.285417	0.210649	0.316966	0	0.057004	0	0.376573	0.212381	0.229158	0.246421	0.40626	0.464551	0	0.022946	0.038748	0.353967	0.215823	0.210436	0.218647	0.277011	0.301129	0.030466	0.017059	0.024273	0.257338	0.263103	0.31506	0.535709	0.303836	0.429966
AT1G12000	23.4565	20.0747	16.7869	18.7845	19.6896	18.6242	35.2821	38.2287	38.6926	19.8374	15.2203	22.9213	22.3935	16.2075	21.7234	31.1117	27.2272	40.5644	18.3194	29.5372	18.7103	24.2934	29.8138	18.0146	36.0301	36.157	25.0923	27.4597	18.688	16.2737	18.9698	26.0232	23.9223	27.4071	31.83	26.187
AT1G12010	8.87508	13.0047	10.6793	6.64924	7.09405	6.92892	1.26031	2.99729	1.36535	13.0313	7.2884	10.9342	5.94058	7.71405	7.76511	1.66644	1.14511	2.74228	11.7701	11.9896	6.06691	3.25546	5.14318	3.69786	2.20243	1.05322	1.67252	22.2999	10.6101	7.20131	7.74006	6.72297	4.12996	1.82585	0.741993	1.25031
AT1G12020	6.58875	5.2235	5.89092	1.92884	1.95889	2.49116	4.46455	4.68393	5.02568	5.75451	4.57665	6.88004	1.88767	3.58505	1.74483	6.44932	3.74313	6.68211	6.24005	6.58458	6.02628	4.68647	4.50347	4.12678	6.78111	4.96621	3.28174	5.54772	4.7389	4.91764	3.05345	3.19138	5.01247	4.74126	3.51159	5.30904
AT1G12030	0.549633	0.225859	0.668708	0.837014	0.488139	0.381077	0.366494	1.1796	0.697967	0.430721	0.434214	0.481473	0.676214	0.328296	0.450673	0.904444	0.351828	0.380373	0.471382	0.33342	0.405465	0.707406	0.311917	1.11966	0.768875	0.860897	0.661444	0.228482	0.331424	0.77816	0.702845	0.526334	0.307871	0.64543	0.258412	1.28425
AT1G12040	1.65872	0.586588	1.23885	1.28094	1.43459	1.37003	2.03893	0.87455	1.20084	2.05798	1.73322	2.07844	2.28281	0.405558	3.1979	0.992894	0.476049	4.37935	1.14999	1.97959	0.090031	0.265984	0.786083	0.268286	1.88641	3.1345	0.963543	5.7098	0.692865	0.766327	2.02107	2.43502	0.593831	0.774829	0.914671	0.382242
AT1G12050	28.2722	27.4605	27.3289	30.7875	29.4855	27.3106	41.4361	33.4084	40.877	31.5829	31.5821	27.4161	28.655	24.0283	27.5649	33.7621	39.5112	36.5417	27.9674	31.405	27.091	22.5847	24.8991	22.8009	40.0002	42.0687	44.072	32.9153	29.5642	33.1434	25.5012	25.8389	27.8774	41.8013	42.0054	36.713
AT1G12060	7.5824	7.80236	6.18529	2.03369	1.78956	3.28042	6.62456	5.93076	6.89677	6.64943	5.3143	5.63638	1.38727	2.66235	2.84221	6.98139	6.94083	6.26022	6.42891	7.0275	5.38751	2.8954	4.60909	5.72282	7.6261	8.03357	5.72335	3.80311	3.86395	5.91096	2.93927	2.77588	3.97633	8.93996	6.61494	7.43533
AT1G12064	0.030737	0.063238	0	0	0.138069	0.069677	0.119492	0	0.156085	0.096115	0	0	0	0.070382	0	0	0.055732	0	0	0.056284	0	0	0.074864	0	0	0.047795	0	0	0	0	0	0	0	0	0.064441	0
AT1G12070	0.630377	0.369609	0.23278	0.144496	0.172081	0.185387	0.069019	0.066075	0.04661	0.489806	0.300952	0.54286	0.285995	0.705337	0.304421	0.076422	0	0.070388	0.597407	0.320939	0.32937	0.414462	0.217849	0.165526	0	0.092153	0	0.507986	1.17833	0.743549	0.274383	0.43167	0.395994	0.087129	0	0.111111
AT1G12080	73.2799	59.1246	51.5215	30.3399	28.7949	32.078	1.63112	2.32739	1.33732	80.5961	52.5946	104.435	36.6903	35.1796	44.5026	1.34538	1.019	5.28759	82.5315	138.237	72.7837	28.5642	48.3364	26.6293	1.55005	2.58811	2.738	99.3077	75.33	81.028	49.8277	60.437	43.9038	0.903146	2.37154	2.15478
AT1G12090	861.62	801.307	770.756	1108.66	986.746	1040.39	358.248	548.978	569.623	803.771	746.348	709.926	984.41	1168.99	1082.9	1.37592	430.135	474.898	98.3405	735.519	667.953	1024.6	1098.63	1130.98	385.344	546.358	446.607	461.903	621.58	595.093	984.665	1181.69	1109.7	422.225	1.63068	514.959
AT1G12100	1.48282	1.09344	1.04019	0.828773	0.926039	0.389429	0.179014	0.896811	0.568584	1.34097	0.598323	0.600354	0.69262	1.43639	0.940379	0.478433	0.263743	0.044012	0.985152	0.985074	0.895555	0.793023	0.903042	0.879486	0.346203	0.143266	0.470591	0.902067	0.49833	0.51238	0.362014	1.39483	1.20226	0.431361	0.079384	0.456553
AT1G12110	21.8208	18.916	21.4811	26.711	25.4582	23.6958	34.3111	27.8332	39.6176	19.8635	17.4869	17.0664	29.4795	18.8488	27.3534	34.0151	40.1578	40.8429	13.9093	17.4883	22.3796	16.9974	16.376	15.2968	31.9651	37.7339	29.8537	23.7973	22.7878	22.8693	16.0664	19.7003	19.4239	42.1416	31.3853	32.2977
AT1G12120	37.7969	41.8066	40.4084	33.148	36.358	32.4679	25.5231	24.5336	23.107	33.7193	31.2851	34.7187	33.3716	43.8918	34.7803	25.995	28.9586	25.2299	29.8612	36.2179	37.6927	34.4633	35.993	34.2602	24.4915	22.4341	28.643	30.8411	33.746	34.7555	34.2361	36.3496	32.0814	25.4674	28.5832	27.1627
AT1G12130	0.063394	0.053526	0.208423	0.140724	0.195721	0.058048	0	0.038182	0.066501	0.11941	0.05353	0	0.107005	0.04468	0	0	0	0.02068	0.287762	0.093378	0.123937	0.068315	0.047525	0.140352	0	0	0	0.055705	0.105515	0	0.0404	0.02423	0.031283	0	0	0
AT1G12140	6.99836	9.76489	10.3655	15.3323	11.8343	15.0689	14.8293	9.08627	14.1676	11.0007	8.69892	9.36991	12.1419	14.3032	14.3922	13.5849	11.0218	12.9781	7.58574	9.9626	7.37516	8.74181	11.7106	7.99535	14.8031	13.6754	11.7648	9.91083	7.6468	11.4681	12.9157	14.9144	13.0648	17.01	14.842	11.2169
AT1G12150	0.332597	0.383882	0.291475	0.169565	0.301982	0.468407	0.421299	0.541268	0.236937	0.33855	0.162871	0.289622	0.272181	0.641662	0.763081	0.538913	0.815877	0.765418	0.235176	0.43676	0.46024	0.499796	0.430584	0.410286	0.350147	0.566705	0.310167	0.473381	0.352833	0.473794	0.645417	0.369392	0.524563	0.483637	0.497369	0.597812
AT1G12160	2.74586	2.30818	1.69936	1.70158	0.96867	1.94472	0.708774	1.08145	0.525235	3.12212	1.38057	3.9344	1.69402	2.29493	2.50242	0.465117	0.714151	1.09694	2.63904	4.39755	0.872355	1.61543	2.23396	1.22611	0.745058	0.432437	0.636731	5.50746	2.57524	1.08672	1.46967	2.49607	1.46751	0.165572	0	0.360882
AT1G12180	0	0	0	0	0	0	0	0	0	0	0	0	0	0	0	0	0	0	0	0	0	0	0	0	0	0	0.063005	0	0	0	0	0	0	0	0	0.060902
AT1G12200	4.47825	4.58493	4.95417	7.59496	5.78497	6.63321	13.6058	15.5654	13.1064	5.56026	5.51128	5.361	7.77689	4.45651	10.0998	9.67837	10.2296	12.4793	5.13559	4.82393	5.45749	3.23079	4.45354	5.37805	9.4751	8.296	11.9728	12.8559	6.11279	5.7821	7.70627	5.70904	4.23487	14.0284	9.25863	8.9784
AT1G12210	0.07804	0.48898	0.396433	0.243234	0.136975	0.145756	0.295931	0.522305	0.461091	0.425181	0.039496	0.239799	0.19826	0.287984	0.069768	0.079021	0.185944	0.373678	0.346114	0.226737	0.855543	0.123307	0.111869	0.906349	0.008165	0.3329	0.177833	0.115105	0.360073	0.130835	0.057128	0.09079	0.127356	0.762788	0.012926	0.27343
AT1G12220	1.80619	2.30258	2.89163	0.183964	0.51908	0.996046	0.259742	0.743973	1.16299	1.93785	4.19714	3.36216	0.084334	0.585585	0.660745	0.461953	0.347357	0.363515	4.68678	5.77125	3.69774	0.503528	0.515826	0.115974	0.221391	0.312021	0.527281	4.47319	3.03046	5.34956	0.336138	0.237778	0.235293	0.380549	0.461836	0.325408
AT1G12230	25.3414	55.3444	31.0237	55.3594	19.7168	49.6377	21.2676	21.7591	20.9745	24.7765	60.4338	45.6443	36.8983	53.8659	21.3437	18.1642	6.87139	8.3662	22.9454	66.0143	56.7222	51.1269	42.1119	33.5263	8.25008	7.82245	6.99976	72.4347	31.267	82.0423	46.5606	46.4381	21.3231	7.82906	17.7986	9.28267
AT1G12240	177.938	279.687	317.682	81.6912	113.626	81.0022	4.87543	8.64745	3.59142	312.858	306.926	260.143	63.825	65.3569	64.3601	8.96022	4.51614	9.01402	250.274	220.294	200.547	29.6719	35.6913	20.9657	6.30626	4.00068	6.42737	190.783	203.684	256.692	50.8794	34.9404	19.1829	3.56942	5.84916	3.183
AT1G12244	6.23252	6.85895	5.02142	2.7662	4.81635	3.63905	1.28379	1.72521	1.27988	5.46795	4.33075	5.90914	4.20208	8.34289	4.21065	1.43726	1.46356	1.21382	4.90281	4.24044	4.67918	6.00526	5.84402	4.40867	1.34591	1.01827	0.862876	3.63968	5.77087	3.50753	3.46971	3.70223	4.42086	1.26364	0.95715	1.50977
AT1G12250	48.7587	50.1287	52.265	49.2464	47.4668	47.4441	9.83955	11.0385	9.67387	51.4105	52.5753	45.5094	44.4094	52.175	49.7594	15.5759	13.8168	9.35202	45.0961	38.2465	48.0971	39.1205	34.7468	37.7609	11.5897	12.8556	13.2036	44.6848	47.7369	52.7911	39.4728	42.284	38.0613	13.9229	12.1343	12.4698
AT1G12260	0.538321	0.434151	0.621177	1.07171	0.867283	1.02471	1.24386	1.2852	1.17737	0.642998	0.348172	0.227381	1.00475	0.45394	1.46533	1.11235	0.967703	1.5172	0.27623	0.395406	0.391161	0.5825	0.627175	0.638406	1.0528	1.60725	1.0433	0.902473	0.132744	0.436028	0.985847	1.00117	0.904962	1.11157	0.911817	0.84131
AT1G12270	25.2008	29.5215	30.5493	30.3783	31.7317	27.6999	29.4037	29.9677	31.905	30.7326	24.0831	25.3306	26.6034	25.5218	26.1568	30.6541	27.2264	27.6454	27.0676	26.5374	26.36	23.7488	25.4026	22.8441	29.817	30.5377	28.131	28.2165	24.5428	26.371	26.3545	27.7096	28.4856	29.3292	28.0046	29.6206
AT1G12280	2.67958	2.59325	2.74448	2.5454	2.22153	2.27645	1.33849	1.7035	2.04928	2.43554	2.20193	2.22995	2.34458	2.33631	2.01434	1.44583	2.68213	1.24527	2.4538	2.96897	3.65023	2.91006	2.53152	3.24385	1.95674	2.84215	1.60118	2.74459	3.22279	2.56733	2.46466	2.23241	3.72523	2.14213	2.35482	2.07101
AT1G12290	1.29738	1.67365	1.73507	1.73685	2.29235	2.08101	1.83763	1.72579	1.63994	1.67049	1.23133	1.19762	2.4218	2.37866	2.11618	1.18112	1.98283	2.08334	1.25459	1.90005	1.74714	2.09551	1.62421	1.9954	1.61855	1.46695	1.56681	2.08552	1.98089	1.89351	1.99032	1.45025	1.73553	1.71148	1.38998	1.55409
AT1G12300	1.46846	1.42027	1.15193	0.543963	0.67473	0.640329	1.13372	0.901627	0.968769	1.02531	0.617047	1.24873	0.444899	0.798572	0.628158	0.69682	1.31672	0.849392	1.10666	1.537	1.40932	1.0211	0.878647	0.898781	0.986637	1.05369	1.26134	1.45747	1.72561	1.26921	0.70243	0.490776	0.854742	1.14163	0.938955	1.03306
AT1G12310	64.7074	51.7001	47.8306	55.0567	5.80732	51.0769	45.7451	53.1848	51.2564	55.4105	1.21087	59.5355	55.1604	50.9365	55.448	48.0318	50.8356	57.8524	57.0251	60.6513	56.3485	58.8508	55.7969	60.158	49.5513	47.4532	40.3441	55.73	53.9778	56.8927	54.8485	53.6081	60.0584	41.0575	46.7087	39.4116
AT1G12320	3.05609	4.14902	3.99174	2.64257	2.56074	2.04183	5.0626	3.48608	3.87867	3.63312	2.87776	2.10723	2.34177	2.64191	2.37516	5.36652	3.66259	5.15878	3.27973	3.34273	4.49708	2.01971	2.90777	4.84337	3.84421	3.66043	3.46271	2.72309	2.72398	3.80138	3.04579	2.43266	3.24223	5.29321	3.20136	3.55767
AT1G12330	10.8473	8.2733	9.66076	3.01718	2.94475	2.86986	6.00385	4.56848	7.11532	7.791	7.18719	8.84842	2.28065	2.58223	2.52229	5.14073	7.25177	5.639	8.08204	6.51432	11.5293	2.81811	1.71999	2.69646	5.66994	6.11015	5.48172	6.41165	7.69928	9.34351	2.68211	2.57862	4.12377	5.4557	5.27123	4.2328
AT1G12340	0.230929	0.121379	0.256013	0	0.077902	0.190129	0.0615	0.0419	0.388541	0.149403	0.150219	0.094825	0.129395	0.16857	0.394795	0.083246	0.182966	0.141815	0.202706	0.469081	0.112827	0.694385	0.815113	0.573263	0.255795	0.125979	0.210012	0.088001	0.048331	0.247615	0.09055	0.140376	0.354874	0.098631	0.096447	0.312312
AT1G12350	8.3864	9.45026	9.46833	7.54792	8.21882	10.0928	8.0163	8.75765	9.7709	10.6824	8.62568	9.16939	8.61491	8.68036	10.3853	8.49042	8.96062	6.77173	9.72752	10.7474	9.70045	8.82332	9.83245	8.79559	8.08107	7.84541	8.71826	12.1318	10.9251	11.8418	10.1474	8.49219	7.96301	7.94269	9.20481	7.50241
AT1G12360	31.1573	40.1445	41.0982	29.3538	36.2247	30.566	19.4751	18.347	17.3336	40.5227	38.2613	37.1214	30.6961	24.8911	30.4487	15.5578	16.8729	20.5565	37.9134	36.227	41.886	20.4563	22.292	25.1715	16.1027	16.6987	19.8394	46.2108	38.9874	40.751	25.608	24.1016	23.6665	22.1033	19.257	19.1
AT1G12370	2.98573	2.49597	2.01289	4.1115	3.35046	3.70077	31.7336	39.7522	35.1168	1.70972	1.26679	1.96861	3.18274	4.34699	3.97596	35.0015	33.0938	40.2078	1.89396	1.87521	1.25905	6.00482	4.61392	6.12926	43.16	37.3333	33.9311	1.46483	1.5633	0.775104	4.36386	3.43152	4.83205	32.6578	30.3625	35.6637
AT1G12380	2.4584	1.72885	1.123	1.69737	1.32802	1.54341	3.49667	3.69034	3.77819	1.2188	0.895805	1.07186	1.63398	1.73954	1.64383	3.26091	3.9993	3.95025	1.38475	1.38177	2.12546	2.87139	2.25186	2.42865	3.89722	3.93751	3.10476	1.12814	1.18081	0.683481	1.96928	1.99051	3.20691	3.15049	3.26007	3.10611
AT1G12390	17.6337	23.5955	20.3958	13.9195	12.9987	12.4616	10.65	11.1172	11.4794	17.307	15.9011	18.9988	12.3171	14.7545	14.5463	9.70185	10.0878	13.1473	16.4223	21.2169	18.9098	15.9918	17.4059	15.1134	11.0598	10.5502	12.5755	16.4024	16.5359	15.9486	12.4529	12.1172	13.5251	11.4661	12.8082	12.0978
AT1G12400	6.25085	5.33588	5.4401	2.47867	3.12985	4.28366	4.13825	4.81626	3.98475	6.46141	4.67671	4.24258	2.876	2.62295	2.63689	1.82942	4.02242	4.45951	4.30275	6.28909	4.33668	3.66028	2.32924	3.29265	4.0963	4.67849	5.13902	6.23292	5.15612	6.13694	3.49065	3.09007	2.67946	4.97378	6.31713	4.89256
AT1G12410	128.839	134.781	114.007	114.369	119.214	115.646	98.7108	103.485	112.891	124.752	126.519	130.642	111.095	116.618	108.77	109.097	114.503	102.152	134.505	128.462	146.424	126.133	110.377	128.868	110.716	110.614	98.6272	120.495	147.755	143.309	105.385	109.117	123.004	104.243	105.836	118.904
AT1G12411	0	0	0	0	0	0	0	0	0	0	0	0	0	0	0	0	0.100805	0	0	0.283946	0	0	0	0.184442	0.067124	0	0	0	0	0	0.061079	0	0	0	0.072397	0
AT1G12420	4.1821	3.83069	2.83917	16.0566	15.7486	17.7473	13.5878	11.0823	12.4681	2.9137	3.41249	2.94568	17.7137	17.1516	18.8642	12.3617	11.378	10.895	3.69625	4.40749	4.20478	12.3302	13.7132	12.6643	11.2497	8.30906	13.55	5.09839	4.32395	4.70966	15.0324	16.6268	14.5397	9.37599	10.1107	8.56037
AT1G12423	0	0	0	0	0	0	0	0	0	0	0	0	0	0	0	0	0	0	0	0	0	0	0	0	0	0	0	0	0	0	0	0	0	0	0	0
AT1G12430	7.95356	8.35449	7.55097	7.17784	5.97281	6.07221	6.15362	6.73361	7.85557	7.82863	6.29892	6.54993	6.25487	6.13421	5.89559	6.3208	6.98219	6.0658	7.28431	6.22954	7.86442	6.55512	6.92949	6.40449	7.04513	6.16249	5.10769	6.99253	6.91278	7.10405	4.91756	5.33418	7.53544	6.66778	6.316	6.39028
AT1G12440	167.415	183.989	172.307	110.97	119.877	126.427	50.727	49.8344	50.1267	165.15	166.264	169.404	119.892	149.331	122.332	72.479	48.1447	56.6167	173.004	167.913	162.675	119.148	106.074	113.926	53.1294	45.8643	38.974	139.408	147.646	169.729	107.587	96.4015	89.8431	53.1826	44.6135	62.8134
AT1G12450	8.96687	7.74983	7.42833	4.24977	3.64143	3.87377	3.30199	3.48716	3.881	8.96149	6.37486	7.03322	3.92494	3.84462	3.94988	3.20776	3.48889	2.32224	7.0838	6.58399	6.02846	3.1445	4.71356	3.79137	4.40492	3.93229	4.30193	4.85575	6.41384	6.42101	3.09136	4.57596	3.67715	3.65174	5.07099	3.52376
AT1G12451	0	0	0	0	0	0	0	0	0	0	0	0	0	0	0	0.062014	0	0	0	0	0	0	0	0	0	0	0	0	0	0	0	0	0	0	0	0
AT1G12460	3.19796	4.30456	3.21112	1.68019	1.54743	1.3755	3.08318	3.28392	3.01794	3.02744	1.8133	2.53798	1.51218	2.0636	1.32909	2.46521	3.37899	1.97366	2.14696	1.60893	3.31737	2.60184	0.831641	1.88639	2.93141	2.92579	2.80659	2.00982	3.08499	2.71216	1.72621	1.47871	2.0161	2.56017	3.38554	3.52612
AT1G12470	11.5897	14.332	16.4875	11.2363	12.7748	11.3913	7.67657	6.39559	6.84611	16.1941	14.5868	13.7317	10.9816	9.14554	10.1754	6.07892	6.43961	7.06312	13.8115	13.7149	14.7313	7.41453	7.9912	7.5885	6.81846	6.49602	6.59064	16.6619	13.8382	16.8151	9.06496	8.51145	9.03218	6.28024	6.54377	5.81602
AT1G12480	1.53231	1.57485	2.64006	2.69211	2.69314	2.70382	5.17343	3.95112	4.15841	1.57114	2.29171	1.4752	2.70126	2.07101	2.68892	3.42182	4.93564	3.49577	1.43071	1.6427	2.17358	2.51912	1.80322	1.21833	3.42348	3.91268	4.37489	1.7863	2.31857	2.9154	2.80039	2.10444	3.46558	4.5816	4.89004	3.07405
AT1G12490	0	0	0	0	0	0	0	0	0	0	0	0	0	0	0	0	0	0	0	0	0	0	0	0	0	0	0	0	0	0	0	0	0	0	0	0
AT1G12500	29.8356	23.9993	21.7585	25.1148	23.8905	27.9894	13.978	16.9263	14.6004	18.8041	18.2631	16.673	25.4008	27.5889	21.719	13.9721	14.5463	14.1671	16.0149	16.8081	18.7468	26.2062	29.1049	30.7061	13.8464	13.1193	10.2483	15.187	15.2225	15.8166	24.014	24.9954	26.5882	12.4268	10.8179	13.3874
AT1G12520	25.0023	33.2768	20.316	17.4386	22.8807	14.6498	6.85732	9.01727	11.472	25.2243	29.7785	30.8009	11.2363	33.1962	13.8835	12.6294	9.37176	16.6468	27.7454	29.6245	22.165	19.8061	18.9988	14.4357	14.647	10.4346	6.95477	25.6589	29.3613	20.9164	14.3381	13.2344	13.9364	12.1523	8.58298	10.92
AT1G12530	12.8253	14.413	14.2421	9.70578	11.9231	12.4999	8.68009	10.959	10.093	14.9808	11.1892	13.6379	12.5451	8.72648	12.4156	7.95293	9.3977	10.6487	11.3252	13.672	10.2031	11.6654	11.8538	13.3931	10.7325	11.037	8.6881	14.3124	14.0869	13.6343	12.8861	12.6592	14.6721	8.51001	8.28663	10.0324
AT1G12540	0	0	0	0	0	0	0	0	0	0	0	0	0	0	0	0	0	0	0	0	0	0	0	0	0	0	0	0	0	0	0	0	0	0	0	0
AT1G12550	3.75427	2.18727	2.62647	1.92564	2.22955	3.09611	1.24409	1.21112	1.27017	2.37828	3.36695	3.26801	2.7987	2.04149	2.53574	0.870905	1.58285	1.11739	2.66207	2.06495	4.00677	2.17006	1.40346	2.07103	1.6231	1.57729	1.48661	2.71097	2.44548	2.75276	2.63569	2.44547	1.93432	1.77659	1.60903	1.21526
AT1G12560	1.74001	1.67447	1.65012	1.8839	3.09487	3.79154	3.41199	2.759	1.49654	2.81566	2.19946	2.63096	2.88665	0.984046	4.40641	1.42398	0.770163	6.03531	1.19008	4.21135	0.240625	0.373785	1.33923	0.313135	1.97944	3.11007	0.673589	9.1181	2.71217	1.20051	3.5996	2.71883	1.09383	1.34298	1.803	0.586211
AT1G12570	1.19678	0.545004	0.786485	1.25752	0.588861	0.388002	0.715895	0.431496	0.841172	0.926028	0.661961	0.49638	0.621101	0.287995	0.578049	0.395746	0.759392	0.765556	0.426517	0.31837	0.730738	1.97923	0.984682	1.10452	0.827795	0.911686	0.678223	0.387319	0.378004	1.01301	0.451565	0.673871	0.520094	0.880215	0.400379	0.8945
AT1G12580	38.8075	38.1964	36.8318	40.7567	40.3559	39.5188	38.9563	44.1881	39.5667	33.7692	37.9726	35.4398	36.293	37.9518	37.251	39.5262	38.0821	41.4084	38.4374	34.8449	42.9283	28.2642	29.5834	31.5728	41.8392	37.7377	39.0851	37.4142	32.4173	34.3482	33.9453	30.2975	30.7825	38.6439	42.1852	43.5922
AT1G12600	0.19995	0.082957	0.178318	0.115435	0.28899	0.065814	0.287621	0.577085	0.394207	0.219853	0.090418	0.064632	0.397671	0.11375	0.285534	0.151347	0.051246	0.543481	0.162875	0.235615	0.112684	0.059808	0.239592	0.174878	0.130259	0.247186	0.13974	0.323417	0.08419	0.42483	0.155545	0.318897	0.463625	0.22257	0.223311	0.165006
AT1G12610	0.683827	0.176054	0.035393	0	0.269068	0.684743	0.099633	0.661696	0.116655	0.035678	0.163763	0.105678	0.281247	0.352697	0.151858	0.843816	1.2066	1.42773	0.053181	0.219373	0.47622	0.078268	0.374881	0.295069	0.43481	0.079837	0.336395	0.779308	0.035056	0.49981	0.614348	0.255558	0.041295	0.03565	0.161282	0.416319
AT1G12620	2.37605	2.45401	2.11335	2.17609	2.41511	2.71726	1.43094	2.03225	1.71092	2.13939	1.48163	2.20304	2.49581	2.6814	2.44355	1.45647	1.74913	1.765	1.93411	2.81943	2.66825	2.87324	2.9562	3.96351	1.25433	1.88569	1.35862	2.14211	2.84764	2.60752	3.14068	2.08546	3.29339	1.44021	1.55499	1.51752
AT1G12630	0.549646	0.459123	0.342773	1.19182	0.357502	0.214861	0.374105	0.374247	0.453197	0.21585	0.063168	0.185941	0.257577	0.16778	0.138923	0.195356	0.773668	0.181396	0.479109	0.91475	0.459605	0.59811	1.2035	0.457348	0.507965	0.134711	0.180442	0.352938	1.26739	0.952108	0.601648	0.497426	1.15273	0.130891	0	0.274752
AT1G12640	22.8926	23.4965	24.5013	19.1018	20.9157	16.4701	26.7608	25.5498	27.6015	25.8215	24.1605	25.1768	16.0088	15.0679	17.0145	27.5138	27.972	23.0202	25.4002	24.6849	22.2363	12.6364	14.2416	14.7686	29.7912	27.8959	34.3165	27.8534	24.7663	26.0352	16.296	15.3722	13.8792	27.4725	32.0338	24.8062
AT1G12650	16.8533	19.5695	18.5065	14.2271	16.2513	15.9689	29.467	32.4523	28.8405	18.8673	14.0825	19.226	14.995	18.1876	13.6776	28.521	30.0849	33.8133	18.3159	18.3358	18.5009	20.0359	21.4648	20.5901	31.8453	27.4716	27.1921	19.171	16.8327	15.5014	17.3592	17.1176	20.4554	27.4625	27.2476	28.7772
AT1G12663	0	0	0	0	0	0	0	0	0	0	0	0	0	0	0	0	0	0	0	0	0	0	0	0	0.283382	0	0	0	0	0	0	0	0	0	0	0
AT1G12665	0	0	0	0	0	0	0	0	0	0	0	0	0	0	0	0	0	0	0	0	0	0.080443	0	0.086939	0	0	0	0	0	0	0	0	0	0	0	0
AT1G12672	0.026675	0	0.15093	0	0	0	0	0	0.041122	0	0	0	0	0	0	0.089301	0	0	0.037478	0.26752	0	0	0	0	0	0	0	0	0	0	0.019346	0	0	0	0.064441	0.054352
AT1G12680	12.2235	14.1151	12.7424	10.495	10.5056	11.863	10.2492	10.6906	9.32569	14.3245	14.0625	13.9814	10.3548	11.9248	13.9063	10.3376	11.1791	9.65071	14.1087	15.0845	13.5861	9.69828	9.25033	9.80418	9.65713	8.76166	10.8342	15.4199	14.1641	13.4146	10.5213	10.1439	9.94084	8.78368	10.5211	10.0823
AT1G12700	2.2735	1.61148	1.5935	2.19099	1.86431	1.86757	1.55425	1.8006	1.42949	1.38999	1.25212	1.63141	1.70979	2.10897	1.62128	1.70895	2.31275	1.29053	1.78583	1.98673	2.80765	2.32807	2.41071	3.18322	1.98527	2.10368	1.64789	1.32829	2.0931	2.1913	1.87241	1.8719	2.25015	2.04842	1.52444	1.69655
AT1G12710	10.7339	7.89088	9.01392	40.4447	25.7698	42.9545	25.3469	26.2165	15.808	6.60246	7.1385	8.01814	42.578	55.8087	43.6257	26.5475	23.4216	15.7384	7.13601	7.05599	10.4128	30.822	45.971	49.0941	20.5356	13.7009	19.1615	7.21247	8.96717	8.49536	40.1156	42.0752	32.9434	13.9352	20.3645	18.2922
AT1G12730	6.615	7.2102	6.7733	6.4985	5.17856	6.23565	1.90649	1.82488	0.920388	6.09139	6.36069	5.47118	6.55362	6.97049	6.26452	1.31906	1.72167	1.22059	6.73068	6.97143	6.18617	7.35885	7.80875	9.59736	2.12838	1.2404	1.56693	5.7472	6.27252	7.4904	7.77503	7.32768	7.88894	1.24071	1.95931	1.76485
AT1G12740	1.3301	2.55128	1.28004	2.67987	3.37971	4.86798	3.2649	3.97903	1.30685	2.70799	1.01355	1.69154	5.80459	4.95565	5.86499	1.8317	1.70949	12.7234	1.90332	3.14709	0.232612	0.999999	3.22137	1.78923	4.29033	4.00481	2.65901	3.88207	1.54074	0.574195	4.37795	5.27771	1.92054	0.567455	1.88021	2.08847
AT1G12750	8.81559	7.72475	7.58383	11.9078	14.238	13.9648	16.1396	15.6125	13.806	8.33475	8.02879	9.39662	13.9157	16.5417	13.5696	16.0638	19.3852	13.9242	9.95996	10.9387	13.9303	19.1022	20.8297	20.9467	15.7135	12.9633	14.3207	11.8027	15.6268	13.8686	16.5645	15.0201	16.6838	17.2798	15.7804	16.9365
AT1G12760	40.8866	31.0576	39.7094	40.389	39.6003	43.7307	30.7377	31.7558	34.4832	38.0954	44.3583	40.6919	37.0046	35.619	34.7946	36.4948	32.1753	44.3598	45.7146	48.4417	44.268	27.9485	31.4301	29.2094	34.4836	35.2415	33.1841	46.3152	46.6592	41.134	42.3278	33.3097	29.3288	36.8907	34.5379	38.691
AT1G12770	10.7404	23.135	7.82995	10.5347	18.2173	4.27649	31.1259	27.5468	14.6491	13.3325	13.5963	4.24025	17.8778	15.3723	15.4141	19.3862	31.3474	10.6833	8.88813	8.80941	12.125	20.0852	19.5577	18.5359	20.7626	25.0073	22.523	19.7668	10.2706	13.7419	6.87403	18.4119	10.5699	20.1568	21.3033	17.1621
AT1G12775	0.994741	0.896095	0.887059	0.246707	0.435487	0.195115	0.714188	0.84007	0.93988	0.901766	0.520729	0.814031	0.001881	0.714475	0.352409	1.00641	0.935113	0.379907	0.767327	1.10248	0.491188	0.747975	0.568817	0.821112	0.482223	1.31585	0.567952	1.02227	1.47972	1.22262	0.320525	0.787821	0.611307	0.908703	0.993768	0.518869
AT1G12780	0.385388	0.141916	355.982	0.418652	173.134	131.951	5.08213	8.39603	6.4319	0.320963	280.567	0.474522	104.532	0.166651	128.058	0.136064	6.10916	6.15221	0.291492	0.391959	1.49525	79.431	0.784276	61.7444	8.70362	6.2301	5.95392	0.494112	0.627272	0.633856	91.4467	75.5121	0.131999	6.96255	6.12786	7.66864
AT1G12790	80.8497	141.912	8.0566	55.8831	6.55569	3.16253	1.83307	0.496893	0.478891	132.246	6.53642	130.977	2.07435	68.3572	2.95373	5.54333	0.243041	1.35835	149.853	124.049	127.64	3.02763	43.8651	2.40339	0.694634	0.563951	0.546952	116.935	123.781	151.471	2.73241	2.51087	25.6243	0.930385	0.955415	0.314787
AT1G12800	55.6216	68.9879	53.0868	58.5571	65.8825	52.8411	47.6808	57.5469	54.1353	54.8172	53.8878	52.0301	48.8036	56.9946	49.7531	52.3398	56.8373	49.976	49.3602	42.6381	53.5916	54.5134	47.4224	45.6446	57.6501	58.5029	45.0305	43.8435	53.6791	50.9486	51.0959	56.9458	59.5746	57.6469	52.4882	60.3908
AT1G12805	2.95214	0.846374	0	0	0	0.137342	0	0	0	0.921117	0.141797	2.60954	0.096366	0.402375	0.155923	0	0	0	0	1.39594	1.50365	0.583705	0.314724	0	0	0	0	0.399917	1.83815	0.246857	0	0.164205	1.01673	0	0	0
AT1G12810	25.2832	22.0003	25.9172	23.1862	24.4624	25.4263	18.8869	16.469	19.1155	33.3858	27.0652	29.7518	23.3877	23.2204	27.7293	18.8662	21.9036	17.5765	30.8198	30.4784	27.4515	23.6797	23.9867	20.98	19.4436	20.181	24.3057	30.2662	32.1177	29.9378	25.4501	21.2185	25.1725	20.0295	24.8189	17.0646
AT1G12820	20.2054	19.9104	20.2138	13.1476	11.2931	12.5222	18.7447	18.9173	20.4864	20.3791	16.1543	18.6281	13.1701	13.6483	13.6659	19.9362	24.689	19.1268	19.3568	21.1511	19.8619	17.6509	17.0431	19.906	21.982	22.6331	19.8552	17.5629	17.7762	18.0787	14.0351	13.1971	16.9078	19.9909	19.9737	20.1774
AT1G12830	14.6859	12.7831	14.7634	8.31589	6.70251	9.9655	17.3055	20.6737	21.3285	13.0667	12.6914	17.4643	8.26543	10.191	9.42063	19.1844	20.5634	20.9106	16.2357	17.1835	12.0141	16.1959	13.7282	18.9549	20.5901	19.8522	14.4111	14.1106	13.3889	13.2899	14.5787	13.2273	17.5206	15.1529	15.6739	17.7803
AT1G12840	67.6771	78.7773	77.6553	73.1633	74.4052	67.9393	46.7018	46.6051	45.3051	79.6246	67.1565	73.9608	69.6658	65.6713	65.3296	43.5896	48.7925	50.1156	66.4844	77.1425	75.0693	60.2614	61.9098	61.7351	48.7728	52.2275	52.6021	77.8028	77.8141	69.9662	62.9927	64.3341	61.6055	51.1891	55.1703	49.5569
AT1G12845	9.84172	4.89782	6.05467	9.65145	7.55319	6.05556	38.2807	49.1241	42.5583	5.61286	8.47661	7.56965	8.27369	1.11741	7.1421	34.757	47.4098	1.82329	7.99766	11.0676	7.5377	21.5469	13.6162	15.9357	20.4277	41.2636	54.3123	6.4504	9.50948	5.54754	8.52575	11.468	20.7689	24.8401	36.3626	39.9047
AT1G12850	18.6536	14.6327	18.3674	19.9746	21.9344	21.7225	9.96425	21.3418	21.3225	19.8908	16.6723	15.2583	22.967	26.7498	21.0955	16.707	27.3456	19.1306	17.3067	20.8584	20.2269	27.6356	27.9165	24.3685	23.8143	20.6114	13.5512	8.73144	19.0251	17.5386	22.2439	22.1364	28.3011	21.7429	23.47	11.2122
AT1G12855	0.18098	0.181963	0	0.147101	0.042647	0.028986	0.049048	0	0	0.02639	0.057458	0.078102	0.138609	0.02889	0.140406	0.022331	0	0	0.020598	0.023181	0.037885	0.02885	0.030833	0.054875	0.076647	0.039303	0	0.048176	0.283497	0.118555	0.074698	0.094633	0.12218	0.132289	0	0.01337
AT1G12860	16.1133	15.8509	16.4404	12.0582	11.3171	11.3639	7.27001	8.91506	11.431	13.2177	10.4018	9.5643	11.7814	12.1947	11.1896	7.91392	11.0954	9.92934	10.8213	9.4364	14.5248	17.0268	12.9239	12.9022	8.00744	10.9364	11.0867	8.12072	11.3171	12.8624	11.0829	10.5334	15.498	9.62897	8.8123	9.91105
AT1G12870	0	0	0	0	0	0	0.078538	0.048803	0.025037	0	0.02964	0	0.020009	0	0	0.120543	0	0.100828	0	0	0	0.067194	0.071573	0	0.035968	0.091388	0.05684	0	0	0	0.022816	0	0	0.061417	0.029877	0.208899
AT1G12880	6.78135	6.87917	5.2707	4.0325	4.16419	4.96779	3.8711	7.33209	4.19828	5.58584	6.69698	8.68485	5.52577	7.09093	5.66154	4.59975	4.92823	3.69978	7.82316	7.67923	7.78508	7.50681	8.71729	10.8206	4.2897	4.82635	5.34212	5.8436	8.20749	8.56242	5.73248	4.6825	7.25898	4.26372	4.95334	5.43989
AT1G12890	0.005052	0.219259	0	0.1652	0.304616	0.243174	0.156005	0.574564	0.160722	0.345247	0.490184	0.020802	0.076362	0.159426	0.301483	0.764099	0.524824	0.348625	0.068142	0.171051	0.39599	0	0.158274	0.041482	0.269182	0.068567	0.193559	0.282988	0.165431	0.384059	0.146461	0.156144	0.124062	0.054715	0.418085	0.336079
AT1G12900	655.559	632.559	489.033	539.648	322.511	462.718	108.312	121.055	123.262	413.958	480.144	525.663	307.482	432.131	420.311	152.46	139.486	120.134	428.74	390.896	325.924	434.16	375.282	348.771	134.014	147.62	109.204	311.178	412.031	383.021	389.153	435.646	450.981	129.201	127.301	140.095
AT1G12910	40.8398	39.7488	39.8209	14.4525	14.2302	10.7937	8.99957	6.62128	9.47754	44.6876	43.7092	48.5089	10.9615	16.0309	12.637	9.63508	9.19591	9.37314	50.1626	49.8662	51.8659	13.8402	13.9771	12.7803	11.0448	10.5173	9.62183	50.8125	45.4655	43.8787	11.8507	11.6717	12.7352	10.8711	10.6505	11.5617
AT1G12920	41.6151	45.7459	1.60895	34.3544	40.1621	34.0519	43.7532	55.1013	50.8815	2.69059	34.7352	51.163	33.9523	3.38348	33.8084	43.7019	55.5583	50.4808	44.5041	2.64886	7.44267	43.451	40.4317	42.046	49.6374	52.3	2.33841	3.29344	43.7201	3.81161	2.65729	36.8041	39.6225	43.206	4.51572	46.0086
AT1G12930	8.23522	8.3407	7.58032	5.85451	6.40513	6.07031	8.38344	8.73453	8.25007	7.84805	7.27858	8.50633	6.61075	7.37397	6.79363	6.99851	8.69977	7.24032	8.64079	9.46458	9.41578	6.89977	7.09164	6.13838	7.77792	7.26313	7.32508	8.08234	7.79012	7.88354	5.73464	6.50592	6.69221	7.32686	8.63583	6.6364
AT1G12940	0.031226	0	0.064144	0	0.044736	0.09252	0.352728	0.293056	1.21969	0.060469	0.021044	0	0	0	0.069422	0.583711	0.12522	0.335613	0.012762	0.019102	0.148254	0.047469	0.095195	0.077081	0.836976	0.229907	0.084802	0.038973	0.042664	0.024424	0.048597	0	0.092669	0.746965	0.12069	1.38788
AT1G12950	0.775267	0.862125	0.73835	2.20387	2.91654	3.25869	1.12553	1.92711	1.54008	1.40218	0.60502	0.915276	2.51231	2.06081	3.68753	0.914028	1.08077	3.47795	0.681061	1.24603	0.770211	1.16854	1.86357	1.622	1.88547	1.3279	1.13902	1.81899	0.470623	0.487216	3.6855	2.41165	1.52425	1.01438	1.0744	0.770348
AT1G12970	8.27683	9.13432	9.09185	2.7398	2.60391	2.92603	2.73104	2.34818	2.65347	8.80007	7.66708	8.04892	2.81106	3.51097	2.43565	2.60344	2.79627	2.81054	8.91476	8.88909	8.91934	2.29545	2.40789	3.24786	2.88605	3.5443	3.88669	10.926	8.18464	8.29157	3.16854	2.59688	2.35954	2.59595	3.61349	3.9185
AT1G12980	0.01355	0	0	0.119497	0.033079	0.067448	0.057161	0.225	0	0	0.014856	0	0.040384	0.404472	0.098014	0.155539	0.053409	0.050535	0.054055	0	0	0.303101	0.430112	0.4711	0.097828	0	0.046576	0	0	0	0	0.013763	0.349811	0.277145	0.061962	0
AT1G12990	17.1111	13.1306	12.2193	14.7541	15.735	15.6567	15.9008	15.7209	15.3985	9.9365	9.70729	9.04918	16.9858	16.4947	13.5545	13.9882	15.9018	14.4147	9.52387	8.80699	9.9562	17.9546	14.2829	14.8216	12.3443	13.6139	14.7139	8.00565	7.93476	7.18301	12.3322	15.1626	14.7934	11.3664	11.7606	12.4893
AT1G13000	13.015	14.4985	14.2877	28.1433	29.7968	29.9712	9.59754	9.97361	9.3237	17.0248	15.0898	12.1312	30.2851	31.4988	26.8435	9.28705	9.24024	8.95828	13.5555	13.2381	16.0507	24.4636	29.9046	24.6126	9.14429	10.178	10.0702	17.7348	17.7555	18.0446	25.609	27.1526	26.9594	8.99546	11.8006	11.8623
AT1G13020	17.0149	13.6274	13.2525	20.4772	20.2649	19.869	30.2947	31.5612	32.7856	13.9206	14.4553	15.7602	21.0336	20.2507	20.2184	33.6606	27.7788	31.1354	14.5636	14.3061	14.7179	19.9691	19.585	19.1698	34.3739	30.0962	20.1542	15.7304	13.1818	12.7869	20.1953	18.4221	24.8428	24.436	20.605	27.82
AT1G13030	3.5022	3.36846	2.48737	3.09455	2.91674	3.17607	13.1464	14.3434	13.7819	3.61663	2.05639	2.94935	2.41312	3.64396	3.42932	14.0305	11.8922	15.2327	3.228	3.25297	3.11511	4.39152	4.05659	4.20673	13.2584	11.8786	9.38448	3.04952	2.45287	2.5494	4.20599	3.76059	4.78177	12.776	11.1519	13.3452
AT1G13040	1.62647	1.7088	1.68916	0.905712	1.08458	0.728005	4.31979	4.47735	4.49027	1.73071	1.48928	2.32054	1.34755	1.12453	1.31199	3.6929	4.72619	4.27953	1.79534	2.48623	2.00275	1.10493	1.156	0.886893	4.00401	3.98585	3.23058	2.33691	2.06573	2.4876	1.76503	1.50147	1.49103	4.03341	4.61503	3.55354
AT1G13050	1.93252	1.42696	1.74775	0.649246	1.02927	0.54107	3.76418	4.13089	2.18716	1.4436	1.57408	2.18578	1.11139	1.91219	1.451	2.73186	3.39595	2.31305	2.4023	2.12908	2.17959	1.41855	2.50144	1.5527	3.97602	3.68012	3.58859	2.1037	1.39085	2.54677	1.14562	1.84377	1.2343	4.25227	4.3309	5.80302
AT1G13060	62.7524	62.2648	60.5961	65.8816	62.3439	60.7501	106.609	116.259	110.829	65.9059	56.048	61.8254	67.1335	60.7775	64.372	98.5753	111.025	106.335	67.1436	74.122	62.4612	65.2535	65.8666	57.8967	109.937	109.985	105.317	69.639	67.131	68.6127	58.1687	64.8238	65.6562	103.134	105.672	98.8256
AT1G13080	9.36567	15.1606	17.325	3.06492	5.77097	3.83072	2.19381	1.62468	2.36426	18.6887	9.15738	9.68651	4.13635	5.14033	6.87228	2.47502	2.60063	2.44657	12.5946	10.8273	5.31049	1.96438	3.42747	1.69928	3.17383	3.09078	2.87764	15.4169	9.4866	6.73334	3.59025	2.69857	2.04832	2.4085	2.618	2.78647
AT1G13090	17.8552	18.465	20.3679	8.04637	7.93804	7.26532	7.2015	7.64685	8.53451	19.0834	16.0937	13.7011	7.90571	7.3521	8.60559	7.33893	11.4139	6.90026	13.8836	14.2767	16.7923	7.06718	5.97965	6.81295	9.51216	10.0375	8.59987	14.313	14.7184	16.4189	5.69968	6.97675	7.30493	11.5825	12.9732	11.7177
AT1G13100	3.65258	7.23326	6.02991	2.63296	3.69155	3.21345	3.696	3.68464	3.13055	6.76196	5.13615	4.22476	2.93414	2.49207	2.44386	2.92545	2.92305	4.70202	4.30805	6.4509	4.73368	2.48696	2.00447	2.51597	3.89493	3.86796	4.23395	8.56677	7.21203	5.96962	2.57716	2.78625	2.17539	5.31271	4.89297	4.60995
AT1G13110	21.09	36.6693	42.3556	38.2244	35.8364	33.7294	13.8593	14.0444	13.2511	30.685	25.9131	20.7296	30.1017	19.5948	29.5007	12.6282	10.4501	14.469	19.3742	21.3009	28.6644	19.7318	17.9609	23.0216	11.4031	11.34	9.46632	40.6335	32.8259	29.8313	23.0564	25.9587	22.6868	22.7166	12.3898	16.7442
AT1G13120	5.21524	6.32156	6.7812	7.78759	7.91959	7.94229	17.7328	21.6235	18.6963	6.56232	5.32285	5.37602	7.96039	8.68192	7.66975	19.5923	21.2629	19.5609	5.20599	6.91682	6.81811	7.81777	10.0703	9.31927	18.7316	17.869	18.4655	6.94917	7.1043	8.05288	8.60557	8.6468	9.10254	17.6443	18.2457	16.1688
AT1G13130	0.030348	0	0.591385	0.417689	0.207415	0.491731	0.545614	0.100976	0.476252	0	0.083046	0	0.133296	0	0.068413	0.307903	0.364046	0.680776	0.049985	0	0.082134	0.047066	0	0.101393	0.385628	0.634417	0.702914	0.640771	0.103365	0.144576	0.079907	0.115403	0	0.615755	0.27032	0.122924
AT1G13140	0.518966	0.63838	0.628762	0.089849	0.223774	0.043196	0.069523	0.019669	0.136553	0.623942	0.475555	0.441125	0.315853	0.183263	0.161392	0.01767	0.089963	0.15724	0.648832	0.43569	0.509286	0.433432	0.315782	0.292439	0.067311	0.107732	0.047093	0.500974	0.583867	0.6255	0.227511	0.220103	0.3619	0.020936	0	0.050863
AT1G13150	0.659465	0.590562	0.682831	0.407617	0.147352	0.340645	0.154329	0.060088	0.085955	0.647742	0.455663	0.545429	0.379884	0.715565	0.530224	0.000712	0.282424	0.091613	0.65116	0.907462	1.1611	0.48466	0.404608	0.157367	0.092404	0.133286	0.180781	0.612561	0.95695	0.883857	0.20407	0.308951	0.182485	0.126509	0.095494	0.173484
AT1G13160	7.50533	7.96249	7.74062	8.46453	10.8715	8.54002	24.8293	29.7811	27.69	8.1822	5.86021	8.13617	10.0545	10.1524	8.98727	27.6544	22.6755	27.1534	7.00636	7.91533	7.29491	12.7185	12.0341	12.6868	26.7105	24.8099	16.4609	7.73073	6.62163	6.51264	11.6531	11.2659	13.3654	24.9547	18.4433	25.8887
AT1G13170	8.56762	7.62441	6.72322	6.36174	6.98381	6.26131	6.46757	6.96538	7.2081	7.4926	5.41402	8.04136	7.11175	6.24893	6.33134	4.89954	6.98186	6.36815	7.42262	9.20421	8.36521	10.3393	9.50705	7.03568	6.40397	5.87051	6.31358	8.46734	8.65247	6.33208	5.36914	7.69458	9.36931	4.89313	5.76912	5.18314
AT1G13180	5.70693	7.08247	6.97408	7.85581	8.69467	6.96225	5.301	6.15819	5.12749	5.37769	6.38681	6.53723	7.96127	6.64177	7.8844	4.53266	5.5701	5.65719	6.44245	5.51842	6.16233	7.15684	6.66411	7.19238	4.63563	4.41335	5.07102	6.7467	6.15536	7.31097	6.23752	7.30979	7.38185	5.30383	4.45925	3.59588
AT1G13190	27.6299	23.2693	28.1324	16.6061	16.913	15.1383	11.6998	11.1849	10.5824	28.7592	29.177	30.664	15.146	14.7669	16.6833	11.8423	11.9752	10.5645	33.0643	29.2197	32.5645	11.9253	13.2478	11.3183	13.421	11.9702	10.9506	32.1637	28.9078	35.1182	13.6397	14.3879	13.8302	9.26206	11.1038	9.54923
AT1G13195	4.89511	5.40906	6.74691	4.99515	5.7328	5.45067	10.8263	11.2189	9.89695	6.42457	6.09524	6.87632	5.52846	4.60731	6.97041	12.8421	10.232	11.3963	6.75146	6.68354	6.40189	4.58294	4.97204	4.98	11.0704	9.03031	11.6713	7.59572	7.17717	6.43022	5.08112	5.31644	4.67731	12.0573	12.899	11.4529
AT1G13200	0	0	0	0	0.031562	0	0	0	0	0	0	0	0	0	0.155863	0.024789	0.101834	0.072325	0.017135	0	0	0	0	0	0	0.043703	0.059252	0	0	0	0	0	0.03063	0.029371	0.05912	0.051852
AT1G13210	9.99805	12.8414	13.8273	26.3725	31.95	26.4736	17.2135	12.7276	14.1642	11.7668	22.3526	15.6767	29.1422	19.4715	25.099	9.65004	5.12216	19.004	12.7943	17.3251	26.305	14.0822	17.457	16.5096	6.27949	6.00335	5.80206	32.4929	23.0332	25.4916	22.139	23.3912	18.0653	26.6503	14.4816	16.7919
AT1G13220	6.27376	7.59146	8.88111	4.4736	5.6634	3.79862	6.84628	7.14876	7.33393	7.53258	5.66216	6.4569	5.24472	4.89362	4.60234	6.51346	6.82887	6.25308	7.21995	7.79213	8.42914	6.12282	5.88961	5.92034	7.53869	6.28571	6.54377	8.08943	7.69478	8.14723	4.27959	4.85595	5.87203	7.00833	6.17933	7.46392
AT1G13230	0.139185	0.238162	0.430957	0.069623	0.057819	0.117893	0.07056	0.164287	0.153392	0.182018	0.274939	0.352496	0	0.014737	0	0.079396	0.140032	0.198669	0.117159	0.271213	0.262461	0.088298	0.093948	0.095109	0.072138	0.096473	0	0.263463	0.105462	0.229844	0.119794	0.084195	0.09214	0.080707	0.162456	0.065359
AT1G13245	244.848	256.922	294.072	19.3417	23.0392	22.5178	25.8855	25.0426	25.6199	240.248	246.495	224.917	17.8347	26.9402	18.2703	30.0943	25.0334	26.766	226.391	188.068	186.185	29.9282	24.441	39.0635	24.8978	27.8622	22.3139	153.003	190.045	188.12	21.0754	20.0043	21.6389	30.7516	26.2545	25.0222
AT1G13250	17.4738	17.8999	15.3931	7.60644	7.30961	6.90774	5.47645	4.37135	5.2332	14.6468	18.1025	14.0766	7.5312	7.5508	5.83916	4.31514	6.17049	4.32159	13.841	13.2142	12.5716	13.7245	11.3811	12.4738	5.83249	5.66829	5.44164	10.0169	11.9381	11.8523	7.61387	9.5212	12.6971	5.72614	6.07355	4.83682
AT1G13260	74.1342	68.9157	92.8217	182.91	197.528	181.686	37.9878	38.1799	41.4018	105.387	82.6586	82.6136	189.885	213.201	193.991	39.1301	37.2027	26.861	70.7172	53.2773	47.481	109.367	108.506	99.0851	33.5684	32.3939	24.4187	62.8956	44.2617	41.7381	122.5	161.253	118.619	38.3254	36.3195	42.0982
AT1G13270	19.6661	21.9488	23.4281	36.037	36.7365	38.3751	35.4328	42.153	41.1324	22.8875	25.1489	22.6428	32.6996	36.9668	33.8202	37.8343	44.0537	34.1674	24.7226	28.3502	29.4962	43.9994	41.2681	40.3363	43.2434	43.1969	34.987	27.0799	28.0987	31.4184	39.2607	36.2896	37.8279	38.5687	37.0604	42.9406
AT1G13280	12.4896	15.0168	12.6923	14.4111	14.2584	15.3377	5.72787	6.58961	7.08493	15.4113	8.98542	11.8513	14.4137	16.2786	15.3969	4.6376	6.03843	7.17534	10.3675	13.4813	12.3564	17.3651	14.4101	13.6402	6.21685	5.84801	7.6542	15.314	12.1473	14.2711	13.0568	13.8199	15.0417	6.60137	6.41274	5.42548
AT1G13290	0.030256	0.044404	0.06257	0	0	0	0	0	0	0	0	0.04515	0.082962	0.03314	0	0.026687	0	0	0	0	0	0.069185	0	0	0	0	0	0	0	0	0	0	0.036503	0	0	0
AT1G13300	22.1013	23.7822	19.8371	6.74102	10.4202	9.08035	6.27406	3.9447	5.32391	20.9284	16.9367	23.4787	11.0374	9.46009	14.402	3.52517	3.43019	6.38818	19.2009	26.1779	9.59392	5.36129	9.35685	8.15055	4.03058	3.31257	5.23828	27.5041	17.8521	8.14148	12.3852	11.7351	6.44582	6.65463	6.69462	5.88307
AT1G13310	0.013073	0.107586	0.081106	0.062918	0.217657	0.117777	1.09982	0.392922	0.64812	0	0.092025	0.128419	0.275176	0.671739	0.230162	0.613202	0.317473	1.35413	0.095962	0.116871	0	0.651812	0.181496	0.352708	0.323497	0.112957	0.184973	0.098261	0.107023	0.113353	0.101503	0.209577	0	1.30004	0.743867	0.578496
AT1G13320	30.1759	31.4675	33.7785	32.6315	29.51	28.9916	23.1969	22.3601	24.151	33.9823	34.0636	34.453	28.5195	22.9376	27.4383	22.0867	23.4162	23.8875	34.3018	33.2882	35.2355	23.1912	23.0828	19.6745	23.6095	24.3435	23.9624	37.7817	34.0959	36.6854	26.1483	24.6834	27.2104	21.8239	24.1407	20.4418
AT1G13330	1.0956	1.66627	1.0047	2.32178	2.32789	1.38291	2.83047	4.2785	4.01488	1.05324	0.795234	1.07675	1.87951	1.87142	2.17054	3.10971	3.42582	3.67102	1.24196	1.13975	1.46037	4.12279	2.58577	4.0048	3.36832	3.18624	3.18892	1.19924	1.07013	0.896221	2.303	2.64373	2.53447	2.74164	3.39395	3.1624
AT1G13340	4.18567	4.29132	3.99751	5.01869	7.90699	6.25436	7.36693	8.88293	12.4035	4.08472	3.70825	2.92279	6.83757	4.64216	6.58975	8.66405	6.00977	10.63	3.05888	3.94395	2.99365	3.84115	3.63288	6.23463	7.36257	4.35194	6.39955	3.98311	3.6338	3.39104	4.91921	6.73848	3.12318	10.9621	10.412	8.86942
AT1G13350	18.3542	19.1576	17.9492	15.4504	17.1124	16.2581	22.8849	22.7867	24.8248	19.1819	19.4738	19.756	14.601	21.4917	15.8764	26.4645	25.5851	22.5401	19.7634	19.8492	18.1254	19.0718	19.3604	18.0468	26.2799	23.0954	20.7073	18.3829	20.7243	18.2576	16.5447	15.7422	16.0421	19.2963	20.1006	25.3914
AT1G13360	36.1512	36.6178	43.8352	103.667	92.1962	125.978	65.2259	75.3562	82.2465	44.5708	43.2978	40.6445	119.224	129.1	117.08	73.9451	90.3203	81.2581	44.8528	52.341	37.3084	116.668	107.169	129.95	72.9746	67.4747	74.0151	59.3516	59.0667	46.2167	130.448	123.982	109.234	65.0287	61.9457	64.3104
AT1G13370	0.170191	0.058359	0.039168	0.230142	0.250372	0.524366	0.390997	0.238018	0.579067	0.203415	0.14172	0.087576	0.280773	0.480856	0.212259	0.530731	0.411108	0.622567	0.02487	0.051941	0	0.288632	0.34544	0.808563	0.328098	0.518702	0.239005	0.407694	0.290508	0.132825	0.415366	0.341977	0.41066	0.351559	1.01435	0.486061
AT1G13380	39.0724	34.7846	34.3337	29.0152	30.4782	30.9578	17.2889	23.6879	21.8246	40.1852	33.1723	38.4046	28.7377	32.2689	29.1499	19.9886	18.8469	15.4993	43.8905	43.3477	44.8543	41.5801	42.2357	38.1777	18.2096	18.6367	12.157	38.2158	45.6641	41.4582	28.9856	27.6254	33.7596	17.2554	19.314	21.1527
AT1G13390	41.2052	42.2967	40.7311	141.592	133.148	149.243	31.5244	35.0545	30.3453	44.3946	44.0644	50.1194	149.844	172.949	138.4	37.7149	35.321	33.1387	40.5263	48.5172	52.6034	141.305	144.268	158.892	26.0017	19.7381	24.3048	46.3707	50.3907	52.149	140.535	125.666	102.833	25.5921	23.4038	30.8142
AT1G13400	0.205302	0.232784	0.146011	0.381901	0.1547	0	0.04567	0.321336	0.566814	0.147187	0.022473	0.190602	0.19295	0.212867	0	0.563654	0.276805	0.238739	0.142619	0.043096	0.046956	0.737184	0.294894	0.377779	0.478769	0.109788	0.099234	0	0.082274	0.055103	0.161656	0.043104	0.151056	0.220367	0.049506	0
AT1G13410	0.514942	0.378606	0.393107	0.766366	0.594481	0.795175	3.11999	3.97164	3.5452	0.237497	0.414712	0.444858	0.92069	1.03837	0.865077	3.16843	3.26533	3.32479	0.658039	0.428695	0.533174	1.1174	1.17552	1.14411	2.52734	2.71866	2.23285	0.375983	0.323413	0.507191	0.781277	0.954465	1.04319	2.29194	1.87127	2.7462
AT1G13420	1.92151	1.92397	0.972381	1.48763	1.79516	3.4924	1.9182	1.49934	0.551037	1.15796	0.695641	1.92407	3.76907	2.09274	5.23539	1.75478	1.12209	5.36102	0.732449	2.85765	0.241864	1.31414	2.62844	2.27355	2.88037	1.48649	1.11621	2.5281	1.08356	0.79401	6.09286	6.83456	2.40343	0.458803	2.06275	0.90568
AT1G13430	0.440419	0.030302	0.121832	0.039832	0	0.062727	0.085742	0.086761	0	0.491253	0.104287	0.555138	0.074307	0.168624	0.032671	0.038971	0.080114	0.086162	0.180004	0.458303	0.05877	0.166369	0.179363	0.036276	0.035995	0.000763	0.123477	0.246066	0.331648	0.034484	0.29709	0.082576	0.159921	0.09204	0.009914	0
AT1G13440	357.984	342.117	336.346	381.189	309.436	273.556	448.007	356.456	410.607	356.509	282.465	332.234	290.806	275.706	299.006	369.851	405.189	353.301	319.755	361.796	324.153	268.767	288.982	210.239	435.001	480.62	582.081	324.86	368.576	356.205	259.361	273.988	318.94	497.236	520.747	457.722
AT1G13450	36.2204	42.7158	43.5745	15.5627	17.8914	12.7984	10.3981	8.72676	9.73925	44.0384	36.2047	40.3777	15.3048	17.3165	16.8805	9.55764	10.8779	8.98816	45.8724	44.5671	40.8276	11.8176	14.9032	15.0213	10.3078	11.0977	12.4545	46.3399	39.9339	42.7945	13.0431	12.5635	12.2332	11.5506	12.0879	12.2667
AT1G13460	6.27557	7.53993	7.62919	7.7657	8.64965	6.593	6.17031	6.96003	5.61803	6.85819	4.90601	4.87954	8.75582	8.07064	8.54561	5.16205	7.52523	6.90765	5.30072	5.7034	6.84314	8.69033	7.89951	8.56735	6.41204	6.24325	7.39834	6.80771	7.76788	8.20103	8.59002	7.11848	7.43369	5.77634	6.3521	6.706
AT1G13470	0.106247	0.235263	0.179001	0.754259	0.889915	0.338061	1.25794	1.70191	1.04874	0.314419	0.626888	0.219873	1.5026	0.265148	0.317413	0.41482	0.312052	0.753309	0.035357	0.026461	0.580938	0.346097	0.416483	0.430417	0.474666	0.101114	0.202793	0.259846	0.206995	0.101499	0.44826	0.644094	0.861456	1.58297	1.72775	0.369453
AT1G13480	0.368391	0.503467	0.522517	5.44827	8.30543	3.86506	8.07211	13.7163	9.72707	0.414632	0.309229	0.461333	6.85918	2.98587	5.79577	2.70848	1.0848	9.23864	0.218157	0.222965	0.229158	0.809234	1.11711	1.93589	1.37921	1.57511	1.44748	1.56801	0.617944	0.62588	6.56885	3.22572	3.01445	9.77626	4.40872	6.62366
AT1G13485	0	0	0	0	0	0	0	0	0	0	0	0	0	0	0	0	0	0	0	0	0	0	0	0	0	0	0	0	0	0	0	0	0	0.012044	0	0
AT1G13490	0	0.022018	0	0.350564	0.586654	0.143314	0.735784	0.68935	1.16271	0	0	0	0.215968	0.141649	0.548442	0.236773	0.265085	0.615113	0	0	0	0	0.040997	0.177512	0.107902	0.05226	0.209535	0.064059	0	0	0.258985	0.015729	0.147896	0.856821	0.093219	0.344818
AT1G13500	0.109875	0.273933	0.151434	0.789462	0.41684	0.408209	0.879887	1.44039	0.93318	0.143755	0.144924	0.056285	0.655028	0.607504	0.377184	0.887734	0.415407	2.05201	0.137518	0.374655	0.110555	0.563268	0.714144	0.335348	1.09778	0.410424	0.977452	0.030592	0.147143	0.096125	0.388557	0.645314	0.270478	1.41545	0.902506	0.942601
AT1G13510	0.473645	0.462448	0.224152	1.03637	1.50589	1.16664	2.24443	1.74851	2.04474	0.42267	0.24087	0.27702	1.31296	0.065087	0.914508	1.33208	1.00461	4.21213	0.360994	0.31708	0.141938	0.270878	0.553505	0.485945	1.90028	1.24699	0.745192	0.395392	0.360862	0.098255	0.904687	1.02577	0.604369	1.81533	1.03896	1.71104
AT1G13520	0.8208	2.45578	2.03288	5.22956	5.44164	3.79012	10.7084	10.8221	9.49182	2.20146	1.41384	1.00564	4.91405	2.90072	4.91516	5.03369	1.87244	10.21	0.797803	1.00735	1.28431	0.932748	1.66495	4.60504	2.25987	1.87238	2.45158	1.86548	1.67148	0.8322	7.69473	4.48387	1.68288	18.6564	5.69052	10.6626
AT1G13530	1.16628	2.40995	1.41433	2.71921	3.04249	2.32852	2.03385	2.70569	2.22354	2.46231	1.06314	2.27364	2.28871	2.52725	3.91659	1.01706	1.27353	3.053	1.88078	1.68397	0.457616	1.02764	1.77439	1.01217	1.89978	1.41624	1.56354	3.31598	0.96227	0.441132	3.38724	1.94284	1.27347	2.9654	2.3674	2.0919
AT1G13540	0.375431	1.15655	0.565507	0.408574	0.89413	0.42717	0.538253	0.751112	0.819014	1.03515	0.51894	0.26579	0.98052	1.06905	0.923643	0.413132	0.380405	1.00872	0.620334	1.04347	0.145436	0.553824	0.461004	0.210996	0.371799	0.472864	0.245052	1.36755	0.343572	0.525204	0.897325	0.821262	0.360516	0.441045	0.446873	0.621164
AT1G13550	0.093351	0.184318	0.06026	0.541599	0.843208	0.42839	0.347512	0.70101	0.308286	0.049481	0.118587	0.111711	0.529522	0.620832	0.567088	0.340838	0.092188	0.635644	0.09768	0.211754	0.192796	0.327744	0.304449	0	0.234313	0.194779	0.061485	0.486544	0.355746	0.304976	1.05316	0.252002	0.295182	0.453941	0.37599	0.352264
AT1G13560	16.9424	17.0365	17.7896	73.8532	77.1409	77.4974	99.5063	101.074	86.572	18.9227	16.038	35.7005	84.2898	82.0867	67.8337	41.2403	103.004	91.0699	36.7711	39.3565	18.5855	103.432	100.529	109.895	109.329	99.2833	109.371	17.2491	41.0626	18.1144	77.2245	82.7579	95.8582	75.4372	47.92	73.3866
AT1G13570	7.75218	13.2272	6.95763	4.886	7.29065	3.96783	2.24333	3.07974	2.46363	4.18591	2.69748	11.8267	5.47787	5.88883	0.451528	1.52548	2.81101	3.1126	11.1136	12.3702	3.75874	7.4323	7.59452	5.12082	2.7794	1.6628	2.98061	7.11731	13.875	9.87421	6.23435	0.001571	5.91214	1.9308	2.18378	0.264289
AT1G13580	4.06141	4.62667	3.78705	4.60987	5.70944	4.46519	5.20001	5.46606	4.57331	3.92886	3.40877	4.16965	4.76008	6.53783	5.05053	6.00137	5.90267	7.17154	3.72767	3.49594	3.62371	6.36942	6.76895	7.04783	6.26257	4.89303	5.02485	3.87479	4.17817	3.68766	5.24336	5.47489	4.68423	6.01752	4.68864	4.90678
AT1G13590	3.71272	6.78306	2.96947	3.80448	6.40013	5.60174	6.08113	6.47185	2.61782	5.75826	3.7156	6.21281	5.61995	5.3312	8.00823	1.73954	2.33714	11.3624	4.41871	6.49101	1.81017	1.51819	5.96177	1.23479	5.31478	3.14871	6.08538	7.7649	2.95132	1.5212	5.54101	6.46332	3.29692	2.09471	4.19843	3.81825
AT1G13600	1.98931	2.31882	2.20129	3.37907	3.03224	4.63438	2.16327	3.14616	2.30443	2.42829	0.965089	1.1991	4.61906	3.69676	5.82296	1.18351	2.53543	2.58427	1.76252	1.84109	1.78262	2.39832	4.20073	2.64628	3.67283	1.80459	3.9133	1.44035	0.918736	1.52672	4.07746	3.95522	3.19615	1.99114	1.8134	1.62743
AT1G13605	0	0	0	0	0	0	0	0	0	0	0	0	0	0	0	0	0	0	0	0	0	0	0	0	0	0	0	0	0	0	0	0	0	0.060214	0	0
AT1G13607	0	0	0	0	0	0	0	0	0	0	0	0	0	0	0	0	0	0	0	0	0	0	0	0	0	0	0	0	0	0	0	0	0	0	0	0
AT1G13608	0.037227	0	0.076985	0	0.195653	0	0	0.022843	0.46559	0	0	0	0	0.177588	0.172042	0	0	0.444611	0	0	0	0.167955	0	0	0	0	0	0	0	0	0	0	0	0	0	0
AT1G13609	0.011927	0	0	0	0.081567	0	0.034417	0.388699	0.33821	0.028611	0.037121	0.054538	0	0.147749	0	0.558933	0.118691	1.29417	0	0.247809	0.13511	0.227783	0	0.405772	0.878752	0.596306	0.316524	0.0844	0.223871	0	0	0.35741	0.019063	0.575239	0.539013	0.41652
AT1G13610	0.30001	0.274327	0.421088	0.490866	0.265309	0.087422	0.082135	0.220275	0.226431	0.414025	0.108543	0.158125	0.497878	0.135191	0.243406	0.074539	0.11356	0.39657	0.46042	0.15475	0.527221	0.661458	0.634388	0.319378	0.275782	0.272436	0.273455	0.414867	0.32012	0.463672	0.342467	0.388665	0.145335	0.146896	0.500573	0.085823
AT1G13620	0.495135	0.30036	0.270183	0	0	0.267608	0.10619	0.15469	0.049955	0.415567	0	0.49267	0.285622	0.133358	0.437652	0	0.167789	0.097066	0.143338	0.794659	0.083759	0	0.566217	0	0.059984	0.158179	0.110423	0.187246	0.746591	0.003203	0.272528	0.268275	0.277991	0.017156	0	0.111146
AT1G13630	0.935928	0.872233	1.034	0.612943	0.537619	0.455374	1.12861	1.46376	0.996578	1.23183	0.776467	0.841371	0.78388	0.441809	0.488443	1.26725	0.908134	1.33121	0.846003	0.877326	1.11585	0.72274	0.779381	0.608612	1.34283	1.2437	1.52107	1.18153	1.11296	1.31191	0.73358	0.803648	0.645493	1.25425	1.43647	1.31562
AT1G13635	0.524904	0.852001	0.620698	0.386747	0.943116	1.0799	0.877829	0.805764	0.529585	1.8439	0.313677	0.641835	1.33868	0.647621	2.20801	0.261367	0.248077	0.253085	0.466164	0.271879	0.237632	0.822214	0.488834	1.02855	0.81022	0.256209	0.36019	1.32635	0.417617	0.412479	1.57066	1.05608	0.211315	0.10654	0.170861	0.259014
AT1G13640	34.516	42.2272	38.6499	21.6224	20.8177	23.9647	27.3239	30.9315	28.3045	34.2973	35.9673	39.1419	22.0429	24.2334	24.9308	34.3027	31.7589	33.9846	45.1141	39.7545	41.0488	20.1687	19.3579	19.6116	35.8548	32.6562	29.9489	32.3622	35.71	35.7293	22.8674	18.3105	18.3863	28.3155	30.955	32.4357
AT1G13650	9.3601	9.77275	6.95942	4.96605	1.53693	4.3409	0.054671	0.408962	0.171114	5.25138	5.79139	4.10818	4.63197	3.20965	4.25058	0.162393	0.503388	0.184608	3.59645	4.63386	4.57084	4.36721	3.4714	3.8679	0.167197	0.369279	0.259638	2.55301	4.12896	2.11531	3.71191	2.43867	2.87182	0.282708	0.199044	0.437638
AT1G13670	17.5646	24.8757	20.5394	8.7383	11.1474	10.9311	4.54837	5.0755	5.23846	20.3802	10.9238	15.0313	10.2089	10.0855	13.2486	4.58911	3.21577	6.60138	14.8958	16.6378	16.7868	6.3349	8.02971	10.1554	4.66404	3.52001	2.27346	9.10642	10.9461	16.5779	11.3685	8.87143	5.98733	4.21019	2.01364	4.60074
AT1G13680	0.045381	0.239504	0.00858	0.084256	0.279883	0.176198	0.030127	0.030077	0	0	0.078559	0.119189	0	0.121866	0.137525	0	0	0	0.068191	0.085571	0.093235	0.195889	0.07588	0.163312	0	0.096887	0.031526	0	0.057751	0.03489	0	0.029112	0.207348	0	0	0.061589
AT1G13690	22.8216	22.0032	22.1559	18.6886	17.2907	19.9535	19.6216	20.7774	18.8107	24.0874	18.7865	22.6326	20.4507	19.1752	19.3034	20.5334	22.1812	18.7699	22.1063	23.9475	19.9152	24.2344	20.9129	21.626	20.6774	23.1829	22.3452	19.0994	20.1498	18.6794	20.4482	17.856	19.2061	15.5948	21.5693	17.7854
AT1G13700	28.7957	37.6069	32.9599	11.4979	14.0508	13.4547	0.71103	0.860579	0.981823	31.8959	27.1442	26.8857	10.4636	15.7653	11.5835	1.60585	1.04221	0.679538	33.0268	27.1113	25.0183	6.8531	5.92806	4.61667	0.581294	0.534191	0.864195	25.6561	24.641	24.6741	7.47406	5.89839	4.50145	1.99656	1.76436	1.294
AT1G13710	4.6557	5.00968	4.56645	3.26459	4.42429	2.16101	2.66929	4.03027	3.03121	4.67087	1.8125	4.57691	3.18201	4.57626	3.21189	2.20542	2.21344	2.95905	5.32364	4.49284	6.11853	8.13539	6.05239	6.3542	2.03871	2.14993	1.30868	1.86028	3.41047	5.08452	2.15112	2.94591	5.8731	1.59347	0.993294	1.70385
AT1G13730	11.2897	11.9097	8.67995	19.5253	18.8706	19.1311	21.1236	27.4906	23.2811	9.65594	6.32964	10.0318	19.1767	23.6324	16.9242	27.7176	26.9708	24.9856	7.97844	10.6848	9.30149	27.507	24.1715	24.3632	26.4043	27.7368	21.9219	8.32084	8.60014	7.6764	21.7001	22.7132	22.4832	24.0156	25.936	25.4547
AT1G13740	10.5793	7.39777	4.73062	16.7335	14.4192	16.9106	8.03908	6.57946	8.07891	4.37672	6.66272	6.52032	16.9013	19.7755	15.4385	7.17729	7.73041	6.35606	6.09999	6.85149	7.55004	19.7945	18.3808	20.231	9.59581	9.54707	9.13413	8.25686	8.21409	8.0506	18.8966	20.7692	21.2996	8.2048	9.14462	9.24795
AT1G13750	1.81202	2.16212	3.47739	3.26629	2.94194	3.07572	8.41836	4.44904	5.02082	3.44973	2.40048	2.20137	3.74714	2.24108	3.27059	3.49378	5.37421	3.38351	2.1937	3.24122	1.40931	2.35155	2.7943	2.95269	3.2976	2.19739	15.3807	3.02493	2.63663	2.02103	2.4234	3.66995	4.4281	6.93781	10.0339	5.56295
AT1G13755	0	0	0	0	0	0	0	0	0	0	0	0	0	0	0	0.11498	0	0	0	0	0	0	0	0	0	0	0	0	0	0	0	0	0	0	0	0
AT1G13770	7.28589	6.95544	7.10616	5.42835	6.51091	5.67542	4.95336	6.07506	5.57643	6.98918	6.56729	6.4437	6.91974	5.24341	5.86492	4.82509	5.77752	4.84582	6.78267	7.26175	7.77692	7.3035	6.46122	5.88893	5.98825	4.41312	5.38008	6.82208	7.33012	8.30326	5.51779	6.3654	6.23184	4.52494	6.03526	4.86731
AT1G13780	3.77825	4.05604	3.14966	2.47536	2.12386	2.48195	2.97231	3.31893	3.59916	2.66923	2.32288	3.31588	2.40868	2.75465	2.88975	3.99223	3.24171	3.61733	3.54521	3.51705	3.77825	3.62643	4.09251	4.93824	4.88606	3.69651	3.06718	3.4319	3.27985	3.6028	3.05576	3.11745	2.8513	3.75928	3.66083	5.2779
AT1G13790	2.15254	2.36001	1.51283	1.39123	1.31126	1.49519	1.17562	1.0052	1.35793	1.9914	1.44232	1.58903	1.07576	1.41257	1.07878	1.18103	1.05419	0.946016	1.90197	2.0804	2.82853	1.35304	1.26191	1.77778	1.44006	0.857605	0.83008	1.97757	1.93213	1.68852	1.1608	0.817713	1.71085	1.15346	1.03475	1.21207
AT1G13800	0.317596	0.247689	0.242852	0.326781	0.400115	0.127015	0.546775	0.626856	0.914695	0.498526	0.105959	0.165518	0.221716	0.173358	0.240871	0.982224	0.611549	0.641538	0.316898	0.271473	0.207332	0.281098	0.297897	0.270574	0.902301	0.67574	0.529588	0.334682	0.270306	0.488341	0.200365	0.188727	0.431583	0.763841	0.400059	0.479146
AT1G13810	3.28183	2.89248	2.22613	2.05881	2.19538	1.46629	5.99157	5.56302	5.5027	3.98367	2.42765	3.7637	1.07114	2.77994	1.50864	5.54403	7.71251	5.93389	3.31486	3.33542	3.98844	2.63881	2.34476	3.38684	5.92999	5.84596	5.01134	4.20507	5.15022	4.96953	2.7684	2.98369	2.68234	4.78684	5.10455	5.55434
AT1G13820	37.1016	40.311	37.2202	34.5147	36.6508	36.6181	25.6626	25.6533	23.8481	40.7397	32.5117	38.1451	33.0557	39.2913	34.3927	27.4257	27.7755	23.363	35.1072	35.1802	37.9236	34.8438	38.6449	38.7981	26.7931	25.5313	27.6204	29.9079	39.9161	36.7453	31.4587	34.2301	33.582	28.2798	29.3507	31.2834
AT1G13830	1.10328	2.55291	1.08324	1.0922	1.67083	3.20835	5.44332	4.30956	5.2178	2.31426	0.581823	1.27595	1.66443	1.67663	2.00047	3.2193	3.72371	10.4097	1.23048	1.21943	0.667041	0.886233	1.70018	1.19782	5.45453	4.23639	6.75876	1.23747	1.90451	0.567944	2.41652	2.25997	0.582466	6.36937	7.09393	4.20596
AT1G13860	3.56304	3.9242	4.21881	5.39824	4.89407	6.17507	8.48205	8.25389	7.09603	3.18868	2.83651	2.78914	5.25106	6.32637	5.18979	6.04138	9.37969	6.88954	2.8242	3.8313	4.37294	10.3411	8.40361	9.5249	7.71461	7.7417	8.30639	2.55125	4.20939	2.47516	6.8311	7.34918	8.51969	7.2805	9.26553	8.20988
AT1G13870	9.25721	9.65088	10.6468	14.2838	11.6491	11.83	20.2042	17.3072	17.7415	8.34145	7.97964	6.89747	10.1672	11.7421	11.6021	17.6559	19.7711	17.2213	8.73342	8.07588	8.08299	13.5602	12.6419	14.0183	16.4143	17.3857	19.9166	7.23113	8.79086	8.69256	10.528	11.586	15.6043	17.908	17.0919	17.0047
AT1G13880	15.7484	17.2853	21.8075	11.5232	13.2726	12.3714	10.6985	10.6528	9.29186	18.593	15.8615	16.9589	12.108	13.9268	14.5882	9.18221	12.0446	10.0676	17.3604	16.0702	17.8749	16.1733	16.2392	18.296	10.455	9.10617	13.5876	18.5026	18.3518	19.0276	13.7623	14.1075	11.9755	11.5499	11.2533	13.7883
AT1G13890	0	0	0	0	0	0	0	0	0.023447	0	0	0	0	0	0	0.035618	0	0	0	0	0	0	0	0	0	0.018766	0	0	0	0	0	0	0	0	0.057606	0.070707
AT1G13900	8.40818	8.84194	9.1777	8.17861	8.74733	7.24906	8.88776	7.60271	8.20946	8.63478	8.6214	7.92012	7.84166	6.07609	7.09429	7.19807	9.49697	9.30272	8.14164	7.62265	10.0701	6.97508	5.77798	7.06908	9.63731	10.0497	10.3342	10.7954	9.17381	9.94328	7.15707	7.31757	6.86487	8.54559	11.2507	9.00786
AT1G13910	1.99734	1.48831	1.64542	3.22842	4.16291	3.16349	4.94981	7.23865	6.69881	1.93946	1.097	1.90123	3.02677	3.96676	3.10856	4.40404	7.50267	6.51167	1.83862	1.97598	2.74785	5.26247	4.82404	3.74426	5.13467	3.82409	4.21469	1.75498	2.58977	2.35096	3.04405	3.75311	3.80607	4.99206	4.88218	4.46917
AT1G13920	2.12824	1.98275	2.76756	5.28252	4.93776	4.93741	8.17268	6.41135	6.6487	3.23468	1.98438	1.2025	5.51283	7.49753	5.82919	5.40744	8.22796	7.23193	2.42381	2.07677	1.34466	9.38157	8.31159	7.29023	6.25858	5.66794	6.03615	3.43718	3.25524	2.62746	5.50431	5.49362	6.9817	5.90362	7.30579	5.59908
AT1G13930	346.07	302.758	338.54	1830.02	1554.51	1770.5	2189.29	1998.84	2352.64	372.468	277.587	223.827	1655.05	1638.27	1866.11	2052.16	2251.25	2161.95	225.925	326.553	255.584	1662.16	1557.43	1511.63	2431.37	2404.74	2672.21	327.101	333.972	406.257	1871.4	1753.23	1932.44	2398.55	2579.87	2250.14
AT1G13940	7.48625	9.04079	9.39673	3.96522	4.31919	5.28002	3.74291	4.00042	3.74637	9.03866	7.14276	7.04808	4.48579	4.19629	4.80799	4.05403	4.06377	4.05052	7.2226	8.19531	8.73758	2.90475	3.01901	3.36593	3.77203	3.84476	3.87185	8.93949	9.38303	9.74807	3.40617	3.44131	3.3405	4.49131	4.40189	3.9687
AT1G13950	7.33509	7.26815	10.7851	4.51567	7.47268	8.64854	2.69353	3.12489	3.79518	9.49906	7.02242	9.00494	8.47926	6.96369	7.8457	2.75377	4.84645	3.36002	8.31413	11.483	7.90718	8.90354	8.44946	8.31185	4.51265	5.35071	4.61982	13.7508	9.91642	7.97216	9.10611	8.48657	7.82023	3.7045	6.28665	4.30285
AT1G13960	15.6576	21.7218	19.856	20.8669	22.4042	24.2354	31.3131	31.2915	31.3967	19.0176	17.0893	17.2227	20.5264	23.4766	24.5395	38.1312	32.6106	35.2968	18.0421	18.1027	15.7778	19.0162	18.1552	20.2915	36.3677	31.1611	34.3101	20.8283	20.3	20.4135	21.306	20.7328	17.0262	34.1873	30.8456	36.5114
AT1G13970	1.00379	1.52213	1.30747	2.32832	2.53224	2.28821	1.90679	1.67534	1.38137	1.31869	0.702949	1.10541	2.40924	2.4876	2.40741	1.46473	2.00561	2.77693	0.566233	1.24081	0.651384	2.37241	2.87097	2.15318	2.37233	1.81976	2.77807	1.48833	1.20657	0.779607	1.63621	2.30452	1.57746	2.11035	2.39966	1.66391
AT1G13980	13.0453	14.4732	14.0154	9.93138	12.314	10.0896	8.69023	8.36098	7.91932	15.154	12.2034	13.9829	9.82814	11.3237	10.5586	7.29617	8.83229	8.02558	14.7455	15.8473	17.3735	10.939	9.60044	9.0167	8.16536	8.36468	8.00665	17.1596	18.6898	17.5392	9.47683	10.2116	11.3625	7.34825	8.24563	7.84406
AT1G13990	41.6351	41.5514	55.1507	39.874	45.8275	46.8347	45.041	39.6036	35.3588	61.2284	63.4586	46.8288	40.9461	43.3675	44.3854	47.0694	47.4903	41.5516	50.3835	53.4899	40.8569	34.5572	36.7144	37.106	37.4429	36.6972	64.7573	73.9129	61.418	65.4729	54.1637	49.8499	34.6703	39.9631	39.948	44.3435
AT1G14000	23.8215	32.6932	35.2703	36.9581	40.0704	34.2336	40.0081	40.0076	39.14	32.4191	26.8004	24.0079	34.5744	28.1303	32.7464	39.9951	36.2526	42.9332	25.1646	25.1207	24.7703	22.4607	25.7313	26.1696	38.5347	36.7554	49.5332	33.6698	29.3001	30.5179	31.1415	31.0764	28.2357	43.3969	42.5508	41.4191
AT1G14010	22.1226	24.8273	24.3127	16.2255	21.0634	20.7655	17.8515	17.1578	18.7973	27.1922	22.4351	26.3251	21.7569	18.0914	16.7976	15.0122	16.0124	17.5574	24.4031	31.7824	25.5124	18.9773	20.0309	21.6579	16.8587	17.4204	20.1102	31.747	30.6456	28.0771	18.8229	22.1298	19.0471	20.6466	20.2763	19.6279
AT1G14020	5.97989	5.93422	5.0736	10.2908	8.79332	8.64357	13.9749	15.5348	15.0119	5.3936	4.88671	5.86441	9.75686	11.4415	9.70758	16.1417	15.5792	13.9395	5.36995	6.19113	6.97621	13.6777	11.654	11.4967	14.629	12.257	12.6508	5.02203	6.3662	5.92439	9.23953	10.282	11.3976	12.3326	12.6163	13.6347
AT1G14030	16.5493	20.5568	16.9131	14.0787	14.2517	12.8423	5.62633	7.86921	7.23181	15.1544	15.2648	15.5401	13.2389	14.9054	10.956	8.00952	7.38569	7.0202	16.151	15.0606	17.7624	14.9345	14.468	12.7821	8.73618	7.79597	4.81714	13.2738	16.2606	15.4034	11.9343	11.0435	13.9648	7.66851	6.00937	8.30674
AT1G14040	3.2863	2.99682	3.74361	5.07442	7.75491	6.13267	3.19851	2.86915	2.066	4.39718	3.07999	3.4802	7.73351	4.4913	8.4488	1.56518	1.67647	3.49236	3.60927	3.8223	2.94234	2.93846	4.52041	4.41464	1.69663	1.49302	2.05212	6.92804	4.12963	3.66821	5.67856	6.52768	4.32761	2.01388	2.72312	1.83631
AT1G14048	0	0	0	0	0	0	0	0	0	0	0	0	0	0	0	0	0	0	0	0	0	0	0	0	0.039458	0	0.023639	0	0	0	0	0	0	0	0.121301	0
AT1G14060	9.0029	9.52655	7.72988	5.84191	7.69073	7.29042	35.8538	36.5519	35.4502	9.25219	6.86314	9.3127	6.45439	7.21599	6.92938	37.9145	28.734	38.9927	8.84376	11.3436	7.86628	10.1409	14.1227	12.8094	32.6666	30.4355	22.1421	12.9749	9.28394	8.5222	11.6921	10.9505	11.4887	27.4622	27.3122	32.4285
AT1G14070	3.43902	3.25642	2.92308	1.25652	3.42862	2.27971	4.07253	3.79184	2.73344	3.30334	2.31426	3.08782	1.92285	2.10103	2.06828	2.88598	3.39457	5.10409	3.24911	3.33002	3.49747	1.6298	1.53492	3.00707	3.79704	2.70902	5.85993	3.55519	4.14361	3.8009	2.26387	2.30268	2.69697	3.22557	5.39636	3.89989
AT1G14080	0.944856	0.683401	0.626938	0.494724	0.524026	0.349025	1.91423	1.6961	1.13126	0.967834	0.441007	0.834281	0.352255	0.240239	0.832616	1.02318	1.64266	3.14699	0.642769	1.26975	0.342589	0.232467	0.494348	0.242803	2.06967	1.64523	1.6895	1.5912	0.602282	0.305866	0.684676	0.64308	0.735509	0.893838	2.31752	1.36007
AT1G14100	0	0.024301	0.024508	0	0	0	0	0.046541	0	0	0	0	0.032495	0	0.025701	0.020905	0	0.020264	0	0	0	0.013549	0.057729	0	0	0	0	0	0.048549	0	0	0	0.028595	0	0	0
AT1G14120	7.42378	8.09865	10.8894	4.52159	5.25887	11.8572	0.059205	0.272969	0.05248	8.67312	4.07556	4.70159	5.77529	6.3563	7.72304	0.163484	0.482175	0.211993	6.08068	8.22086	3.78765	3.49661	7.24179	13.2908	0.292602	0.047956	0.949237	6.97062	5.9725	4.28317	8.96414	7.55871	3.05912	0.129131	0.48022	0.218143
AT1G14130	4.46129	6.08511	4.58302	3.34305	3.57312	2.53689	3.85586	3.46884	3.04142	5.60397	3.94971	4.24254	2.6498	3.65899	3.69731	3.58744	3.83528	3.17246	4.43764	4.71453	4.02132	3.90539	2.46411	4.17915	3.1777	2.93914	2.4141	4.71577	4.25532	3.55114	2.67743	3.05206	3.14102	4.20342	5.10906	3.87483
AT1G14140	14.3269	11.3528	10.9931	4.96379	5.28181	4.95019	6.00946	6.45904	6.13738	12.5673	10.2597	11.9122	5.19898	8.08721	4.97653	5.78099	6.63514	5.16358	12.8495	13.4094	10.2461	8.86926	7.86581	7.62475	5.14087	5.23624	5.61493	12.62	11.2845	11.5976	6.54628	5.27663	7.10851	4.63486	5.08751	5.68051
AT1G14150	77.7721	85.0189	64.6184	71.2543	62.2119	71.0334	27.6243	30.8005	31.7288	69.1893	73.2334	65.0712	65.8288	61.2386	63.6752	34.325	37.1456	28.0767	57.3865	58.5046	63.2686	59.7077	58.8121	65.8282	35.8188	36.9407	36.2154	48.7556	64.1592	55.1515	58.6864	66.9971	80.3759	37.8151	34.7642	39.6959
AT1G14160	2.46309	2.34306	1.46104	1.19021	0.793761	1.16524	1.81435	1.67005	0.70335	3.07112	1.78217	2.02574	2.22564	1.5034	1.84806	0.775619	0.890185	3.5441	1.82612	2.54505	0.894667	1.02948	2.14394	1.07014	2.89726	1.87195	1.83326	3.75945	2.34953	0.575991	1.60406	2.52112	1.10211	0.603908	2.12578	0.564263
AT1G14170	5.3465	7.47303	5.82242	15.4799	17.5887	14.2387	20.1017	19.9993	22.1506	6.88456	5.98144	5.58133	15.281	9.96439	13.1301	16.9959	14.0155	22.0118	5.62649	6.98592	7.52157	12.0039	9.9816	12.8663	19.2484	19.9236	21.8018	9.80679	7.48858	6.55693	11.0495	12.7907	11.524	21.3497	18.13	22.4656
AT1G14180	3.36005	1.7071	3.01678	1.34238	0.717173	1.14638	2.20816	2.5329	2.79363	2.07118	1.55041	1.72153	1.20455	1.35174	0.835945	1.90547	2.46243	2.31729	1.97493	2.26143	2.95623	2.92862	1.87061	2.51727	2.50161	2.32621	2.02078	1.75391	2.13466	1.55417	1.7657	1.27726	2.49066	2.05858	1.99531	2.90014
AT1G14185	1.41346	1.51018	2.10837	0.39585	0.706309	0.741423	0.184689	0.06248	0.198751	1.4795	1.33499	1.51113	0.855206	0.552032	0.752971	0.362102	0.086476	0.456602	1.29896	1.94341	1.02442	0.096122	0.42599	0.922857	0.34736	0.288015	0.250365	2.45808	1.45791	0.760632	0.594459	0.692583	0.368761	0.288106	0.222959	0.150582
AT1G14190	1.68118	1.40882	1.53737	0.684375	0.747415	1.02667	0.801478	0.873314	0.732988	1.37827	0.832146	1.18679	0.512358	0.726068	0.757538	0.424429	0.961836	0.748703	1.34491	1.12716	1.54345	0.830088	1.11496	0.736998	1.19831	0.631548	0.80118	1.93375	1.27468	1.34755	1.21872	1.21943	0.980336	0.427871	0.541372	0.445882
AT1G14200	16.9545	20.2991	23.6818	0.933369	0.388741	1.65278	9.47467	10.5917	11.9046	31.8905	25.7062	23.1411	1.05466	0.548472	0.99381	27.0522	16.1284	16.8154	23.5347	22.2238	13.0325	1.89709	4.35452	4.4934	44.9923	31.6357	30.4925	17.2843	16.3416	12.4982	3.28921	3.32767	2.37336	41.8985	42.1111	39.0128
AT1G14205	5.80851	6.901	6.61688	4.1244	4.31758	7.65913	4.88174	5.0948	5.79045	6.57799	5.11562	4.57348	4.98703	6.20786	5.2902	5.39201	5.01497	3.7539	6.19376	3.45693	4.83632	5.71169	2.90596	4.60069	4.59627	4.70129	5.50534	4.80966	5.1673	7.3779	6.86462	5.22703	4.12326	5.91393	6.55863	7.09352
AT1G14210	16.0245	23.3197	20.607	11.031	14.6786	14.1755	6.52297	6.1572	6.52263	21.9187	11.8579	17.3021	15.179	13.0835	14.3126	6.28919	5.35248	9.79226	18.3868	18.577	18.1615	13.4575	18.1173	12.4331	6.53186	5.41531	4.98037	27.389	19.6861	18.8087	14.3051	16.652	12.5959	6.56244	5.36531	8.03648
AT1G14220	1.76324	0.968622	1.13507	0.580995	0.619541	0.900273	0.545673	0.750921	0.414585	1.64891	0.766784	1.662	2.61019	1.20282	2.81935	0.443022	0.350416	2.21977	0.553064	1.74872	0	0.084538	1.16473	0.606483	0.932455	0.658998	0.667849	3.37898	0.673336	0.114194	1.29183	2.88647	1.19992	0.074889	0.673112	0.054161
AT1G14225	0	0	0	0	0	0	0	0	0	0	0	0	0	0	0.133899	0	0	0	0	0	0	0	0	0.234744	0	0	0	0	0	0	0	0	0	0	0	0
AT1G14230	8.73218	9.66555	9.95435	7.07664	10.3178	6.92009	6.51838	6.20686	5.66717	11.2786	8.18813	10.2797	7.47943	10.6345	8.37404	4.42848	6.23097	6.25144	8.99587	10.0894	7.72647	8.26723	8.44535	7.45918	5.2914	5.59795	4.56085	11.6974	10.5959	9.02217	7.72096	9.86964	8.61559	6.44663	6.49709	5.65711
AT1G14240	3.2455	1.7109	3.43034	1.79377	2.15454	2.80662	0.304899	0.516623	0.253835	2.82724	1.64645	1.75018	2.88168	1.99174	1.96952	0.311126	0.26399	0.789392	2.78335	2.14141	2.05932	2.98417	2.1635	4.49328	0.353171	0.343616	0.144497	3.37287	2.11449	2.51724	2.42163	2.51056	1.99899	0.420111	0.329764	0.150203
AT1G14250	8.11801	7.72615	5.43854	9.32242	7.27935	9.7296	1.36804	0.747268	1.33895	4.6768	7.96649	4.51154	11.8371	4.05829	6.70294	0.868336	1.27605	0.55301	1.7887	2.22614	3.42943	4.04916	3.22429	6.59542	0.697978	1.07083	1.19934	2.34304	3.33518	5.56407	4.86157	6.59544	4.91556	0.973873	0.982183	1.67372
AT1G14260	0.939019	0.634143	0.541142	0.491777	0.984848	0.957023	0.811705	1.13194	1.2959	0.62778	0.337274	0.259683	0.394626	0.795273	0.519592	0.644138	0.580912	0.867673	0.477882	0.286148	0.671153	0.7851	0.800696	0.843829	0.701548	0.686807	0.386401	0.840158	0.366734	0.466806	0.314492	0.633745	0.408479	0.619054	0.356468	0.686126
AT1G14270	30.9381	29.0195	29.6476	27.2139	24.0775	24.5391	19.3325	25.1449	27.4301	29.5421	31.9387	25.8412	23.326	24.7477	23.3481	26.3653	26.5763	21.2585	26.2186	25.3201	36.6195	29.0905	24.4508	23.824	25.763	24.2091	19.3924	24.2878	33.5773	35.0274	21.6624	22.947	26.9788	24.9085	23.4428	24.948
AT1G14280	50.7545	65.1817	76.9177	10.2171	7.89784	9.94227	8.5105	9.65588	10.5433	58.0201	39.7044	39.4505	8.84473	10.6548	9.13177	10.1075	12.5689	7.75593	39.8338	34.9163	45.6911	9.20226	8.56078	9.00378	8.59425	9.58305	7.51536	31.7657	44.5441	42.5876	6.62117	5.69623	7.84161	9.84723	10.4925	11.3728
AT1G14290	64.0723	63.0617	67.6049	29.9553	32.3878	27.4303	6.76335	7.27757	6.63357	59.1343	59.8769	59.502	35.4659	28.2115	26.3381	8.58808	6.41116	7.82115	48.9714	51.1335	63.6526	24.8038	25.6684	27.3913	7.8482	7.45205	6.08948	50.0065	47.1622	50.3292	22.9143	26.2773	25.2734	7.10612	6.49253	8.41429
AT1G14300	7.45757	9.65199	9.9994	9.94055	9.84951	9.03303	15.1911	17.4485	16.8431	12.6219	8.31859	9.26127	7.06205	9.30081	7.13784	17.0153	16.2842	17.3464	11.0768	11.056	11.0474	8.35204	9.79376	8.26115	15.3538	15.8717	12.6116	12.6146	10.9907	10.6152	10.7139	7.51461	7.7926	16.0702	17.5619	17.0838
AT1G14310	11.7333	12.5956	14.9038	9.37818	9.5382	9.73601	6.26336	5.40193	6.81446	13.7183	11.3798	11.9045	11.1165	8.46099	9.65286	6.29702	7.1565	7.12491	12.1738	11.254	15.1038	10.3657	8.49773	10.0276	7.72713	6.56761	5.55837	12.1963	15.2634	11.8616	10.2814	10.1214	9.35567	7.06733	8.26175	7.55665
AT1G14315	0.109409	0	0	0	0	0	0.011146	0	0.032143	0	0.025934	0	0.027631	0	0.036959	0.002015	0.029235	0.081502	0.022428	0	0.020106	0	0	0	0.087012	0	0	0	0	0	0.074167	0	0	0	0	0
AT1G14320	355.126	285.745	235.405	290.073	301.16	272.833	464.71	507.426	542.083	258.414	226.743	357.946	269.728	321.501	270.467	533.282	491.272	529.388	287.993	379.049	320.829	357.821	412.218	293.232	548.191	573.86	347.758	306.154	282.89	272.604	303.944	291.65	324.717	408.692	339.425	433.583
AT1G14330	13.0361	13.0744	12.504	4.87782	7.60171	5.45051	8.19626	8.56631	10.0931	10.2142	9.96904	11.2429	5.47172	7.06615	6.30842	8.6486	7.62941	8.27811	8.90101	8.41704	9.86918	4.31796	3.18334	4.8404	6.97695	6.11289	5.70243	8.41354	8.07378	7.25553	5.08927	5.23533	4.37389	8.73429	6.35973	7.31338
AT1G14340	8.59472	9.61432	10.7915	10.1003	6.75768	6.11772	8.03551	8.0437	7.23296	10.8729	9.97006	7.86989	7.99914	8.50364	7.50045	7.28615	8.52012	7.70021	8.82756	8.97159	8.07315	7.65419	6.84274	7.62341	7.96937	8.18861	8.55338	9.30456	9.26998	8.15534	8.08405	6.67703	6.81675	9.5477	10.1376	6.2625
AT1G14345	58.527	50.7109	36.3407	48.9247	40.5771	32.5393	35.8492	40.7239	44.7476	37.1395	46.3193	41.7245	34.4347	49.7738	40.2738	45.9189	54.4141	30.8676	38.8662	33.5747	35.5456	42.9716	44.5488	37.4223	50.7156	51.3649	32.792	17.3575	26.0483	23.3963	36.8227	38.4781	49.2363	46.4799	39.9335	44.6827
AT1G14350	3.32971	4.78726	4.59375	3.68308	3.66479	3.35988	6.18342	5.93337	7.07357	3.79683	2.14057	3.17093	4.45014	3.74304	4.36445	6.24544	6.12594	7.13193	2.5243	2.81769	2.99764	5.68196	4.86177	3.70359	5.1	5.49017	3.90488	2.66765	2.97778	2.67338	2.937	3.0939	5.59608	7.54896	5.39423	6.82755
AT1G14360	8.45921	13.2827	9.48518	5.62994	9.7523	5.5875	10.4385	13.9332	15.4524	12.1745	8.67101	10.3966	5.04089	6.55494	5.9315	11.4648	14.8051	10.4521	10.1304	11.2123	6.87096	4.19805	5.92614	4.55205	18.1091	14.9397	13.0579	10.7064	9.83709	8.33616	6.53934	5.27394	4.14563	17.3634	18.7362	20.0729
AT1G14370	3.88518	6.04445	9.36216	13.1458	21.9486	15.4807	6.98522	6.4989	7.19207	9.29167	11.5683	8.02201	13.0494	10.9995	12.7433	4.76601	3.68273	7.76873	7.83913	8.12576	10.7102	5.78493	7.48179	7.42976	4.74326	3.4159	5.18211	13.6116	9.36133	10.4798	11.0055	9.35897	6.39468	7.34338	6.87407	8.63639
AT1G14380	12.2279	15.4811	16.0937	9.7786	10.6309	7.81049	8.59012	8.84857	8.88767	15.5837	12.3171	10.7516	10.3601	9.26679	10.0036	6.99417	7.67888	10.0798	11.5704	12.8568	11.4963	9.97964	10.0494	7.24883	7.44198	9.18059	8.2626	13.377	12.4598	10.5256	7.87161	10.1204	10.2669	8.09775	9.184	7.91603
AT1G14390	0.724158	0.612718	0.560698	0.50793	0.382478	0.418096	0.956796	1.44713	0.924639	0.627728	0.393463	0.82369	0.436704	0.74498	0.661741	0.654939	0.46175	1.12983	0.284155	1.05213	0.629424	0.483587	0.311396	0.289248	0.869149	0.599096	0.688405	0.592653	0.352683	0.620247	0.548108	0.519893	0.453873	0.663727	0.862437	0.627419
AT1G14400	103.507	108.685	111.058	108.874	105.557	110.897	101.856	99.7858	94.4842	124.275	108.064	112.716	115.844	92.2489	115.766	84.8126	101.096	109.65	126.489	152.374	117.611	95.7489	97.2648	129.522	102.101	105.441	117.539	134.201	129.195	145.19	108.268	1079.32	125.058	101.889	109.785	92.1155
AT1G14410	10.7179	8.51231	8.08118	11.5427	9.98061	9.49989	20.1985	21.4777	23.7586	8.70643	5.55441	8.37473	11.3867	10.3256	8.88833	18.3848	25.1232	18.742	7.56073	9.36272	9.31572	17.7919	16.2106	12.1251	21.5109	21.8805	17.1463	5.75296	9.00714	8.73443	9.71285	9.26853	15.2121	18.2335	16.5037	20.2365
[truncated: 24,653 more rows]
