# Supplementary material for: Two Triacylglycerol Lipases Are Negative Regulators of Chilling Stress Tolerance in Arabidopsis
Source: Int J Mol Sci. 2022 Mar 21;23(6):3380. doi: 10.3390/ijms23063380 (PMC8950723; doi:10.3390/ijms23063380)
Supplement: Supplementary file 1 [file ijms-23-03380-s001.zip › ijms-1613663-supplementary/Supplemental Table S10 Genes with altered expression in the mpl1lip1 plants 48 h after cold stress.xlsx]

## Sheet: cold 48 h
Supplemental Table 10 Genes with altered expression in the mpl1lip1 plants 48 h after cold stress.
AGI ID	Gene description	False discovery rate (FDR)	down- or up-regulated	Fold change	GO Term
					Cellular component (C)	Molecular function (F)	Biological process (P)
AT2G15230	lipase 1 (LIP1)	6.12425e-52	down	11.9133	extracellular region; extracellular space	triglyceride lipase activity; lipase activity	lipid catabolic process
AT3G05430	Tudor/PWWP/MBT superfamily protein	1.04164e-23	down	5.7324	nucleus	molecular_function	biological_process
AT4G17090	chloroplast beta-amylase (CT-BMY)	1.98802e-35	down	5.13088	chloroplast stroma; extracellular region; cytosol	amylopectin maltohydrolase activity; beta-amylase activity	starch catabolic process; response to cold; maltose biosynthetic process
AT3G52580	Ribosomal protein S11 family protein	1.10981e-47	down	4.51167	cytosolic small ribosomal subunit; cytosol; cytoplasm	structural constituent of ribosome; mRNA 5'-UTR binding; small ribosomal subunit rRNA binding	translation; ribosomal small subunit assembly; maturation of SSU-rRNA from tricistronic rRNA transcript (SSU-rRNA, 5.8S rRNA, LSU-rRNA)
AT1G25211	F-box family protein	5.20501e-22	down	4.44425	mitochondrion
AT1G24570	transmembrane protein, putative	6.50184e-11	down	3.30046	nucleus	transferase activity, transferring glycosyl groups	biological_process
AT4G25480	dehydration response element B1A (DREB1A)	3.902e-37	down	3.2836	nucleus	protein binding; DNA-binding transcription factor activity; DNA binding	response to water deprivation; response to cold; regulation of transcription, DNA-templated; cold acclimation
AT5G55790	unknown protein	3.90754e-10	down	3.18444	mitochondrion; integral component of membrane	molecular_function	biological_process
AT1G58290	Encodes a protein with glutamyl-tRNA reductase (GluTR) activity, catalyzing the NADPH-dependent reduction of Glu-tRNA(Glu) to glutamate 1-semialdehyde (GSA) with the release of free tRNA(Glu). It is involved in the early steps of chlorophyll biosynthesis.	3.27224e-55	down	2.69529	chloroplast membrane; chloroplast	protein binding; glutamyl-tRNA reductase activity; NADP binding	chlorophyll biosynthetic process
AT4G14580	CBL-interacting protein kinase 4 (CIPK4)	1.53645e-18	down	2.49839	cytoplasm; nucleus	protein serine/threonine kinase activity; ATP binding	protein phosphorylation; intracellular signal transduction
AT5G54470	B-box type zinc finger family protein	1.24993e-21	down	2.41308	nucleus	protein binding; DNA-binding transcription factor activity; zinc ion binding	regulation of transcription, DNA-templated; response to cold; pollen development
AT3G57260	beta-1,3-glucanase 2 (BGL2)	8.46745e-06	down	2.36582	vacuole; anchored component of plasma membrane; secretory vesicle; cytosol; cell wall; chloroplast; apoplast; endoplasmic reticulum	glucan exo-1,3-beta-glucosidase activity	systemic acquired resistance; response to cold; carbohydrate metabolic process
AT1G75580	SAUR-like auxin-responsive protein family	1.89253e-06	down	2.3502	cellular_component		response to auxin
AT1G68050	flavin-binding, kelch repeat, f box 1 (FKF1)	1.48381e-17	down	2.31725	SCF ubiquitin ligase complex; nucleus; cytosol	photoreceptor activity; protein binding	positive regulation of flower development; regulation of gene expression; circadian rhythm; protein ubiquitination; response to blue light; regulation of transcription, DNA-templated; protein-chromophore linkage
AT1G23720	Proline-rich extensin-like family protein	3.80353e-07	down	2.3037
AT5G56540	arabinogalactan protein 14 (AGP14)	2.54474e-05	down	2.26264	plasma membrane; anchored component of membrane	protein binding	root hair elongation
AT3G16390	nitrile specifier protein 3 (NSP3)	4.68822e-08	down	2.25522	cytoplasm; cytosol; chloroplast	carbohydrate binding	glucosinolate catabolic process; nitrile biosynthetic process
AT5G25810	encodes a member of the DREB subfamily A-4 of ERF/AP2 transcription factor family (TINY)	2.95281e-05	down	2.22431	nucleus	DNA binding; DNA-binding transcription factor activity	regulation of transcription, DNA-templated; multidimensional cell growth
AT2G44940	Integrase-type DNA-binding superfamily protein	5.17274e-20	down	2.16991	nucleus	DNA-binding transcription factor activity; transcription regulatory region DNA binding	ethylene-activated signaling pathway; regulation of transcription, DNA-templated
AT1G67030	zinc finger protein 6 (ZFP6)	2.56957e-06	down	2.15245	cytosolic ribosome; nucleus	DNA-binding transcription factor activity	cytokinin-activated signaling pathway; regulation of transcription, DNA-templated; abscisic acid-activated signaling pathway; gibberellic acid mediated signaling pathway
AT4G27310	B-box type zinc finger family protein	3.2496e-18	down	2.11554	nucleus	DNA-binding transcription factor activity	negative regulation of photomorphogenesis; negative regulation of transcription, DNA-templated; seedling development
AT4G29020	glycine-rich protein	2.15082e-13	down	2.10895		molecular_function	biological_process
AT5G46730	glycine-rich protein	9.1282e-06	down	2.05823		molecular_function	biological_process
AT3G55970	One of 4 paralogs encoding a 2-oxoglutarate/Fe(II)-dependent oxygenases that hydroxylates JA to 12-OH-JA.	8.96186e-05	down	2.05706	cytoplasm	metal ion binding; jasmonic acid hydrolase; dioxygenase activity; oxidoreductase activity	regulation of jasmonic acid mediated signaling pathway; oxidation-reduction process; flavonoid biosynthetic process
AT1G28070	ATP-dependent RNA helicase;(source:Araport11)	0.000726757	down	2.02023	nucleus	helicase activity	biological_process
AT1G63750	Disease resistance protein (TIR-NBS-LRR class) family	7.98179e-08	up	2.00222	Golgi apparatus; integral component of membrane; chloroplast	ADP binding	signal transduction
AT5G18600	Thioredoxin superfamily protein	7.59532e-06	up	2.02396	cytoplasm	protein disulfide oxidoreductase activity; electron transfer activity; metal ion binding; 2 iron, 2 sulfur cluster binding	negative regulation of transcription by RNA polymerase II; cell redox homeostasis
AT1G16110	wall associated kinase-like 6 (WAKL6)	3.15801e-05	up	2.03554	plasma membrane; plant-type cell wall; integral component of membrane	protein serine/threonine kinase activity; ATP binding; polysaccharide binding; kinase activity	protein phosphorylation
AT1G10150	Carbohydrate-binding protein	1.78347e-07	up	2.0446	integral component of membrane; mitochondrion	carbohydrate binding
AT1G02390	glycerol-3-phosphate acyltransferase 2 (GPAT2)	7.51554e-06	up	2.05245	mitochondrion; integral component of membrane; membrane	glycerol-3-phosphate O-acyltransferase activity; phosphatase activity; sn-1-glycerol-3-phosphate C16:0-DCA-CoA acyl transferase activity	cutin biosynthetic process; CDP-diacylglycerol biosynthetic process
AT1G66910	Protein kinase superfamily protein	1.56303e-10	up	2.07356	extracellular region	kinase activity	phosphorylation
AT1G28370	ERF domain protein 11 (ERF11)	3.6621e-06	up	2.07666	nucleus; intracellular	DNA-binding transcription factor activity; DNA binding	ethylene-activated signaling pathway; vasculature development; regulation of transcription, DNA-templated; cell division
AT4G01250	WRKY22	1.88566e-05	up	2.0856	nucleus	DNA-binding transcription factor activity	leaf senescence; regulation of transcription, DNA-templated; response to chitin; defense response
AT1G26800	RING/U-box superfamily protein	3.7265e-07	up	2.08889	cytosolic proteasome complex; cytoplasm; nucleus; cytosol	ubiquitin protein ligase activity; misfolded protein binding; metal ion binding	protein ubiquitination; regulation of protein complex stability
AT1G69490	NAC-like, activated by AP3/PI (NAP)	8.61193e-16	up	2.09054	nucleus	DNA-binding transcription factor activity; DNA binding	regulation of transcription, DNA-templated; embryo development ending in seed dormancy; flower development; multidimensional cell growth; leaf senescence; fruit ripening
AT3G46370	Leucine-rich repeat protein kinase family protein	2.42406e-05	up	2.09441	integral component of membrane	ATP binding; protein kinase activity	protein phosphorylation; phosphorylation
AT4G25490	C-repeat/DRE binding factor 1 (CBF1)	0.000317241	up	2.10698	nucleus	protein binding; DNA-binding transcription factor activity; DNA binding	cold acclimation; positive regulation of transcription, DNA-templated; response to cold; response to water deprivation
AT5G25280	serine-rich protein-related	1.9468e-13	up	2.11635	nucleus	molecular_function	biological_process
AT1G23390	Kelch repeat-containing F-box family protein	6.68728e-08	up	2.12235	nucleus; cytosol	protein binding	proteasome-mediated ubiquitin-dependent protein catabolic process
AT1G65390	phloem protein 2 A5 (PP2-A5)	2.72028e-05	up	2.12432	nucleus; chloroplast; cytoplasm; endomembrane system	carbohydrate binding	response to jasmonic acid stimulus involved in jasmonic acid and ethylene-dependent systemic resistance
AT3G09870	SAUR-like auxin-responsive protein family	6.20457e-05	up	2.14359		molecular_function	response to auxin
AT1G25440	B-box type zinc finger protein with CCT domain	8.15742e-09	up	2.1521	nucleus; membrane	DNA-binding transcription factor activity; protein binding; zinc ion binding	regulation of transcription, DNA-templated
AT3G50950	HOPZ-ACTIVATED RESISTANCE 1 (ZAR1)	1.21286e-22	up	2.1551	nucleus	protein binding; ADP binding; ATP binding; protein self-association	defense response to Gram-negative bacterium
AT2G19310	HSP20-like chaperones superfamily protein	5.88921e-09	up	2.16827	cytoplasm	unfolded protein binding; protein self-association	response to salt stress; response to reactive oxygen species; response to oxidative stress; response to heat; protein folding; response to high light intensity; response to hydrogen peroxide
AT3G56880	VQ motif-containing protein	7.07047e-13	up	2.17161	nucleus	calmodulin binding	response to water deprivation; response to salt stress
AT5G45340	cytochrome P450, family 707, subfamily A, polypeptide 3 (CYP707A3)	1.02442e-07	up	2.20096	chloroplast; extracellular region; integral component of membrane	iron ion binding; (+)-abscisic acid 8'-hydroxylase activity; heme binding; monooxygenase activity	response to water deprivation; abscisic acid catabolic process; response to red or far red light; oxidation-reduction process
AT3G55980	salt-inducible zinc finger 1 (SZF1)	3.24545e-10	up	2.20361	nucleus	DNA binding; DNA-binding transcription factor activity; metal ion binding	response to chitin; regulation of transcription, DNA-templated
AT1G68520	B-box type zinc finger protein with CCT domain	1.30719e-09	up	2.2217	nucleus	DNA-binding transcription factor activity; zinc ion binding	regulation of transcription, DNA-templated
AT4G11660	AtHSFB2B	1.15892e-12	up	2.28934	nucleus	DNA-binding transcription factor activity	negative regulation of transcription, DNA-templated; cellular response to heat
AT5G18670	beta-amylase 3 (BMY3)	5.21581e-16	up	2.29529	cytoplasm; extracellular region	beta-amylase activity	polysaccharide catabolic process
AT1G59860	HSP20-like chaperones superfamily protein	1.58092e-05	up	2.31631	cytoplasm	protein binding; unfolded protein binding; protein self-association	response to hydrogen peroxide; response to osmotic stress; response to heat; protein complex oligomerization; response to salt stress; response to reactive oxygen species; protein folding
AT5G40850	urophorphyrin methylase 1 (UPM1)	1.15901e-17	up	2.3496	chloroplast	uroporphyrin-III C-methyltransferase activity; methyltransferase activity	siroheme biosynthetic process; methylation; oxidation-reduction process
AT5G48850	SULPHUR DEFICIENCY-INDUCED 1 (ATSDI1)	5.02887e-14	up	2.37733	nuclear transcriptional repressor complex; nucleus	protein binding	regulation of glucosinolate biosynthetic process; cellular response to sulfur starvation; regulation of sulfur utilization
AT2G40000	ortholog of sugar beet HS1 PRO-1 2 (HSPRO2)	1.5632e-08	up	2.44286	mitochondrion; cytoplasm	metal ion binding; heme binding; protein binding	tryptophan catabolic process to kynurenine; defense response to bacterium, incompatible interaction; response to salicylic acid; response to oxidative stress
AT1G04770	Tetratricopeptide repeat (TPR)-like superfamily protein	1.72236e-23	up	2.51068			chloroplast organization; regulation of glucosinolate biosynthetic process
AT5G41080	PLC-like phosphodiesterases superfamily protein	1.15414e-07	up	2.55699	cytoplasm; chloroplast	phosphoric diester hydrolase activity; glycerophosphodiester phosphodiesterase activity	glycerol metabolic process; glycerophospholipid catabolic process; lipid metabolic process
AT2G41870	Remorin family protein	2.13412e-12	up	2.75669	cytoplasm; plasma membrane	protein self-association; kinase binding; protein binding	response to salt stress; response to water deprivation; response to abscisic acid; response to mannitol
AT3G19580	zinc-finger protein 2 (ZF2)	1.39793e-19	up	2.79213	nucleus	DNA-binding transcription factor activity	response to abscisic acid; negative regulation of transcription, DNA-templated; embryo development ending in seed dormancy; response to water deprivation; response to chitin; abscisic acid-activated signaling pathway; hyperosmotic salinity response
AT5G61440	atypical CYS HIS rich thioredoxin 5 (ACHT5)	3.23449e-11	up	2.85112	chloroplast		cell redox homeostasis; oxidation-reduction process
AT3G02550	LOB domain-containing protein 41 (LBD41)	9.32761e-14	up	3.1435	nucleus		regulation of transcription, DNA-templated
AT2G33580	Protein kinase superfamily protein	2.71125e-24	up	3.2558	plasma membrane; integral component of membrane; extracellular region	protein kinase activity	cellular response to chitin; innate immune response; protein phosphorylation
AT5G19120	Eukaryotic aspartyl protease family protein	3.32988e-25	up	3.4443	extracellular region	aspartic-type endopeptidase activity	protein catabolic process; proteolysis
AT1G14200	RING/U-box superfamily protein	1.48722e-43	up	3.51067	nucleus; cytoplasm	ubiquitin protein ligase activity	protein ubiquitination
AT3G59940	Galactose oxidase/kelch repeat superfamily protein	7.47829e-29	up	3.58743	nucleus; cytoplasm; cytosol	molecular_function	negative regulation of cytokinin-activated signaling pathway; regulation of phenylpropanoid metabolic process; protein ubiquitination
AT3G51910	heat stress transcription factor A7A (HSFA7A)	3.04585e-16	up	3.96525	nucleus	DNA-binding transcription factor activity	response to heat; response to high light intensity; positive regulation of gene transcription
AT3G10040	sequence-specific DNA binding transcription factor	4.28289e-23	up	4.22837	nucleus	protein binding; DNA-binding transcription factor activity	regulation of cellular response to hypoxia; negative regulation of gene expression
AT4G37610	BTB and TAZ domain protein 5 (BT5)	5.84301e-28	up	4.2543	cytoplasm; nucleus	zinc ion binding; calmodulin binding; transcription coregulator activity; histone acetyltransferase activity	response to hydrogen peroxide; regulation of transcription, DNA-templated; response to auxin; response to cold; response to salicylic acid; protein ubiquitination; response to chitin
AT3G54590	hydroxyproline-rich glycoprotein (HRGP1)	3.97919e-18	up	4.58988	extracellular region; primary cell wall	structural constituent of cell wall	plant-type cell wall organization
AT5G61590	Integrase-type DNA-binding superfamily protein	4.08194e-37	up	4.90436	nucleus	DNA-binding transcription factor activity	ethylene-activated signaling pathway; negative regulation of wax biosynthetic process; positive regulation of transcription, DNA-templated; response to water deprivation; glucosinolate metabolic process
AT3G48360	BTB and TAZ domain protein 2 (BT2)	7.31037e-54	up	5.19489	nucleus; cytoplasm	histone acetyltransferase activity; transcription coregulator activity; protein binding; DNA-binding transcription factor activity; zinc ion binding; calmodulin binding	positive regulation of telomerase activity; response to cold; response to abscisic acid; auxin-activated signaling pathway; response to hydrogen peroxide; response to nitrate; sugar mediated signaling pathway; regulation of transcription, DNA-templated
AT2G26150	heat stress transcription factor A2 (HSFA2)	1.65619e-46	up	5.63837	integral component of membrane; nucleus; cytoplasm	DNA-binding transcription factor activity	regulation of transcription, DNA-templated; cellular response to unfolded protein
AT5G56550	OXIDATIVE STRESS 3 (OXS3)	1.1026e-35	up	5.95514	nuclear speck; nucleus	molecular_function	response to cadmium ion; response to oxidative stress
AT4G00040	Chalcone and stilbene synthase family protein	7.75761e-70	up	14.5101	cytoplasm; endoplasmic reticulum	transferase activity, transferring acyl groups other than amino-acyl groups	flavonoid biosynthetic process; multicellular organism development
