# Supplementary material for: Two Triacylglycerol Lipases Are Negative Regulators of Chilling Stress Tolerance in Arabidopsis
Source: Int J Mol Sci. 2022 Mar 21;23(6):3380. doi: 10.3390/ijms23063380 (PMC8950723; doi:10.3390/ijms23063380)
Supplement: Supplementary file 1 [file ijms-23-03380-s001.zip › ijms-1613663-supplementary/Supplemental Table S11 Primers used in this study.xlsx]

## Sheet: Sheet1
Supplemental Table 11. List of primers used in this study.
Primer name	Sequence (5' ® 3')	Purpose
SALK_114605 LP	ATTAATAAGTCAGAGATAATAATGG	Genotyping
SALK_114605 RP	TACTTTTCTTAACTATGGCCATATT
SALK_101919 LP	TTACTGTCCGGGTTAAGACCCGACC	Genotyping
SALK_101919 RP	TGTTATCACTGGTAACGCTACAACT
MPL1 F	CTGAGAACGAAGCAAATCCTAT	qRT-PCR
MPL1 R	CGGCGATGTTGAGTCCCGTTGC
LIP1 F	TGGTAGTTGCTCTTGGGCTGC	qRT-PCR
LIP1 R	TCGAGGCGTTGAAACAACAATTCG
At4g17090 F	TGTGGAGAATTGAGATACCCATCATACCC	qRT-PCR
At4g17090 R	ACTCGCTATTCCATGTTCCGTCTCTC
HSFA2 F	TCCTTCCACGTTACTTCAAGCATAGC	qRT-PCR
HSFA2 R	TGATCCCTCTTCAACCTCTCAACC
MAF5 F	AGAGTGCTCTGTCTGTAATTAGAGCTAGG	qRT-PCR
MAF5 R	TGCTCTTTCATCCCCTGTTTCC
UBQ5 F	AAGCCGAAGAAGATCAAGCACAAGC	qRT-PCR
UBQ5 R	AGCTTCAACTCCTTCTTTCTGGTAAACG
