# Supplementary material for: Two Triacylglycerol Lipases Are Negative Regulators of Chilling Stress Tolerance in Arabidopsis
Source: Int J Mol Sci. 2022 Mar 21;23(6):3380. doi: 10.3390/ijms23063380 (PMC8950723; doi:10.3390/ijms23063380)
Supplement: Supplementary file 1 [file ijms-23-03380-s001.zip › ijms-1613663-supplementary/Supplemental Table S2 Genes with altered expression in the mpl1 plants under control conditions.xlsx]

## Sheet: cold 0 h
Supplemental Table 1 Genes with altered expression in the mpl1 plants under control conditions.
AGI ID	Gene description	False discovery rate (FDR)	Fold change	down- or up-regulated	GO Term
					Cellular component (C)	Molecular function (F)	Biological process (P)
AT4G38370	Phosphoglycerate mutase family protein	1.70578e-65	12.7054	down	cytosol; nucleus
AT4G00040	Chalcone and stilbene synthase family protein	3.08584e-34	6.77066	down	cytoplasm; endoplasmic reticulum	transferase activity, transferring acyl groups other than amino-acyl groups	flavonoid biosynthetic process; multicellular organism development
AT5G60270	Concanavalin A-like lectin protein kinase family protein	5.088e-05	2.25464	down	plasma membrane; integral component of membrane; extracellular region	transmembrane receptor protein serine/threonine kinase activity	defense response to oomycetes; protein phosphorylation; defense response
AT5G65080	MADS AFFECTING FLOWERING 5 (MAF5)	4.76453e-08	2.16496	down	nucleus	DNA-binding transcription factor activity	negative regulation of flower development; vernalization response
AT5G65070	MADS AFFECTING FLOWERING 4 (MAF4)	6.52522e-05	2.01069	down	nucleus; plasma membrane	DNA-binding transcription factor activity	negative regulation of flower development
AT5G47450	tonoplast intrinsic protein 2;3 (TIP2;3)	1.04128e-07	2.01433	up	central vacuole	ammonium transmembrane transporter activity; water channel activity	response to salt stress
AT2G32210	unknown protein; BEST Arabidopsis thaliana protein match is: unknown protein (TAIR:AT2G32190.1)	0.00167779	2.0195	up	plasma membrane; integral component of membrane	molecular_function	biological_process
AT4G23810	WRKY53	0.00174491	2.02096	up	chloroplast; nucleus	DNA-binding transcription factor activity	positive regulation of transcription; regulation of defense response;
AT2G25460	EEIG1/EHBP1 protein amino-terminal domain protein	0.000456769	2.06567	up	nucleus	molecular_function	defense response; response to stress
AT4G38380	MATE efflux family protein	1.12083e-07	2.13651	up	chloroplast	antiporter activity	Transmembrane transport
AT1G54270	member of eIF4A - eukaryotic translation initiation factor 4A	0.000133466	2.16678	up	cytoplasm; vacuolar membrane; nucleus; cytosol; plasma membrane; plasmodesma	translation initiation factor activity	translational initiation; response to cadmium ion
AT5G19240	Glycoprotein membrane precursor GPI-anchored	0.000104439	2.18914	up	plastid; extracellular region; anchored component of membrane; plasma membrane	molecular_function	defense response; response to stress
AT2G40960	Single-stranded nucleic acid binding R3H protein	1.04128e-07	2.32347	up	nucleus	molecular_function	biological_process
AT4G35350	xylem cysteine peptidase 1 (XCP1)	8.24022e-06	2.38834	up	extracellular region; lysosome; extracellular space; plant-type vacuole; plasma membrane; nucleus	cysteine-type peptidase activity; cysteine-type endopeptidase activity	proteolysis; proteolysis involved in cellular protein catabolic process; programmed cell death involved in cell development
AT5G09672	conserved peptide upstream open reading frame 21 (CPuORF21)	1.31202e-09	2.50838	up
AT4G03430	STABILIZED 1; Encodes a nuclear protein similar to the human U5 small ribonucleoprotein-associated 102-kD protein and to the yeast pre-mRNA splicing factors Prp1p and Prp6p.	7.13978e-09	2.83407	up	Cajal body, nucleus	protein binding	RNA-directed DNA methylation; mRNA splicing, via spliceosome; response to cold
