# Supplementary material for: Two Triacylglycerol Lipases Are Negative Regulators of Chilling Stress Tolerance in Arabidopsis
Source: Int J Mol Sci. 2022 Mar 21;23(6):3380. doi: 10.3390/ijms23063380 (PMC8950723; doi:10.3390/ijms23063380)
Supplement: Supplementary file 1 [file ijms-23-03380-s001.zip › ijms-1613663-supplementary/Supplemental Table S3 Genes with altered expression in the mpl1 plants after 6 h of cold stress.xlsx]

## Sheet: cold 6 h
Supplemental Table 3 Genes with altered expression in the mpl1 plants after 6 h of cold stress.
AGI ID	Gene description	False discovery rate (FDR)	down- or up-regulated	Fold change	GO Term
					Cellular component (C)	Molecular function (F)	Biological process (P)
AT5G24240	Phosphatidylinositol 3- and 4-kinase	9.46137e-34	down	4.77319	nucleus; chloroplast; peroxisome	1-phosphatidylinositol 4-kinase activity	response to salt; response to abscisic acid; regulation of flower development
AT5G14180	Myzus persicae-induced lipase 1 (MPL1)	3.38148e-10	down	2.48818	extracellular region	triglyceride lipase activity; lipase activity	lipid catabolic process
AT3G05570	dipeptide transport ATP-binding protein	1.60467e-10	down	2.41858		ATP binding	biological_process
AT5G65080	MADS AFFECTING FLOWERING 5 (MAF5)	1.27456e-06	down	2.0099	nucleus	DNA-binding transcription factor activity	negative regulation of flower development; vernalization response
AT1G59359	Ribosomal protein S5 family protein	1.28975e-06	up	2.01338	cytosolic small ribosomal subunit; plasmodesma; membrane; nucleus; cell wall	mRNA binding	protein translation
AT3G25680	SLH domain protein	8.95024e-12	up	2.41607	chloroplast envelope; chloroplast; cytosol; plastid	molecular_function	Seed development
AT4G00040	Chalcone and stilbene synthase family protein	1.71994e-11	up	2.55314	cytoplasm; endoplasmic reticulum	transferase activity, transferring acyl groups other than amino-acyl groups	flavonoid biosynthetic process; multicellular organism development
AT2G47230	Member of the plant-specific DUF724 protein family. Arabidopsis has 10 DUF724 proteins	1.92841e-29	up	4.38979	nucleus	molecular_function	negative regulation of gene expression
AT3G52500	Eukaryotic aspartyl protease family protein	7.07492e-94	up	11.3256	extracellular region; plant-type cell wall; membrane; cell wall	aspartic-type endopeptidase activity	protein catabolic process; proteolysis
