# Supplementary material for: Two Triacylglycerol Lipases Are Negative Regulators of Chilling Stress Tolerance in Arabidopsis
Source: Int J Mol Sci. 2022 Mar 21;23(6):3380. doi: 10.3390/ijms23063380 (PMC8950723; doi:10.3390/ijms23063380)
Supplement: Supplementary file 1 [file ijms-23-03380-s001.zip › ijms-1613663-supplementary/Supplemental Table S4 Genes with altered expression in the mpl1 plants after 48 h of cold stress.xlsx]

## Sheet: cold 48 h
Supplemental Table 4 Genes with altered expression in the mpl1 plants after 48 h of cold stress.
AGI ID	Gene description	False discovery rate (FDR)	down- or up-regulated	Fold change	GO Term
					Cellular component (C)	Molecular function (F)	Biological process (P)
AT5G59140	BTB/POZ domain-containing protein; INVOLVED IN: ubiquitin-dependent protein catabolic process	2.27382e-60	down	7.51863	nucleus; elongin complex; cytosol	ubiquitin-protein transferase activity	ubiquitin-dependent protein catabolic process
AT2G29350	Encodes a senescence associated protein required for resistance against fungal pathogens.	7.70987e-30	down	3.5088	mitochondrion; chloroplast; peroxisome	alcohol dehydrogenase (NAD) activity	aging; defense response to insect; oxidation-reduction process
AT5G24240	Phosphatidylinositol 3- and 4-kinase	1.21303e-14	down	2.73938	nucleus; chloroplast; peroxisome	1-phosphatidylinositol 4-kinase activity; phosphatidylinositol binding; kinase activity	response to salt; response to abscisic acid; regulation of flower development
AT2G43570	chitinase, putative (CHI)	2.72688e-10	down	2.17078	secretory vesicle; plant-type cell wall; extracellular region; apoplast	chitinase activity; polysaccharide binding; chitin binding	systemic acquired resistance; chitin catabolic process
AT5G67640	unknown protein	1.7969e-53	up	5.1728	nucleus	molecular_function	biological_process
AT2G38210	putative PDX1-like protein 4 (PDX1L4)	7.74276e-48	up	5.78284	vacuolar membrane; endoplasmic reticulum; cytoplasm	amine-lyase activity; glutaminase activity	pyridoxine biosynthetic process
