# Supplementary material for: Two Triacylglycerol Lipases Are Negative Regulators of Chilling Stress Tolerance in Arabidopsis
Source: Int J Mol Sci. 2022 Mar 21;23(6):3380. doi: 10.3390/ijms23063380 (PMC8950723; doi:10.3390/ijms23063380)
Supplement: Supplementary file 1 [file ijms-23-03380-s001.zip › ijms-1613663-supplementary/Supplemental Table S5 Genes with altered expression in the lip1 plants under control conditions.xlsx]

## Sheet: cold 0 h
Supplemental Table 5 Genes with altered expression in the lip1 plants under control conditions.
AGI ID	Gene description	False discovery rate (FDR)	down- or up-regulated	Fold change	GO Term
					Cellular component (C)	Molecular function (F)	Biological process (P)
AT2G15230	lipase 1 (LIP1)	5.20322e-159	down	43.1602	extracellular region; extracellular space	triglyceride lipase activity; lipase activity	cellular lipid metabolic process; lipid catabolic process
AT2G35230	VQ motif-containing protein	2.82389e-27	down	6.40082	nucleus; polar nucleus	protein binding	regulation of seed growth; endosperm development
AT1G11710	Pentatricopeptide repeat (PPR) superfamily protein	8.30329e-12	down	3.56873	mitochondrion	molecular_function	biological_process
AT2G44910	homeobox-leucine zipper protein 4 (HB4)	4.48433e-09	down	2.64704	plasmodesma; nucleus	protein binding; DNA-binding transcription factor activity; sequence-specific DNA binding	response to hormone; shade avoidance; regulation of transcription; response to far red light
AT1G25097	unknown protein	1.49704e-06	down	2.49908	cellular_component	molecular_function	biological_process
AT5G65070	MADS AFFECTING FLOWERING 4 (MAF4)	4.69155e-08	down	2.4354	nucleus; plasma membrane	DNA-binding transcription factor activity	negative regulation of flower development
AT5G65080	MADS AFFECTING FLOWERING 5 (MAF5)	1.09284e-08	down	2.43299	nucleus	DNA-binding transcription factor activity	negative regulation of flower development; vernalization response
AT4G17090	chloroplast beta-amylase (CT-BMY)	3.63941e-07	down	2.43264	chloroplast stroma; extracellular region; cytosol	beta-amylase activity	starch catabolic process; response to cold
AT5G44680	DNA glycosylase superfamily protein	5.28404e-07	down	2.38365	nucleus	DNA-3-methyladenine glycosylase activity	base-excision repair
AT5G64850	FUNCTIONS IN: molecular_function unknown	7.57998e-12	down	2.31038	plasma membrane; nucleus	molecular_function	biological_process
AT3G04030	Homeodomain-like superfamily protein	1.40832e-07	down	2.22712	mitochondrion; nucleus	DNA-binding transcription factor activity	regulation of transcription, DNA-templated
AT2G18740	Small nuclear ribonucleoprotein family protein (PCP, PORCUPINE; SM PROTEIN E1, SME1); Putative temperature-specific splice regulator of development. Only the first splice form (PCP-alpha) has this function as result of C-terminal addition.	0.000108708	down	2.17431	U4/U6 x U5 tri-snRNP complex; spliceosomal complex; U5 snRNP; U4 snRNP; nucleus; cytosol; U1 snRNP; U2 snRNP; cytoplasm	RNA binding	spliceosomal snRNP assembly; regulation of meristem development; RNA splicing; regulation of RNA splicing
AT1G14250	GDA1/CD39 nucleoside phosphatase family protein	3.85392e-05	down	2.14868	integral component of membrane; vacuole; plasma membrane	dCTP phosphohydrolase activity; dATP phosphohydrolase activity; dTTP phosphohydrolase activity; dGTP phosphohydrolase activity	nucleoside diphosphate catabolic process
AT3G16360	HPT phosphotransmitter 4 (AHP4)	0.00013675	down	2.13285	nucleus; cytosol; cytoplasm	histidine phosphotransfer kinase activity; protein histidine kinase binding	regulation of cytokinin-activated signaling pathway
AT5G19190	unknown protein	3.54207e-07	down	2.11847	nucleus	molecular_function	cell growth, cellular amino acid metabolic process, response to light intensity, tropism
AT2G04032	zinc transporter 7 precursor (ZIP7)	0.00109716	down	2.08606	plasma membrane; integral component of membrane; chloroplast	zinc ion transmembrane transporter activity	zinc ion transmembrane transport
AT3G10320	Glycosyltransferase family 61 protein	0.0011858	down	2.00073	cellular_component; Golgi apparatus; integral component of membrane	molecular_function; 1,4-beta-D-xylan synthase activity	mucilage biosynthetic process involved in seed coat development; mucilage biosynthetic process
AT5G28630	glycine-rich protein	0.00063488	up	2.00419	cellular_component	molecular_function	biological_process
AT5G51480	SKU5 similar 2 (SKS2), GPI anchored protein, highly expressed in reproductive tissues.	0.000531403	up	2.02329	plasmodesma; plasma membrane; anchored component of membrane	oxidoreductase activity; copper ion binding	oxidation-reduction process
AT5G01380	Homeodomain-like superfamily protein	2.30722e-06	up	2.04819	nucleus	DNA-binding transcription factor activity	regulation of transcription, DNA-templated
AT1G78070	Transducin/WD40 repeat-like superfamily protein	4.47553e-07	up	2.06958	nucleus; Cul4-RING E3 ubiquitin ligase complex	molecular_function	biological_process
AT5G66640	DA1-related protein 3 (DAR3)	0.000813398	up	2.09034	nucleus	ubiquitin binding
AT2G20880	Integrase-type DNA-binding superfamily protein	0.000822416	up	2.09853	nucleus; cytoplasm	sequence-specific DNA binding	positive regulation of transcription, DNA-templated
AT1G05675	UDP-Glycosyltransferase superfamily protein	0.000652648	up	2.10058	intracellular membrane-bounded organelle	UDP-glycosyltransferase activity
AT5G52310	LOW-TEMPERATURE-INDUCED 78 (LTI78)/ RESPONSIVE TO DESICCATION 29A (RD29A)/COLD REGULATED 78 (COR78)	0.000341505	up	2.12246	plastid; cytoplasm; nucleus; cytosol	molecular_function	regulation of root development; response to stress; response to abscisic acid
AT1G27770	autoinhibited Ca2+-ATPase 1 (ACA1)	4.64861e-06	up	2.12811	plasma membrane; chloroplast inner membrane; endoplasmic reticulum; nucleus	calcium transmembrane transporter activity, phosphorylative mechanism	calcium ion transmembrane transport
AT1G60190	ARM repeat superfamily protein	0.000580173	up	2.14184	chloroplast; nucleus; cytoplasm	ubiquitin-protein transferase activity	protein ubiquitination; regulation of seed germination
AT4G30350	Encodes a member of an eight-gene family (SMAX1 and SMAX1-like) that has weak similarity to AtHSP101, a ClpB chaperonin required for thermotolerance.	5.67651e-07	up	2.14404	cytoplasm		response to strigolactone; protein metabolic process; circadian rhythm
AT5G01100	O-fucosyltransferase family protein	7.11865e-05	up	2.17655	nucleus; Golgi membrane; Golgi apparatus; integral component of membrane; cytoplasm	transferase activity, transferring glycosyl groups	fucose metabolic process
AT4G33980	COLD-REGULATED GENE 28 (COR28), Acts with COR27 as a key regulator in the COP1-HY5 regulatory hub by regulating HY5 activity to ensure proper skotomorphogenic growth in the dark and photomorphogenic development in the light.	2.20302e-06	up	2.17833	nucleus	protein binding	photoperiodism, flowering; regulation of circadian rhythm; response to karrikin; response to cold
AT5G19240	Glycoprotein membrane precursor GPI-anchored	2.6766e-05	up	2.26681	plastid; extracellular region; anchored component of membrane; plasma membrane	molecular_function	biological_process
AT2G40960	Single-stranded nucleic acid binding R3H protein	5.6517e-07	up	2.30491	nucleus	molecular_function	biological_process
AT1G07430	highly ABA-induced PP2C gene 2 (HAI2)	5.11776e-05	up	2.31474	cytosol; plasma membrane; chloroplast; nucleus	protein serine/threonine phosphatase activity	negative regulation of seed dormancy process; negative regulation of abscisic acid-activated signaling pathway
AT2G32210	cysteine-rich/transmembrane domain A-like protein	3.26045e-05	up	2.39266	plasma membrane; cytoplasm	identical protein binding, protein binding, protein homodimerization activity	cellular response to hypoxia, response to alcohol, response to chitin, response to inorganic substance, response to salt stress
AT1G17147	VQ motif-containing protein	4.69155e-08	up	2.42482	nucleus	protein binding	biological_process
AT4G23180	cysteine-rich RLK (RECEPTOR-like protein kinase) 10 (CRK10)	1.09284e-08	up	2.42566	integral component of membrane; plasma membrane; cytosol	protein kinase activity; ATP binding; protein serine/threonine kinase activity	protein phosphorylation; defense response to bacterium
AT1G02400	gibberellin 2-oxidase 6 (GA2OX6)	7.34869e-06	up	2.43838	chloroplast; cytoplasm	oxidoreductase activity; metal ion binding; C-19 gibberellin 2-beta-dioxygenase activity; dioxygenase activity	gibberellin catabolic process; gibberellin biosynthetic process; response to red or far red light; oxidation-reduction process
AT1G22200	Endoplasmic reticulum vesicle transporter protein	1.42088e-06	up	2.45773	nucleus; endoplasmic reticulum; integral component of membrane; COPII-coated ER to Golgi transport vesicle	molecular_function	retrograde vesicle-mediated transport, Golgi to endoplasmic reticulum; endoplasmic reticulum to Golgi vesicle-mediated transport
AT1G72520	PLAT/LH2 domain-containing lipoxygenase family protein	1.09641e-05	up	2.47131	chloroplast	linoleate 13S-lipoxygenase activity; metal ion binding	response to stress; stamen filament development; lipid oxidation; defense response; pollen development
AT3G24420	alpha/beta-Hydrolases superfamily protein	5.46542e-07	up	2.4753	nucleus; cytoplasm	hydrolase activity
AT5G09672	conserved peptide upstream open reading frame 21 (CPuORF21)	9.36617e-10	up	2.51034
AT4G00970	cysteine-rich RLK (RECEPTOR-like protein kinase) 41 (CRK41)	1.31081e-06	up	2.57877	integral component of membrane; plasma membrane; chloroplast	ATP binding; protein kinase activity; protein serine/threonine kinase activity	protein phosphorylation
AT2G24600	Ankyrin repeat family protein	9.41514e-08	up	2.7421	cytoplasm		biological_process
AT4G28140	Integrase-type DNA-binding superfamily protein	4.70981e-12	up	3.16022	nucleus	DNA-binding transcription factor activity	ethylene-activated signaling pathway; regulation of transcription, DNA-templated
AT1G64380	Integrase-type DNA-binding superfamily protein	3.69721e-21	up	3.9489	nucleus	DNA-binding transcription factor activity	regulation of transcription, DNA-templated; ethylene-activated signaling pathway; response to chitin
AT4G01070	UDP-glucose-dependent glucosyltransferase 72 B1 (UGT72B1), involved in metabolizing xenobiotica (chloroaniline and chlorophenole)	7.72225e-37	up	6.32531	intracellular membrane-bounded organelle; chloroplast	UDP-glucosyltransferase activity	lignin biosynthetic process; xenobiotic metabolic process; response to salt stress
