# Supplementary material for: Two Triacylglycerol Lipases Are Negative Regulators of Chilling Stress Tolerance in Arabidopsis
Source: Int J Mol Sci. 2022 Mar 21;23(6):3380. doi: 10.3390/ijms23063380 (PMC8950723; doi:10.3390/ijms23063380)
Supplement: Supplementary file 1 [file ijms-23-03380-s001.zip › ijms-1613663-supplementary/Supplemental Table S6 Genes with altered expression in the lip1 plants after 6 h of cold stress.xlsx]

## Sheet: cold 6 h
Supplemental Table 6 Genes with altered expression in the lip1 plants after 6 h of cold stress.
AGI ID	Gene description	False discovery rate (FDR)	down- or up-regulated	Fold change	GO Term
					Cellular component (C)	Molecular function (F)	Biological process (P)
AT2G21185	transmembrane protein	5.73781e-51	down	35.2156	integral component of membrane	molecular_function	carbohydrate biosynthetic process, tissue development
AT1G51470	beta glucosidase 35 (BGLU35)	2.26347e-54	down	26.9479	extracellular region	beta-glucosidase activity	carbohydrate metabolic process
AT5G07820	Plant calmodulin-binding protein-related	8.78389e-35	down	25.822	plasma membrane	calmodulin binding	biological_process
AT1G43790	tracheary element differentiation-related 6 (TED6)	7.53493e-31	down	15.7857	nucleus; integral component of membrane	molecular_function	plant-type secondary cell wall biogenesis
AT5G01930	Glycosyl hydrolase superfamily protein	4.05681e-19	down	12.5254	extracellular region	mannan endo-1,4-beta-mannosidase activity	mannan catabolic process; seed germination
AT3G05430	Tudor/PWWP/MBT superfamily protein	3.03182e-16	down	10.4953	nucleus	molecular_function	biological_process
AT5G54370	Late embryogenesis abundant (LEA) protein-related	1.00162e-20	down	10.2826	extracellular region	molecular_function	biological_process
AT1G03140	splicing factor Prp18 family protein	4.75523e-170	down	10.0824	U5 snRNP; U2-type post-spliceosomal complex; U4/U6 x U5 tri-snRNP complex; nucleus	second spliceosomal transesterification activity	nuclear retention of unspliced pre-mRNA at the site of transcription; generation of catalytic spliceosome for second transesterification step
AT2G15300	Leucine-rich repeat protein kinase family protein	2.1953e-15	down	9.99707	chloroplast; integral component of membrane	protein kinase activity	phosphorylation; protein phosphorylation
AT1G01050	pyrophosphorylase 1 (PPa1)	1.96001e-13	down	8.2622	cytoplasm; cytosol; nucleus	inorganic diphosphatase activity; magnesium ion binding	phosphate-containing compound metabolic process; lipid storage
AT5G48920	tracheary element differentiation-related 7 (TED7)	1.06242e-12	down	7.85229	nucleus; integral component of membrane	molecular_function	plant-type secondary cell wall biogenesis
AT3G16440	myrosinase-binding protein-like protein-300B (MLP-300B)	1.44809e-22	down	7.4282	cytoplasm	carbohydrate binding	embryo development ending in seed dormancy
AT2G38240	2-oxoglutarate (2OG) and Fe(II)-dependent oxygenase superfamily protein	9.6274e-15	down	7.4231	cytosol; cytoplasm	jasmonic acid hydrolase; dioxygenase activity; metal ion binding	regulation of jasmonic acid mediated signaling pathway; flavonoid biosynthetic process; oxidation-reduction process
AT3G21550	DUF679 domain membrane protein 2 (DMP2)	2.76796e-15	down	7.38324	vacuole membrane; integral component of membrane; endoplasmic reticulum membrane	molecular_function	endomembrane system organization; abscission
AT1G52060	Mannose-binding lectin superfamily protein	4.01201e-11	down	6.55034	extracellular region	carbohydrate binding	biological_process
AT1G52070	Mannose-binding lectin superfamily protein	1.04697e-13	down	6.40506	extracellular region	carbohydrate binding	biological_process
AT3G55970	One of 4 paralogs encoding a 2-oxoglutarate/Fe(II)-dependent oxygenases that hydroxylates JA to 12-OH-JA.	2.04627e-21	down	6.09914	cytoplasm	metal ion binding; jasmonic acid hydrolase; dioxygenase activity; oxidoreductase activity	regulation of jasmonic acid mediated signaling pathway; oxidation-reduction process; flavonoid biosynthetic process
AT1G06090	Fatty acid desaturase family protein	1.6937e-21	down	6.07191	endoplasmic reticulum membrane; integral component of membrane; mitochondrion	16:0 monogalactosyldiacylglycerol desaturase activity	unsaturated fatty acid biosynthetic process; oxidation-reduction process
AT5G04200	metacaspase 9 (MC9)	1.21637e-10	down	6.0604	nucleus; apoplast	cysteine-type peptidase activity	proteolysis
AT2G29350	Encodes a senescence associated protein required for resistance against fungal pathogens	1.38776e-12	down	5.60989	mitochondrion; chloroplast; peroxisome	alcohol dehydrogenase (NAD) activity	aging; defense response to insect; oxidation-reduction process
AT3G14700	SART-1 family	4.11035e-08	down	5.29089	part of U4/U6 x U5 tri-snRNP complex; nucleus	molecular_function	maturation of 5S rRNA; mRNA cis splicing, via spliceosome
AT2G39030	Acyl-CoA N-acyltransferases (NAT) superfamily protein	5.54937e-09	down	5.16101	cytoplasm	N-acetyltransferase activity	response to jasmonic acid; defense response; ornithine metabolic process
AT5G03260	laccase 11 (LAC11)	8.41313e-11	down	5.15868	extracellular region; apoplast	oxidoreductase activity; hydroquinone:oxygen oxidoreductase activity; copper ion binding	oxidation-reduction process; lignin catabolic process; lignin biosynthetic process
AT1G02335	germin-like protein subfamily 2 member 2 precursor (GL22)	2.83369e-11	down	5.0792	plasmodesma; extracellular region; apoplast; cell wall	manganese ion binding; nutrient reservoir activity	plasmodesmata-mediated intercellular transport; regulation of root development
AT2G01510	Tetratricopeptide repeat (TPR)-like superfamily protein	3.81156e-08	down	5.04372	mitochondrion	zinc ion binding	RNA modification
AT2G29060	GRAS family transcription factor	1.02748e-07	down	5.04139	nucleus	DNA-binding transcription factor activity	regulation of transcription, DNA-templated; response to chitin
AT1G26250	Proline-rich extensin-like family protein	9.15279e-13	down	5.00562		structural constituent of cell wall	plant-type cell wall organization
AT4G18940	RNA ligase/cyclic nucleotide phosphodiesterase family protein	1.37502e-07	down	4.74148	cytoplasm	ligase activity; 2',3'-cyclic-nucleotide 3'-phosphodiesterase activity	cyclic nucleotide metabolic process
AT1G58070	WALLIN is an actin binding protein involved in ROP11 mediated xylem pit patterning.	6.07971e-11	down	4.73606	nucleus; plasma membrane; cytosol	actin filament binding	chloroplast avoidance movement
AT5G48430	Eukaryotic aspartyl protease family protein	2.23529e-10	down	4.68333	extracellular region	aspartic-type endopeptidase activity	proteolysis; protein catabolic process
AT5G51890	Peroxidase superfamily protein	6.8978e-29	down	4.62702	extracellular region; cell wall; plasmodesma	metal ion binding; peroxidase activity; heme binding	hydrogen peroxide catabolic process; response to oxidative stress
AT3G16660	Pollen Ole e 1 allergen and extensin family protein	1.77728e-31	down	4.56684	integral component of membrane; extracellular region	molecular_function	biological_process
AT4G15530	pyruvate orthophosphate dikinase (PPDK)	4.78142e-23	down	4.35489	chloroplast stroma; chloroplast; cytosol; nucleus	pyruvate, phosphate dikinase activity; metal ion binding	phosphorylation; photosynthesis; pyruvate metabolic process
AT1G35140	PHOSPHATE-INDUCED 1 (PHI-1)	3.76178e-28	down	4.27738	extracellular space; Golgi apparatus; extracellular region; apoplast; cell wall	molecular_function	response to hypoxia
AT3G44300	nitrilase 2 (NIT2)	1.02668e-20	down	4.23948	cytosol; plasma membrane	nitrilase activity	indoleacetic acid biosynthetic process
AT1G34510	Peroxidase superfamily protein	4.19409e-07	down	4.13184	plasmodesma; extracellular region; plant-type cell wall	metal ion binding; peroxidase activity; heme binding	hydrogen peroxide catabolic process; response to oxidative stress
AT5G15130	WRKY DNA-binding protein 72 (WRKY72)	8.14442e-11	down	4.10209	nucleus	DNA-binding transcription factor activity	defense response; regulation of transcription, DNA-templated
AT1G26820	ribonuclease 3 (RNS3)	1.25634e-06	down	4.04158	extracellular region	endoribonuclease activity; lyase activity; RNA binding; ribonuclease T2 activity	aging; RNA catabolic process
AT4G24430	Rhamnogalacturonate lyase family protein	6.30165e-06	down	4.02715	vacuolar membrane; extracellular region	lyase activity; carbohydrate binding	carbohydrate metabolic process
AT2G43510	trypsin inhibitor protein 1 (TI1)	3.63294e-11	down	3.96521	secretory vesicle; extracellular region	serine-type endopeptidase inhibitor activity; ion channel inhibitor activity	defense response to fungus; defense response; killing of cells of other organism
AT3G58990	isopropylmalate isomerase 1 (IPMI1)	1.98297e-06	down	3.95485	chloroplast stroma; chloroplast; plastid	3-isopropylmalate dehydratase activity	glucosinolate biosynthetic process; leucine biosynthetic process
AT3G51400	Arabidopsis protein of unknown function (DUF241)	8.4041e-17	down	3.93699	mitochondrion	molecular_function	biological_process
AT1G26240	Proline-rich extensin-like family protein	1.53085e-05	down	3.82099		structural constituent of cell wall	plant-type cell wall organization
AT2G26020	plant defensin 1.2b (PDF1.2b)	1.00821e-10	down	3.80057	extracellular region	molecular_function	defense response to fungus; defense response; killing of cells of other organism
AT1G15040	Class I glutamine amidotransferase-like superfamily protein	2.3913e-13	down	3.77434	cellular_component	transferase activity; hydrolase activity	regulation of secondary shoot formation; glutamine metabolic process
AT1G64160	Disease resistance-responsive (dirigent-like protein) family protein	1.87554e-05	down	3.74718	apoplast; extracellular region	guiding stereospecific synthesis activity	(-)-pinoresinol biosynthetic process
AT4G02520	glutathione S-transferase PHI 2 (GSTF2)	2.69183e-15	down	3.74622	chloroplast stroma; cytosol; intracellular membrane-bounded organelle	glutathione binding; glutathione transferase activity; peroxidase activity	defense response to bacterium; response to cadmium ion; auxin-activated signaling pathway; oxidation-reduction process; response to cold
AT3G62020	germin-like protein 10 (GLP10)	1.54731e-08	down	3.74609	extracellular region; plant-type cell wall; cell wall; apoplast; plasmodesma	nutrient reservoir activity; manganese ion binding	regulation of root development; plasmodesmata-mediated intercellular transport
AT1G09080	Heat shock protein 70 (Hsp 70) family protein	5.59865e-06	down	3.73056	endoplasmic reticulum lumen; chloroplast; mediator complex; cytoplasm; secretory vesicle; nucleus; endoplasmic reticulum chaperone complex	heat shock protein binding; misfolded protein binding	pollen tube growth; cellular response to heat; protein folding
AT5G24160	squalene monoxygenase 6 (SQE6)	9.24372e-17	down	3.72729	endoplasmic reticulum; integral component of membrane; mitochondrion; extracellular region	squalene monooxygenase activity; flavin adenine dinucleotide binding	sterol biosynthetic process; oxidation-reduction process
AT5G56870	beta-galactosidase 4 (BGAL4)	1.09048e-07	down	3.71732	extracellular region; vacuole; plastid; cell wall; apoplast	beta-galactosidase activity	carbohydrate metabolic process
AT1G35230	arabinogalactan protein 5 (AGP5)	7.03598e-08	down	3.68811	anchored component of membrane; plasma membrane	molecular_function	biological_process
AT1G20850	xylem cysteine peptidase 2 (XCP2)	3.96727e-24	down	3.66688	cell wall; extracellular space; chloroplast; plasma membrane; lysosome	cysteine-type endopeptidase activity; protein binding	proteolysis involved in cellular protein catabolic process
AT2G45220	Plant invertase/pectin methylesterase inhibitor superfamily	8.47839e-06	down	3.65421	cell wall; membrane; extracellular region	pectinesterase activity; aspartyl esterase activity	defense response to Gram-negative bacterium; cell wall modification; pectin catabolic process
AT2G29110	glutamate receptor 2 (GLR2 )	1.92495e-05	down	3.63809	plasma membrane; integral component of membrane	ionotropic glutamate receptor activity; intracellular ligand-gated ion channel activity	response to light stimulus; ion transport; cellular calcium ion homeostasis
AT1G58370	Encodes a protein with xylanase activity	1.03496e-06	down	3.60023	cell wall; extracellular region	endo-1,4-beta-xylanase activity	xylan catabolic process
AT1G13480	Protein of unknown function (DUF1262)	9.2325e-08	down	3.59394	cellular_component	molecular_function	biological_process
AT4G25810	xyloglucan endotransglycosylase 6 (XTR6)	2.38545e-15	down	3.59038	Golgi apparatus; cell wall; extracellular region; apoplast	xyloglucan:xyloglucosyl transferase activity	cell wall biogenesis; xyloglucan metabolic process; cell wall organization
AT1G32100	pinoresinol reductase 1 (PRR1)	2.93934e-08	down	3.56331	cytoplasm	pinoresinol reductase activity	oxidation-reduction process; lignan biosynthetic process
AT3G57260	beta-1,3-glucanase 2 (BGL2)	6.96491e-08	down	3.56183	vacuole; anchored component of plasma membrane; secretory vesicle; cytosol; cell wall; chloroplast; apoplast; endoplasmic reticulum	hydrolase activity, hydrolyzing O-glycosyl compounds; glucan endo-1,3-beta-D-glucosidase activity	systemic acquired resistance; response to cold; carbohydrate metabolic process
AT5G40590	Cysteine/Histidine-rich C1 domain family protein	1.19185e-07	down	3.56007	nucleus	molecular_function	defense response to bacterium, defense response to other organism, response to hypoxia, root development
AT2G19800	myo-inositol oxygenase 2 (MIOX2)	9.67443e-17	down	3.54897	cytoplasm	inositol oxygenase activity; iron ion binding	inositol catabolic process; oxidation-reduction process
AT4G13310	cytochrome P450, family 71, subfamily A, polypeptide 20 (CYP71A20)	9.95052e-06	down	3.51977	mitochondrion; membrane; integral component of membrane; plasmodesma	heme binding; oxidoreductase activity	oxidation-reduction process
AT5G35190	proline-rich extensin-like family protein	2.15782e-07	down	3.50416	integral component of membrane	structural constituent of cell wall	plant-type cell wall organization
AT1G11260	sugar transporter 1 (STP1)	9.99573e-24	down	3.5021	plasma membrane; extracellular region; plasmodesma; nucleus; vacuole; cytoplasm	carbohydrate transmembrane transporter activity	monosaccharide transmembrane transport
AT3G49620	encodes a protein similar to 2-oxoacid-dependent dioxygenase.	5.00358e-05	down	3.49072	cytoplasm	metal ion binding; dioxygenase activity	cellular response to starvation; response to light stimulus; response to sucrose; aging
AT5G05600	2-oxoglutarate (2OG) and Fe(II)-dependent oxygenase superfamily protein	2.38545e-15	down	3.45062	cytoplasm; cytosol	metal ion binding; jasmonic acid hydrolase; dioxygenase activity; oxidoreductase activity	regulation of jasmonic acid mediated signaling pathway; response to karrikin; cellular response to toxic substance; oxidation-reduction process
AT4G31500	cytochrome P450, family 83, subfamily B, polypeptide 1 (CYP83B1	5.26985e-14	down	3.43883	plasma membrane; membrane; chloroplast; mitochondrion; endoplasmic reticulum; integral component of membrane	oxidoreductase activity, acting on paired donors, with incorporation or reduction of molecular oxygen, NAD(P)H as one donor, and incorporation of one atom of oxygen	indole glucosinolate biosynthetic process; defense response by callose deposition in cell wall; response to red light; response to insect; induced systemic resistance; shade avoidance; oxidation-reduction process
AT2G26560	phospholipase A 2A (PLA2A)	6.33854e-18	down	3.41676	membrane; chloroplast; cytoplasm; peroxisome	acylglycerol lipase activity; phospholipase activity; lipase activity	lipid metabolic process; cell death
AT4G00720	shaggy-like protein kinase 32 (SK32)	3.2934e-77	down	3.40955	nucleus; cytosol	protein serine/threonine kinase activity; ATP binding; kinase activity	protein autophosphorylation; response to brassinosteroid
AT3G15356	Legume lectin family protein	4.32297e-06	down	3.37834	cytosol; cell wall; apoplast; extracellular region	carbohydrate binding	cellular response to ethylene stimulus; cellular response to jasmonic acid stimulus; response to wounding
AT2G02930	glutathione S-transferase F3 (GSTF3)	1.77629e-05	down	3.37362	cytosol; cytoplasm; mitochondrion; plasma membrane; chloroplast	glutathione transferase activity; glutathione binding	defense response to fungus; toxin catabolic process; glutathione metabolic process
AT4G26010	Peroxidase superfamily protein	7.26934e-10	down	3.36176	plasmodesma; extracellular region; mitochondrion; plant-type cell wall	peroxidase activity; heme binding; metal ion binding	response to oxidative stress; oxidation-reduction process; hydrogen peroxide catabolic process
AT1G47600	beta glucosidase 34 (BGLU34)	8.24528e-05	down	3.35021	extracellular region	beta-glucosidase activity	response to salt stress; glucosinolate catabolic process; carbohydrate metabolic process
AT5G59680	Leucine-rich repeat protein kinase family protein	5.72312e-07	down	3.34776	integral component of membrane	kinase activity; protein serine/threonine kinase activity; protein binding; ATP binding	phosphorylation; protein phosphorylation
AT2G28630	3-ketoacyl-CoA synthase 12 (KCS12)	2.68526e-08	down	3.34407	chloroplast; endoplasmic reticulum; membrane	3-oxo-cerotoyl-CoA synthase activity	fatty acid biosynthetic process
AT1G33960	AVRRPT2-INDUCED GENE 1 (AIG1)	2.02993e-07	down	3.3394	chloroplast; mitochondrion	hydrolase activity; GTP binding	response to bacterium
AT2G32620	cellulose synthase-like B (CSLB02)	0.000126222	down	3.32909	Golgi apparatus; plasma membrane; Golgi membrane; trans-Golgi network	cellulose synthase activity; cellulose synthase (UDP-forming) activity	cell wall organization; cellulose biosynthetic process; plant-type primary cell wall biogenesis
AT3G21080	ABC transporter-related	5.23682e-06	down	3.3127	nucleus; integral component of membrane	molecular_function	biological_process
AT5G19890	Peroxidase superfamily protein	3.8634e-06	down	3.28822	nucleus; cytoplasm; extracellular region	peroxidase activity; metal ion binding	hydrogen peroxide catabolic process; oxidation-reduction process
AT1G16130	wall associated kinase-like 2 (WAKL2)	2.04538e-11	down	3.28428	plasma membrane; plant-type cell wall; integral component of membrane	protein serine/threonine kinase activity; ATP binding	protein autophosphorylation
AT1G23720	Proline-rich extensin-like family protein	8.2535e-08	down	3.27434		molecular_function	biological_process
AT5G49360	beta-xylosidase 1 (BXL1)	5.4323e-15	down	3.24997	extracellular region; apoplast; plant-type cell wall; plastid	alpha-L-arabinofuranosidase activity; xylan 1,4-beta-xylosidase activity	xylan catabolic process; arabinan catabolic process; seed coat development
AT1G74310	heat shock protein 101 (HSP101)	7.1363e-11	down	3.24802	chloroplast stroma; chloroplast envelope; cytoplasm; cytosol; nucleus	protein binding; ATP binding	protein metabolic process; response to heat; protein unfolding
AT5G25250	SPFH/Band 7/PHB domain-containing membrane-associated protein family	5.99266e-08	down	3.23996	caveola; vacuolar membrane; plasmodesma; endosome; plasma membrane; plastid; cytoplasm	molecular_function	cellular response to hypoxia; endocytosis; membrane invagination
AT4G33810	Glycosyl hydrolase superfamily protein	0.000174612	down	3.23436	extracellular region; cell wall	xylan catabolic process	endo-1,4-beta-xylanase activity
AT5G14120	Major facilitator superfamily protein	8.02811e-31	down	3.22821	vacuolar membrane; vacuole; integral component of membrane	molecular_function	response to jasmonic acid, response to light intensity, response to nitrogen compound, response to organic cyclic compound, response to wounding
AT5G11600	unknown protein	0.000115179	down	3.2251	chloroplast	molecular_function	biological_process
AT4G08160	glycosyl hydrolase family 10 protein / carbohydrate-binding domain-containing protein	4.9836e-05	down	3.22417	extracellular region	endo-1,4-beta-xylanase activity	biological_process
AT2G43570	chitinase, putative (CHI)	4.55126e-07	down	3.22079	secretory vesicle; plant-type cell wall; extracellular region; apoplast	chitinase activity; polysaccharide binding; chitin binding	systemic acquired resistance; chitin catabolic process
AT5G14470	GHMP kinase family protein	2.87543e-06	down	3.19374	cytosol	metal ion binding; ATP binding; glucuronokinase activity	phosphorylation; carbohydrate metabolic process
AT5G61160	anthocyanin 5-aromatic acyltransferase 1 (AACT1)	4.44994e-07	down	3.18665	cytoplasm	agmatine N4-coumaroyltransferase activity
AT5G39190	germin-like protein 2 (GER2)	1.34259e-08	down	3.17761	apoplast; extracellular matrix; extracellular region; cell wall	manganese ion binding; nutrient reservoir activity
AT3G01290	SPFH/Band 7/PHB domain-containing membrane-associated protein family	3.3328e-22	down	3.17585	plasma membrane; vacuolar membrane; plasmodesma; vacuole; membrane; mitochondrion; cytosol		defense response to fungus
AT4G23700	cation/H+ exchanger 17 (CHX17)	2.72914e-08	down	3.174	nucleus; integral component of membrane; endomembrane system; late endosome	sodium:proton antiporter activity	protein targeting to vacuole; potassium ion transport; regulation of pH; cation transport
AT4G28850	xyloglucan endotransglucosylase/hydrolase 26 (XTH26)	0.000181507	down	3.17177	extracellular region; cell wall; apoplast	xyloglucan:xyloglucosyl transferase activity; hydrolase activity, hydrolyzing O-glycosyl compounds	xyloglucan metabolic process; cell wall organization; cell wall biogenesis
AT4G26260	myo-inositol oxygenase 4 (MIOX4)	3.80473e-07	down	3.16455	cytoplasm	inositol oxygenase activity; iron ion binding	syncytium formation; inositol catabolic process; L-ascorbic acid biosynthetic process; oxidation-reduction process
AT5G60020	laccase 17 (LAC17)	3.39442e-08	down	3.1559	extracellular region; apoplast	oxidoreductase activity; copper ion binding; hydroquinone:oxygen oxidoreductase activity	oxidation-reduction process; phenylpropanoid metabolic process; lignin catabolic process; lignin biosynthetic process
AT3G21352	unknown protein	0.000269871	down	3.15247	integral component of membrane; extracellular region	molecular_function	biological_process
AT4G27300	S-locus lectin protein kinase family protein	1.08413e-17	down	3.1363	integral component of membrane; plasmodesma; plasma membrane	carbohydrate binding; ubiquitin protein ligase binding; protein serine/threonine kinase activity; ATP binding	protein phosphorylation; recognition of pollen
AT1G12240	Encodes a vacuolar invertase betaFruct4.	9.866e-16	down	3.1087	vacuolar membrane; endoplasmic reticulum membrane; vacuolar lumen; integral component of membrane; Golgi membrane	sucrose alpha-glucosidase activity; beta-fructofuranosidase activity	primary root development; sucrose metabolic process; abscisic acid-activated signaling pathway; response to bacterium; cellular response to gibberellin stimulus
AT5G38900	Thioredoxin superfamily protein	0.000108741	down	3.10604	cytosol; chloroplast		defense response to fungus, incompatible interaction
AT1G76410	RING/U-box superfamily protein	1.07197e-06	down	3.10068	integral component of membrane	metal ion binding; transferase activity	protein ubiquitination
AT4G08410	Proline-rich extensin-like family protein.	0.00013108	down	3.09948		structural constituent of cell wall	plant-type cell wall organization
AT1G30730	FAD-binding Berberine family protein	1.33342e-05	down	3.09842	extracellular region; cytoplasm	FAD binding; oxidoreductase activity	oxidation-reduction process
AT3G06460	GNS1/SUR4 membrane protein family	0.000301071	down	3.09566	endoplasmic reticulum membrane; chloroplast	protein binding; fatty acid elongase activity	fatty acid elongation, saturated fatty acid; very long-chain fatty acid biosynthetic process
AT4G37390	Encodes an IAA-amido synthase that conjugates Asp and other amino acids to auxin in vitro	2.2525e-13	down	3.09378	cytoplasm; nucleus	indole-3-acetic acid amido synthetase activity; acid-amino acid ligase activity	auxin homeostasis; response to auxin
AT5G03360	cysteine/histidine-rich C1 domain protein	3.61669e-07	down	3.07147	cellular_component		intracellular signal transduction
AT2G24850	tyrosine aminotransferase 3 (TAT3)	0.000327238	down	3.06363	cytoplasm	L-tyrosine:2-oxoglutarate aminotransferase activity; pyridoxal phosphate binding	response to jasmonic acid; response to wounding; cellular amino acid metabolic process; biosynthetic process
AT5G23980	ferric reduction oxidase 4 (FRO4)	7.82734e-07	down	3.05927	plasma membrane; integral component of membrane	metal ion binding; ferric-chelate reductase activity	reductive iron assimilation; oxidation-reduction process
AT1G65610	Six-hairpin glycosidases superfamily protein	1.79772e-06	down	3.02256	nucleus; integral component of membrane	cellulase activity	cellulose catabolic process; cell wall organization
AT3G62680	proline-rich protein 3 (PRP3)	5.45638e-05	down	3.02241	extracellular region; cell wall; plasmodesma		cellular response to auxin stimulus; cellular response to calcium ion starvation; trichoblast differentiation; cellular response to ethylene stimulus
AT2G40420	Transmembrane amino acid transporter family protein	2.54822e-10	down	3.02222	vacuolar membrane; integral component of membrane; plasma membrane	amino acid transmembrane transporter activity	amino acid transmembrane transport
AT4G21680	NITRATE TRANSPORTER 1 (NRT1)	0.000285398	down	3.01003	nucleus; plasma membrane; integral component of membrane	symporter activity; nitrate transmembrane transporter activity	transmembrane transport; nitrate assimilation; response to cadmium ion; response to nitrate
AT5G43350	phosphate transporter 1;1 (PHT1;1)	2.83287e-11	down	3.00513	cytoplasm; integral component of membrane; plasma membrane	inorganic phosphate transmembrane transporter activity	cellular response to phosphate starvation; phosphate ion transport; arsenate ion transmembrane transport
AT3G44860	farnesoic acid carboxyl-O-methyltransferase (FAMT)	0.000119428	down	2.99113	chloroplast	farnesoic acid O-methyltransferase activity	response to salicylic acid; response to herbivore; response to jasmonic acid; response to molecule of fungal origin; methylation; response to wounding
AT1G30720	FAD-binding Berberine family protein.	0.000181393	down	2.98235	extracellular region; secretory vesicle; chloroplast	FAD binding; oxidoreductase activity	oxidation-reduction process
AT3G10720	Plant invertase/pectin methylesterase inhibitor superfamily	1.13534e-10	down	2.97894	extracellular region; cell wall	aspartyl esterase activity; pectinesterase activity; pectinesterase inhibitor activity	pectin catabolic process; cell wall modification
AT4G25110	metacaspase 2 (MC2)	3.70786e-06	down	2.9726		cysteine-type endopeptidase activity	negative regulation of programmed cell death; defense response; proteolysis
AT3G60140	DARK INDUCIBLE 2 (DIN2)	1.06242e-12	down	2.9463		beta-glucosidase activity; hydrolase activity, hydrolyzing O-glycosyl compounds	response to sucrose; response to salt stress; response to light stimulus; carbohydrate metabolic process
AT3G26220	cytochrome P450, family 71, subfamily B, polypeptide 3 (CYP71B3)	8.14442e-11	down	2.94512	membrane; integral component of membrane; chloroplast	oxidoreductase activity	oxidation-reduction process
AT5G20250	DARK INDUCIBLE 10 (DIN10)	1.9426e-25	down	2.94046	plasmodesma; chloroplast; cytoplasm; cytosol	mRNA binding; galactinol-sucrose galactosyltransferase activity; catalytic activity	response to oxidative stress; raffinose family oligosaccharide biosynthetic process; response to sucrose; response to cold; response to karrikin; response to light stimulus
AT1G33811	GDSL-like Lipase/Acylhydrolase superfamily protein.	2.70302e-14	down	2.93912	extracellular region	hydrolase activity, acting on ester bonds	lipid catabolic process
AT1G02920	glutathione S-transferase 7 (GSTF7)	0.000174097	down	2.93527	cytoplasm; chloroplast; nucleus; cytosol; vacuole; extracellular region	cobalt ion binding; glutathione transferase activity; glutathione binding; copper ion binding	defense response to bacterium; defense response to fungus, incompatible interaction; response to salt stress; toxin catabolic process; glutathione metabolic process; response to cadmium ion
AT2G46495	RING/U-box superfamily protein	0.000693277	down	2.93473	chloroplast; integral component of membrane; extracellular region	polysaccharide binding; metal ion binding; transferase activity	protein ubiquitination
AT4G21120	amino acid transporter 1 (AAT1)	2.3655e-06	down	2.92912	integral component of membrane; plasma membrane; cytoplasm; membrane	basic amino acid transmembrane transporter activity	basic amino acid transport; L-glutamate import; transmembrane transport
AT3G46690	UDP-Glycosyltransferase superfamily protein	1.46354e-09	down	2.92758	intracellular membrane-bounded organelle	UDP-glycosyltransferase activity
AT5G49690	UDP-Glycosyltransferase superfamily protein	0.000107413	down	2.92232	intracellular membrane-bounded organelle; cytosol	UDP-glycosyltransferase activity
AT3G48850	phosphate transporter 3;2 (PHT3;2)	0.000407379	down	2.91848	integral component of mitochondrial inner membrane; chloroplast	inorganic phosphate transmembrane transporter activity	phosphate ion transmembrane transport; response to salt stress
AT5G64110	Peroxidase superfamily protein	1.58511e-07	down	2.90815	extracellular region; plant-type cell wall; secretory vesicle; plasmodesma; membrane	metal ion binding; peroxidase activity; heme binding	response to oxidative stress; hydrogen peroxide catabolic process; oxidation-reduction process
AT1G01480	1-amino-cyclopropane-1-carboxylate synthase 2 (ACS2)	8.96514e-05	down	2.90695	cytoplasm	pyridoxal phosphate binding; protein binding; 1-aminocyclopropane-1-carboxylate synthase activity	ethylene biosynthetic process; 1-aminocyclopropane-1-carboxylate biosynthetic process; fruit ripening
AT1G18830	Transducin/WD40 repeat-like superfamily protein	0.000698109	down	2.90649	COPII vesicle coat; endoplasmic reticulum exit site; cytoplasm	structural molecule activity	COPII-coated vesicle cargo loading; endoplasmic reticulum to Golgi vesicle-mediated transport
AT3G47340	glutamine-dependent asparagine synthase 1 (ASN1)	3.6836e-33	down	2.90464	cytoplasm; cytosol	ATP binding; asparagine synthase (glutamine-hydrolyzing) activity	L-asparagine biosynthetic process; glutamine metabolic process
AT2G15230	lipase 1 (LIP1)	0.000439477	down	2.90187	extracellular region; extracellular space	triglyceride lipase activity; lipase activity	lipid catabolic process
AT5G20230	blue-copper-binding protein (BCB)	3.07831e-12	down	2.90076	anchored component of membrane; plasma membrane; plastid	metal ion binding; protein binding; electron transfer activity	response to wounding; defense response to fungus; response to absence of light; response to oxidative stress; regulation of lignin biosynthetic process; cellular response to cold; aluminum cation transport
AT4G25470	C-repeat/DRE binding factor 2 (CBF2)	2.31047e-12	down	2.90036	nucleus	DNA-binding transcription factor activity; sequence-specific DNA binding	response to cold; regulation of transcription, DNA-templated; cold acclimation
AT1G78830	Curculin-like (mannose-binding) lectin family protein	4.56705e-12	down	2.89783	cell wall; extracellular region; Golgi apparatus; secretory vesicle; plasmodesma; apoplast; plasma membrane; mitochondrion	carbohydrate binding	response to cytokinin
AT1G30700	FAD-binding Berberine family protein	4.36642e-08	down	2.89734	chloroplast; extracellular region	FAD binding; oxidoreductase activity	oxidation-reduction process
AT4G40080	ENTH/ANTH/VHS superfamily protein	0.000490068	down	2.89286	mitochondrion; clathrin-coated vesicle; clathrin-coated pit; Golgi apparatus; plasma membrane	clathrin heavy chain binding; phosphatidylinositol-4,5-bisphosphate binding; SNARE binding	vesicle budding from membrane; clathrin-dependent endocytosis; endocytosis
AT3G14620	cytochrome P450, family 72, subfamily A, polypeptide 8 (CYP72A8)	1.07831e-12	down	2.87747	cytosol; integral component of membrane	oxidoreductase activity, acting on paired donors, with incorporation or reduction of molecular oxygen	circadian rhythm; oxidation-reduction process
AT4G22517	Bifunctional inhibitor/lipid-transfer protein/seed storage 2S albumin superfamily protein	1.04717e-07	down	2.87313
AT2G23620	methyl esterase 1 (MES1)	0.000432092	down	2.86822		methyl indole-3-acetate esterase activity	salicylic acid metabolic process; jasmonic acid metabolic process
AT1G54790	GDSL-like Lipase/Acylhydrolase superfamily protein	0.000770544	down	2.86188	extracellular region; chloroplast	hydrolase activity, acting on ester bonds	lipid catabolic process
AT4G15300	cytochrome P450, family 702, subfamily A, polypeptide 2 (CYP702A2)	0.000981435	down	2.85866	extracellular region	oxidoreductase activity, acting on paired donors, with incorporation or reduction of molecular oxygen; heme binding	sterol metabolic process; brassinosteroid biosynthetic process; multicellular organism development; oxidation-reduction process; brassinosteroid homeostasis
AT1G72150	PATELLIN 1 (PATL1)	1.05397e-27	down	2.85756	Golgi apparatus; plasma membrane; mitochondrion; chloroplast; nucleus; membrane; vacuole; apoplast; plasmodesma	protease binding; lipid binding	cell division; pollen tube growth; cell cycle
AT1G72520	PLAT/LH2 domain-containing lipoxygenase family protein	2.20286e-08	down	2.84805	chloroplast	linoleate 13S-lipoxygenase activity; metal ion binding	response to bacterium; oxylipin biosynthetic process; jasmonic acid biosynthetic process; anther dehiscence; anther development; response to ozone; response to wounding; stamen filament development; lipid oxidation; defense response; pollen development
AT1G78850	D-mannose binding lectin protein with Apple-like carbohydrate-binding domain	2.02649e-12	down	2.83029	cytosol; apoplast; vacuolar membrane; extracellular region; cell wall; secretory vesicle; Golgi apparatus; mitochondrion	glycosaminoglycan binding; carbohydrate binding	response to sodium phosphate
AT5G51070	EARLY RESPONSIVE TO DEHYDRATION 1 (ERD1)	1.83068e-28	down	2.82238	chloroplast envelope; plastid; chloroplast; chloroplast stroma	ATP binding; ATPase activity; protein homodimerization activity	protein hexamerization; protein metabolic process
AT1G21540	AMP-dependent synthetase and ligase family protein	2.03047e-11	down	2.81659	chloroplast	ligase activity; antioxidant activity; oxidoreductase activity	fatty acid metabolic process; cell redox homeostasis; oxidation-reduction process
AT1G16370	organic cation/carnitine transporter 6 (OCT6)	3.55794e-05	down	2.81261	integral component of membrane; plant-type vacuole membrane; plasma membrane	transmembrane transporter activity	cellular response to salt stress; cellular response to water deprivation; transmembrane transport; ion transport
AT1G70520	cysteine-rich RLK (RECEPTOR-like protein kinase) 2 (CRK2)	2.00599e-14	down	2.80899	plasma membrane; plasmodesma; integral component of membrane	protein serine/threonine kinase activity; kinase activity; ATP binding; protein binding	protein phosphorylation; protein autophosphorylation; response to ozone
AT4G37530	Peroxidase superfamily protein	7.81275e-12	down	2.80116	extracellular region	heme binding; peroxidase activity; metal ion binding; protein binding	hydrogen peroxide catabolic process; response to salt stress; response to oxidative stress; oxidation-reduction process
AT5G46350	WRKY DNA-binding protein 8 (WRKY8)	7.80351e-05	down	2.78286	nucleus	DNA-binding transcription factor activity	positive regulation of response to salt stress; defense response to bacterium, fugus and virus; response to abscisic acid; regulation of transcription, DNA-templated
AT1G22530	PATELLIN 2 (PATL2)	8.78389e-35	down	2.77442	nucleus; chloroplast; plasma membrane; Golgi apparatus	lipid binding; protease binding	cell division; cellular response to auxin stimulus; protein localization involved in auxin polar transport; cell cycle
AT5G17820	Peroxidase superfamily protein	6.67887e-06	down	2.76129	cell wall; extracellular region; mitochondrion; plasmodesma; integral component of membrane	metal ion binding; heme binding; peroxidase activity	hydrogen peroxide catabolic process; oxidation-reduction process; response to oxidative stress
AT3G45300	isovaleryl-CoA-dehydrogenase (IVD)	3.0291e-17	down	2.75102	mitochondrial matrix; mitochondrion; cytosol	isovaleryl-CoA dehydrogenase activity; flavin adenine dinucleotide binding; ATP binding	leucine catabolic process; branched-chain amino acid catabolic process; oxidation-reduction process
AT1G12560	expansin A7 (EXPA7)	0.000512869	down	2.74898	extracellular region; cell wall; membrane		plant-type cell wall organization; root hair elongation; plant-type cell wall loosening; unidimensional cell growth
AT1G02520	P-glycoprotein 11 (PGP11)	1.18802e-09	down	2.7485	plasma membrane; nucleus; plasmodesma; extracellular region; integral component of membrane	ATPase-coupled transmembrane transporter activity	basipetal auxin transport
AT3G11080	receptor like protein 35 (RLP35)	0.000571477	down	2.74478	extracellular region; plasma membrane; integral component of membrane	kinase activity	signal transduction
AT1G17420	lipoxygenase 3 (LOX3)	2.31462e-10	down	2.73657	chloroplast	metal ion binding; linoleate 13S-lipoxygenase activity	anther development; defense response; oxylipin biosynthetic process; response to wounding; pollen development; response to high light intensity
AT1G18860	WRKY DNA-binding protein 61 (WRKY61)	1.87554e-05	down	2.73472	nucleus	DNA-binding transcription factor activity; sequence-specific DNA binding	regulation of transcription, DNA-templated
AT1G24400	lysine histidine transporter 2 (LHT2)	2.69312e-10	down	2.73279	plasma membrane; integral component of membrane	acidic amino acid transmembrane transporter activity	amino acid transmembrane transport; neutral amino acid transport
AT5G65110	acyl-CoA oxidase 2 (ACX2)	2.15756e-09	down	2.72956	peroxisome; mitochondrion	FAD binding; fatty acid binding; acyl-CoA oxidase activity	fatty acid beta-oxidation; lipid homeostasis; long-chain fatty acid metabolic process
AT2G17740	Cysteine/Histidine-rich C1 domain family protein	0.00111676	down	2.72955	late endosome; nucleus	protein binding	megagametogenesis; microgametogenesis
AT4G30280	xyloglucan endotransglucosylase/hydrolase 18 (XTH18)	4.75957e-08	down	2.72817	extracellular region; Golgi apparatus; apoplast; cell wall	xyloglucan:xyloglucosyl transferase activity	cell wall organization; cell wall biogenesis; xyloglucan metabolic process
AT1G30870	Peroxidase superfamily protein	0.000593691	down	2.7205	plasmodesma; extracellular region; cell wall	peroxidase activity; heme binding	oxidation-reduction process; hydrogen peroxide catabolic process; response to oxidative stress
AT2G40330	PYR1-like 6 (PYL6)	3.82511e-09	down	2.7101	cytoplasm; nucleus; plasma membrane	abscisic acid binding; signaling receptor activity; protein phosphatase inhibitor activity	regulation of protein serine/threonine phosphatase activity; abscisic acid-activated signaling pathway
AT1G58190	receptor like protein 9 (RLP9)	1.52442e-07	down	2.70148	plasma membrane; extracellular region		signal transduction
AT1G64660	methionine gamma-lyase (MGL)	1.73364e-11	down	2.69597	cytosol; cytoplasm	methionine gamma-lyase activity	methionine catabolic process via 2-oxobutanoate
AT4G15760	monooxygenase 1 (MO1)	6.67917e-25	down	2.69415	endoplasmic reticulum; mitochondrion	FAD binding; monooxygenase activity	response to fungus; oxidation-reduction process
AT5G39610	NAC domain containing protein 6 (NAC6)	1.83489e-05	down	2.68917	nucleus	protein homodimerization activity; DNA-binding transcription factor activity	positive regulation of leaf senescence; response to ethylene; positive regulation of transcription, DNA-templated; response to stress
AT2G26440	Plant invertase/pectin methylesterase inhibitor superfamily	9.01796e-08	down	2.68653	extracellular region; cell wall	aspartyl esterase activity; pectinesterase inhibitor activity; pectinesterase activity	cell wall modification; pectin catabolic process; response to bacterium
AT4G13390	Proline-rich extensin-like family protein	0.000651405	down	2.67276	integral component of membrane	structural constituent of cell wall	plant-type cell wall organization
AT1G75040	pathogenesis-related gene 5 (PR5)	3.48991e-17	down	2.6706	vacuole; extracellular region; apoplast; secretory vesicle; cell wall; mitochondrion	molecular_function	regulation of anthocyanin biosynthetic process; response to UV-B; defense response
AT5G47560	tonoplast dicarboxylate transporter (TDT)	4.08137e-11	down	2.67023	vacuolar membrane; cell; vacuole; integral component of membrane	malate transmembrane transporter activity	malate transport; regulation of intracellular pH
AT1G33790	jacalin lectin family protein	3.48991e-17	down	2.65805	cytoplasm; chloroplast	carbohydrate binding
AT4G12490	Bifunctional inhibitor/lipid-transfer protein/seed storage 2S albumin superfamily protein	0.00104553	down	2.65402	cell wall; chloroplast outer membrane; plasmodesma; endoplasmic reticulum; extracellular region		defense response to fungus
AT1G14550	Peroxidase superfamily protein	0.00250682	down	2.64707	extracellular region	peroxidase activity; heme binding; metal ion binding	cellular response to hypoxia; hydrogen peroxide catabolic process
AT3G19390	Granulin repeat cysteine protease family protein	1.82842e-06	down	2.6409	lysosome; extracellular region; extracellular space	protein binding; cysteine-type endopeptidase activity	proteolysis involved in cellular protein catabolic process
AT3G22800	Leucine-rich repeat (LRR) family protein	1.01791e-05	down	2.63306	extracellular region; cell wall	structural constituent of cell wall	cell wall organization
AT1G64400	long-chain acyl-CoA synthetase 3 (LACS3)	5.38906e-06	down	2.6316	endoplasmic reticulum; mitochondrion	decanoate-CoA ligase activity; long-chain fatty acid-CoA ligase activity; ATP binding	fatty acid biosynthetic process; fatty acid metabolic process
AT2G29500	HSP20-like chaperones superfamily protein	2.3234e-05	down	2.6245	cytoplasm	protein self-association; unfolded protein binding	protein folding; response to hydrogen peroxide; response to oxidative stress
AT2G47550	Plant invertase/pectin methylesterase inhibitor superfamily	0.000864333	down	2.62019	cell wall; extracellular region	pectinesterase inhibitor activity; aspartyl esterase activity; pectinesterase activity	pectin catabolic process; cell wall modification
AT3G62150	P-glycoprotein 21 (PGP21)	2.39272e-24	down	2.61892	plasma membrane; vacuolar membrane; cytosol; nucleus; integral component of membrane	ATP binding; auxin influx transmembrane transporter activity; auxin efflux transmembrane transporter activity	auxin efflux; basipetal auxin transport; auxin influx
AT2G05940	Protein kinase superfamily protein	1.65687e-05	down	2.61573	mitochondrion; plasma membrane	protein serine/threonine kinase activity; ATP binding; protein binding	protein phosphorylation; defense response to bacterium
AT3G13920	eukaryotic translation initiation factor 4A1 (EIF4A1)	7.16188e-23	down	2.61215	nucleolus; cell wall; cytosol; plasmodesma; cytoplasm; apoplast; membrane	protein binding; translation initiation factor activity; ATP binding; helicase activity	translational initiation; response to cadmium ion
AT1G33030	O-methyltransferase family protein	0.000689048	down	2.61106	cytosol	O-methyltransferase activity; protein dimerization activity	aromatic compound biosynthetic process; methylation
AT4G39950	cytochrome P450, family 79, subfamily B, polypeptide 2 (CYP79B2)	0.00279399	down	2.59838	chloroplast; membrane; integral component of membrane	oxidoreductase activity	response to water deprivation; defense response
AT1G31290	ARGONAUTE 3 (AGO3)	1.59296e-05	down	2.59466	cytoplasm	RNA binding; nucleic acid binding	gene silencing by RNA; regulation of translation; defense response to virus
AT5G64120	Peroxidase superfamily protein	0.000648559	down	2.59457	extracellular region; apoplast; membrane; cell wall; plasmodesma; secretory vesicle	heme binding; peroxidase activity; metal ion binding	cellular oxidant detoxification; response to oxidative stress
AT1G76930	extensin 4 (EXT4)	0.000776414	down	2.59289	extracellular region; primary cell wall	structural constituent of cell wall	response to salicylic acid; response to jasmonic acid; plant-type cell wall organization; response to abscisic acid; response to wounding
AT2G04032	zinc transporter 7 precursor (ZIP7)	0.00107465	down	2.59283	plasma membrane; integral component of membrane; chloroplast	zinc ion transmembrane transporter activity	zinc ion transmembrane transport
AT5G04230	phenyl alanine ammonia-lyase 3 (PAL3)	1.65056e-13	down	2.58895	cytoplasm	phenylalanine ammonia-lyase activity; protein binding	cinnamic acid biosynthetic process; L-phenylalanine catabolic process; response to wounding; defense response
AT3G01420	Encodes an alpha-dioxygenase involved in protection against oxidative stress and cell death	2.63518e-08	down	2.58761	extracellular region; monolayer-surrounded lipid storage body	oxidoreductase activity, acting on single donors with incorporation of molecular oxygen, incorporation of two atoms of oxygen	fatty acid alpha-oxidation; lipid metabolic process; response to oxidative stress
AT1G21100	O-methyltransferase family protein	0.000790522	down	2.5873	cytosol; nucleus	O-methyltransferase activity	indole glucosinolate metabolic process; aromatic compound biosynthetic process; methylation
AT3G49190	O-acyltransferase (WSD1-like) family protein	0.00310718	down	2.58431	nucleus; plasma membrane	long-chain-alcohol O-fatty-acyltransferase activity; diacylglycerol O-acyltransferase activity	triglyceride biosynthetic process
AT1G66200	glutamine synthase clone F11 (GSR2)	2.12525e-29	down	2.58144	cytosolic ribosome; chloroplast stroma; cytoplasm; apoplast; chloroplast envelope; vacuole; mitochondrion	glutamate-ammonia ligase activity; ATP binding; copper ion binding; protein binding	glutamine biosynthetic process; response to salt stress; nitrate assimilation
AT5G44380	FAD-binding Berberine family protein	3.35506e-07	down	2.58044	cytoplasm; plasmodesma; chloroplast; extracellular region; cell wall	FAD binding; oxidoreductase activity	oxidation-reduction process; response to oxidative stress
AT2G34500	cytochrome P450, family 710, subfamily A, polypeptide 1 (CYP710A1)	5.59663e-05	down	2.57879	extracellular region; integral component of membrane	monooxygenase activity; iron ion binding; C-22 sterol desaturase activity; heme binding	sterol metabolic process; sterol biosynthetic process; oxidation-reduction process
AT3G45060	high affinity nitrate transporter 2 (NRT2)	0.00338327	down	2.56736	vacuole membrane; plasma membrane; integral component of membrane; chloroplast	nitrate transmembrane transporter activity	nitrate assimilation; response to karrikin; nitrate transport
AT3G53720	cation/H+ exchanger 20 (CHX20)	1.97083e-23	down	2.56694	chloroplast; endoplasmic reticulum; endomembrane system; integral component of membrane	sodium:proton antiporter activity; monovalent cation:proton antiporter activity; solute:proton antiporter activity	regulation of pH; potassium ion transport; water homeostasis; protein targeting to vacuole; cation transport; cellular potassium ion homeostasis
AT2G39400	alpha/beta-Hydrolases superfamily protein	2.24059e-08	down	2.56129	membrane; cytoplasm; Golgi apparatus; endoplasmic reticulum	acylglycerol lipase activity; hydrolase activity
AT3G63380	ATPase E1-E2 type family protein / haloacid dehalogenase-like hydrolase family protein	1.70857e-05	down	2.55844	integral component of membrane	metal ion binding; ATP binding; calcium transmembrane transporter activity, phosphorylative mechanism; calmodulin binding	calcium ion transmembrane transport
AT1G33280	NAC domain containing protein 15 (NAC015)	0.00382441	down	2.55623	nucleus	DNA-binding transcription factor activity; sequence-specific DNA binding	root cap development; positive regulation of transcription, DNA-templated; plant-type secondary cell wall biogenesis
AT2G36750	UDP-glucosyl transferase 73C1 (UGT73C1)	2.39272e-24	down	2.55146	intracellular membrane-bounded organelle; chloroplast	UDP-glucosyltransferase activity	response to toxic substance; response to UV-B
AT3G26320	cytochrome P450, family 71, subfamily B, polypeptide 36 (CYP71B36)	0.00200453	down	2.54762	integral component of membrane; membrane; chloroplast	oxidoreductase activity; heme binding	oxidation-reduction process
AT4G25820	xyloglucan endotransglucosylase/hydrolase 14 (XTH14)	0.000246317	down	2.53887	cell wall; extracellular region; apoplast	xyloglucan:xyloglucosyl transferase activity	cell wall biogenesis; xyloglucan metabolic process; cell wall organization
AT4G23150	cysteine-rich RLK (RECEPTOR-like protein kinase) 7 (CRK7)	0.00391942	down	2.53577	integral component of membrane; plasma membrane; extracellular region	protein serine/threonine kinase activity; ATP binding; protein kinase activity; kinase activity	defense response to bacterium; protein phosphorylation; response to reactive oxygen species
AT1G66040	VARIANT IN METHYLATION 4 (VIM4)	0.000382999	down	2.53499	nuclear heterochromatin; nucleus	ubiquitin protein ligase activity; metal ion binding	chromatin organization; protein ubiquitination; maintenance of DNA methylation
AT5G65730	xyloglucan endotransglucosylase/hydrolase 6 (XTH6)	3.73641e-16	down	2.52743	extracellular region; apoplast; cell wall	hydrolase activity, hydrolyzing O-glycosyl compounds; xyloglucan:xyloglucosyl transferase activity	cell wall biogenesis; response to water deprivation; cell wall organization; xyloglucan metabolic process
AT5G06870	polygalacturonase inhibiting protein 2 (PGIP2)	1.04802e-08	down	2.52297	extracellular region; cell wall; membrane; plant-type cell wall; plasmodesma	polygalacturonase inhibitor activity	signal transduction
AT3G26230	cytochrome P450, family 71, subfamily B, polypeptide 24 (CYP71B24)	1.77629e-05	down	2.52232	chloroplast; integral component of membrane; membrane	iron ion binding; oxidoreductase activity; heme binding	oxidation-reduction process
AT1G21400	Thiamin diphosphate-binding fold (THDP-binding) superfamily protein	8.93219e-07	down	2.52138	mitochondrion; mitochondrial alpha-ketoglutarate dehydrogenase complex; integral component of membrane; chloroplast	alpha-ketoacid dehydrogenase activity; oxidoreductase activity	cellular response to sucrose starvation; branched-chain amino acid catabolic process; response to absence of light; response to sucrose; oxidation-reduction process
AT5G43370	phosphate transporter 2 (PHT1;2)	8.77492e-05	down	2.51774	integral component of membrane; cytoplasm; membrane	inorganic phosphate transmembrane transporter activity; symporter activity	cellular response to phosphate starvation; transmembrane transport; phosphate ion transport
AT5G65800	ACC synthase 5 (ACS5)	0.004677	down	2.51553	cytoplasm	protein binding; 1-aminocyclopropane-1-carboxylate synthase activity	ethylene biosynthetic process
AT1G15820	light harvesting complex photosystem II subunit 6 (LHCB6)	1.53798e-22	down	2.51317	chloroplast thylakoid membrane; nucleus	chlorophyll binding	photosynthesis; light harvesting in photosystem I
AT2G32270	zinc transporter 3 precursor (ZIP3)	0.00119565	down	2.50056	integral component of membrane; chloroplast; plasma membrane	zinc ion transmembrane transporter activity	zinc ion transmembrane transport; zinc ion transport
AT1G08630	threonine aldolase 1 (THA1)	0.00372489	down	2.49828	cytoplasm; cytosol	L-allo-threonine aldolase activity; lyase activity; threonine aldolase activity	threonine catabolic process; cellular amino acid metabolic process; glycine biosynthetic process
AT4G25090	Riboflavin synthase-like superfamily protein	5.11765e-06	down	2.49642	cytosolic ribosome; plasma membrane; integral component of membrane; vacuole	peroxidase activity; NAD(P)H oxidase activity	oxidation-reduction process
AT4G20110	VACUOLAR SORTING RECEPTOR 7 (VSR7)	2.84715e-07	down	2.49475	trans-Golgi network; integral component of membrane	ubiquitin protein ligase activity; calcium ion binding	ubiquitin-dependent protein catabolic process; Golgi to vacuole transport; protein targeting to vacuole
AT1G51890	Leucine-rich repeat protein kinase family protein	0.000443268	down	2.49429	integral component of membrane; plasma membrane; nucleus	protein kinase activity	defense response to bacterium; protein phosphorylation
AT1G12040	leucine-rich repeat/extensin 1 (LRX1).	0.000810639	down	2.48493	plasmodesma; plant-type cell wall; extracellular region	histidine phosphotransfer kinase activity; structural constituent of cell wall	cell morphogenesis involved in differentiation; trichoblast differentiation; unidimensional cell growth; cell wall organization
AT2G25090	CBL-interacting protein kinase 16 (CIPK16)	0.000202641	down	2.48289		ATP binding; protein serine/threonine kinase activity	protein phosphorylation; hyperosmotic salinity response; sodium ion transport; signal transduction
AT3G03500	TatD related DNase	0.00543987	down	2.47934	nucleus	endodeoxyribonuclease activity, producing 5'-phosphomonoesters; hydrolase activity, acting on ester bonds
AT2G32610	cellulose synthase-like B1 (CSLB01)	0.0017255	down	2.47292	Golgi membrane; integral component of membrane; trans-Golgi network; Golgi apparatus; membrane; plasma membrane	cellulose synthase activity; transferase activity, transferring glycosyl groups; cellulose synthase (UDP-forming) activity	plant-type primary cell wall biogenesis; cell wall organization; cellulose biosynthetic process
AT1G70500	Pectin lyase-like superfamily protein	0.0045864	down	2.4717	chloroplast; extracellular region	polygalacturonase activity; lyase activity	cell wall organization; carbohydrate metabolic process
AT1G57990	purine permease 18 (PUP18)	8.75313e-12	down	2.46656	plasma membrane; chloroplast; integral component of membrane; membrane	purine nucleobase transmembrane transporter activity	purine nucleobase transport
AT1G14370	protein kinase 2A (APK2A)	1.97391e-09	down	2.46599	plasma membrane; nucleus	Tat protein binding; protein serine/threonine kinase activity; ATP binding	protein phosphorylation; defense response
AT1G73805	Calmodulin binding protein-like	4.99219e-05	down	2.46445	nucleus	DNA-binding transcription factor activity; sequence-specific DNA binding	rdefense response; regulation of transcription, DNA-templated; defense response to bacterium; response to UV-B
AT3G23550	MATE efflux family protein	1.63351e-05	down	2.45602	integral component of membrane; plasma membrane	antiporter activity	defense response to other organism; drug transmembrane transport; defense response to oomycetes
AT1G03400	2-oxoglutarate (2OG) and Fe(II)-dependent oxygenase superfamily protein	1.97198e-14	down	2.44063	integral component of membrane; cytoplasm	oxidoreductase activity	oxidation-reduction process
AT3G21720	isocitrate lyase (ICL)	0.00660588	down	2.43699	cytoplasm; glyoxysome	isocitrate lyase activity; metal ion binding	glyoxylate cycle; tricarboxylic acid cycle
AT4G17970	aluminum-activated, malate transporter 12 (ALMT12)	4.64374e-06	down	2.43253	vacuole membrane; integral component of membrane; endomembrane system; plasma membrane	anion transmembrane transporter activity	stomatal movement; sulfate transport; malate transport
AT3G26280	cytochrome P450, family 71, subfamily B, polypeptide 4 (CYP71B4)	7.32426e-05	down	2.42815	integral component of membrane; chloroplast; membrane	iron ion binding; oxidoreductase activity	oxidation-reduction process
AT2G05070	photosystem II light harvesting complex gene 2.2 (LHCB2.2)	6.29903e-17	down	2.42752	PSII associated light-harvesting complex II	metal ion binding; chlorophyll binding	regulation of stomatal closure; photosynthesis, light harvesting in photosystem II
AT5G47590	Heat shock protein HSP20/alpha crystallin family	1.04717e-07	down	2.42571	cytoplasm
AT3G28200	Peroxidase superfamily protein	1.16323e-30	down	2.4232	extracellular region; plant-type cell wall; cytosol	metal ion binding; protein binding; peroxidase activity; heme binding	hydrogen peroxide catabolic process; response to oxidative stress; oxidation-reduction process
AT5G24230	Lipase class 3-related protein	0.000258583	down	2.40875	nucleus	hydrolase activity	lipid metabolic process
AT5G65690	phosphoenolpyruvate carboxykinase 2 (PCK2).	1.26764e-05	down	2.4086	cytoplasm
AT3G23510	Cyclopropane-fatty-acyl-phospholipid synthase	2.5338e-08	down	2.40499	cytoplasm	oxidoreductase activity	oxidation-reduction process
AT2G27140	HSP20-like chaperones superfamily protein	0.000443268	down	2.40494	cytoplasm; membrane; integral component of membrane	molecular_function
AT1G61120	terpene synthase 04 (TPS04)	0.00380713	down	2.4033	chloroplast	(E,E)-geranyllinalool synthase activity; terpene synthase activity; magnesium ion binding	diterpenoid biosynthetic process
AT4G33010	glycine decarboxylase P-protein 1 (GLDP1)	2.02493e-28	down	2.40261	glycine cleavage complex; chloroplast envelope	protein binding; glycine dehydrogenase (decarboxylating) activity	glycine catabolic process
AT4G13300	terpenoid synthase 13 (TPS13)	0.000972195	down	2.39709	chloroplast; cytoplasm	(Z)-gamma-bisabolene synthase activity; terpene synthase activity; magnesium ion binding; cyclase activity	sesquiterpene biosynthetic process; response to wounding; farnesyl diphosphate metabolic process; sesquiterpenoid biosynthetic process
AT1G22690	Gibberellin-regulated family protein	1.57805e-19	down	2.39474	extracellular region	molecular_function	gibberellic acid mediated signaling pathway
AT3G13610	2-oxoglutarate (2OG) and Fe(II)-dependent oxygenase superfamily protein	4.39337e-10	down	2.37293	cytoplasm	metal ion binding; dioxygenase activity	response to iron ion starvation; oxidation-reduction process; hydrogen peroxide-mediated programmed cell death
AT2G43590	Chitinase family protein	0.00320744	down	2.37021	secretory vesicle; extracellular region	chitin binding; chitinase activity; polysaccharide binding	chitin catabolic process; polysaccharide catabolic process; cell wall macromolecule catabolic process; defense response
AT4G11850	phospholipase D gamma 1 (PLDGAMMA1)	2.65763e-10	down	2.36905	cytoplasm; plasma membrane; cytosol	phosphatidylinositol-4,5-bisphosphate binding	embryo development ending in seed dormancy; membrane lipid metabolic process
AT1G75220	Major facilitator superfamily protein	2.84968e-17	down	2.36787	integral component of plasma membrane; plant-type vacuole membrane; Golgi apparatus; vacuolar membrane; mitochondrion	carbohydrate:proton symporter activity; carbohydrate transmembrane transporter activity	positive regulation of seed germination; glucose homeostasis
AT4G25480	dehydration response element B1A (DREB1A)	1.02149e-12	down	2.36224	nucleus	protein binding; DNA-binding transcription factor activity; DNA binding	response to water deprivation; response to cold; regulation of transcription, DNA-templated; cold acclimation
AT1G75880	SGNH hydrolase-type esterase superfamily protein	7.73691e-11	down	2.35592	extracellular region	lipase activity; transferase activity, transferring acyl groups	lipid catabolic process
AT5G65080	MADS AFFECTING FLOWERING 5 (MAF5)	1.35221e-08	down	2.35446	nucleus	DNA-binding transcription factor activity	negative regulation of flower development; vernalization response
AT1G49570	Peroxidase superfamily protein	0.00424661	down	2.35237	extracellular region	peroxidase activity; metal ion binding; heme binding	hydrogen peroxide catabolic process; oxidation-reduction process; response to oxidative stress
AT1G49230	RING/U-box superfamily protein	1.71211e-07	down	2.35182	integral component of membrane	metal ion binding; transferase activity	protein ubiquitination
AT4G17090	chloroplast beta-amylase (CT-BMY)	1.70363e-24	down	2.35033	chloroplast stroma; extracellular region; cytosol	amylopectin maltohydrolase activity; beta-amylase activity	starch catabolic process; response to cold; maltose biosynthetic process
AT1G65310	xyloglucan endotransglucosylase/hydrolase 17 (XTH17)	2.06783e-07	down	2.3472	cell wall; apoplast; extracellular region; plasma membrane	hydrolase activity, hydrolyzing O-glycosyl compounds; xyloglucan:xyloglucosyl transferase activity	cell wall organization; xyloglucan metabolic process; cell wall biogenesis
AT1G53830	pectin methylesterase 2 (PME2)	0.00263463	down	2.34577	extracellular region; plant-type cell wall	aspartyl esterase activity; pectinesterase inhibitor activity; pectinesterase activity	cell wall modification; pectin catabolic process
AT4G26690	Glycerophosphoryl diester phosphodiesterase-like protein involved in cell wall cellulose accumulation and pectin linking.	6.09172e-26	down	2.34352	plasma membrane; integral component of membrane; cytosol; cell wall	kinase activity; glycerophosphodiester phosphodiesterase activity	guard cell morphogenesis; root epidermal cell differentiation; trichome differentiation; root hair cell differentiation; lipid metabolic process
AT5G07440	glutamate dehydrogenase 2 (GDH2)	5.43653e-11	down	2.34221	vacuolar membrane; mitochondrion; plasma membrane; cytoplasm	ATP binding; glutamate dehydrogenase [NAD(P)+] activity	response to salt stress; cellular amino acid metabolic process; oxidation-reduction process; response to cadmium ion
AT1G08930	EARLY RESPONSE TO DEHYDRATION 6 (ERD6)	2.97947e-12	down	2.34112	mitochondrion; integral component of plasma membrane; endoplasmic reticulum	sugar transmembrane transporter activity	response to water deprivation; response to cold; response to salt stress; response to abscisic acid; response to chitin; carbohydrate transmembrane transport
AT5G40780	lysine histidine transporter 1 (LHT1)	7.25101e-07	down	2.33942	plastid; plasma membrane; cytoplasm; integral component of membrane	amino acid transmembrane transporter activity; symporter activity	amino acid transmembrane transport; amino acid import; response to karrikin
AT5G21930	P-type ATPase of Arabidopsis 2 (PAA2)	2.27274e-17	down	2.33908	chloroplast thylakoid membrane; chloroplast; integral component of membrane	ATP binding; ATPase-coupled cation transmembrane transporter activity	copper ion transport; metal ion transport; photosynthetic electron transport chain
AT2G29340	NAD-dependent epimerase/dehydratase family protein	9.53454e-07	down	2.33836	peroxisome; cytosol		oxidation-reduction process
AT1G77210	sugar transport protein 14 (STP14)	1.80211e-05	down	2.33171	chloroplast; integral component of membrane; plasma membrane	carbohydrate:proton symporter activity	carbohydrate transport; transmembrane transport
AT4G18170	WRKY DNA-binding protein 28 (WRKY28)	9.06983e-05	down	2.33018	nucleus	DNA-binding transcription factor activity; sequence-specific DNA binding	regulation of transcription, DNA-templated; regulation of cell fate specification
AT5G11520	aspartate aminotransferase 3 (ASP3)	1.99105e-08	down	2.32979	plastid; membrane; peroxisome; chloroplast; plasma membrane; cytosol	L-aspartate:2-oxoglutarate aminotransferase activity; pyridoxal phosphate binding	biosynthetic process; leaf senescence; nitrogen compound metabolic process
AT3G10740	alpha-L-arabinofuranosidase 1 (ASD1)	5.76146e-14	down	2.32703	plant-type cell wall; vacuole; secretory vesicle; extracellular region; apoplast	alpha-L-arabinofuranosidase activity; xylan 1,4-beta-xylosidase activity	xylan catabolic process; L-arabinose metabolic process
AT2G26080	glycine decarboxylase P-protein 2 (GLDP2)	2.38447e-08	down	2.32273	chloroplast envelope; cytosol; mitochondrion; vacuole; apoplast; glycine cleavage complex	glycine dehydrogenase (decarboxylating) activity; glycine binding; ATP binding; pyridoxal phosphate binding	oxidation-reduction process; glycine decarboxylation via glycine cleavage system
AT1G03680	thioredoxin M-type 1 (THM1)	2.75596e-33	down	2.3227	chloroplast stroma; chloroplast envelope; apoplast; thylakoid; cytoplasm	protein binding; oxidoreductase activity	oxidation-reduction process; response to cold
AT2G40750	WRKY DNA-binding protein 54 (WRKY54)	0.0020267	down	2.32039	nucleus	DNA-binding transcription factor activity	regulation of response to osmotic stress; regulation of jasmonic acid mediated signaling pathway; regulation of transcription, DNA-templated
AT3G24503	aldehyde dehydrogenase 2C4 (ALDH2C4)	1.52489e-10	down	2.3201	cytosol; cytoplasm	aldehyde dehydrogenase (NAD) activity	oxidation-reduction process; phenylpropanoid biosynthetic process
AT3G09220	laccase 7 (LAC7)	1.28868e-09	down	2.31726	extracellular region; apoplast	hydroquinone:oxygen oxidoreductase activity; copper ion binding; oxidoreductase activity	lignin catabolic process; oxidation-reduction process
AT4G14030	selenium-binding protein 1 (SBP1)	7.83738e-21	down	2.31422	cytosol; nucleus; plasmodesma	selenium binding	response to cadmium ion; response to hydrogen peroxide; sulfate assimilation; cellular response to selenium ion
AT5G06570	alpha/beta-Hydrolases superfamily protein	3.31893e-07	down	2.31341		hydrolase activity; methyl indole-3-acetate esterase activity
AT1G01580	ferric reduction oxidase 2 (FRO2)	0.000145664	down	2.31311	integral component of membrane; plasma membrane; nucleus	ferric-chelate reductase activity; oxidoreductase activity; metal ion binding	oxidation-reduction process; response to cytokinin; reductive iron assimilation; response to bacterium; iron ion homeostasis
AT4G37770	1-amino-cyclopropane-1-carboxylate synthase 8 (ACS8)	0.00993181	down	2.30869	cytoplasm	protein binding; 1-aminocyclopropane-1-carboxylate synthase activity; identical protein binding; pyridoxal phosphate binding	ethylene biosynthetic process; 1-aminocyclopropane-1-carboxylate biosynthetic process; fruit ripening
AT1G01750	actin depolymerizing factor 11 (ADF11)	0.00388619	down	2.30854	cytoplasm; actin cytoskeleton	actin binding	actin filament depolymerization
AT1G44130	Eukaryotic aspartyl protease family protein	0.00955528	down	2.30146	plant-type cell wall; Golgi apparatus; extracellular region	aspartic-type endopeptidase activity	protein catabolic process; proteolysis
AT1G72680	cinnamyl-alcohol dehydrogenase (CAD1)	2.54189e-11	down	2.3009	cytosol; chloroplast	zinc ion binding; oxidoreductase activity	oxidation-reduction process; lignin biosynthetic process
AT2G01610	Plant invertase/pectin methylesterase inhibitor superfamily protein	0.000515098	up	2.02261	extracellular region	enzyme inhibitor activity	negative regulation of catalytic activity
AT2G16770	bZIP23	2.06733e-05	up	2.0235	nucleus	DNA-binding transcription factor activity; DNA binding; protein binding	regulation of transcription, DNA-templated; cellular response to zinc ion; response to zinc ion
AT3G23670	KINESIN-12B	3.6835e-05	up	2.02496	microtubule; phragmoplast; kinesin complex	ATP-dependent microtubule motor activity, plus-end-directed	phragmoplast microtubule organization
AT3G06680	Ribosomal L29e protein family	2.97488e-05	up	2.02644	cytosolic large ribosomal subunit; cytoplasm	structural constituent of ribosome	translation; cytoplasmic translation
AT1G04760	vesicle-associated membrane protein 726 (VAMP726)	0.0069614	up	2.03214	SNARE complex; early endosome membrane; plasma membrane	SNARE binding; SNAP receptor activity	protein transport; exocytosis; vesicle fusion
AT4G15950	NRPD4	0.00014064	up	2.03351	RNA polymerase IV complex; RNA polymerase V complex; nucleus	DNA-directed 5'-3' RNA polymerase activity	DNA methylation on cytosine within a CHH sequence; production of siRNA involved in RNA interference; RNA interference
AT4G34650	squalene synthase 2 (SQS2)	0.000108929	up	2.03392	integral component of membrane; endoplasmic reticulum membrane	farnesyl-diphosphate farnesyltransferase activity; squalene synthase activity	ergosterol biosynthetic process; sterol biosynthetic process; farnesyl diphosphate metabolic process
AT4G27940	manganese tracking factor for mitochondrial SOD2 (MTM1)	5.14046e-08	up	2.03649	mitochondrion	metallochaperone activity	response to paraquat
AT4G36430	Peroxidase superfamily protein	5.78424e-06	up	2.03811	cell wall; extracellular region	peroxidase activity; heme binding	oxidation-reduction process
AT4G21270	kinesin 1 (ATK1)	1.00786e-05	up	2.04261	condensed chromosome kinetochore; nucleus	ATP-dependent microtubule motor activity, minus-end-directed	cell division; spindle assembly; anastral spindle assembly involved in male meiosis; microtubule-based movement
AT3G57830	Leucine-rich repeat protein kinase family protein	8.46368e-05	up	2.04415	extracellular region; integral component of membrane; plasma membrane	protein binding; protein kinase activity; kinase activity; ATP binding	phosphorylation; protein phosphorylation
AT3G54820	plasma membrane intrinsic protein 2;5 (PIP2;5)	1.9885e-08	up	2.04793	plasma membrane; vacuole; integral component of membrane; plasmodesma	protein binding; water channel activity	water transport; transmembrane transport; response to water deprivation
AT2G43800	Actin-binding FH2 (formin homology 2) family protein	2.61398e-06	up	2.04828	integral component of membrane; plasma membrane; plasmodesma	actin binding	barbed-end actin filament capping; plasmodesmata-mediated intercellular transport
AT3G60530	GATA transcription factor 4 (GATA4).	1.66159e-09	up	2.04953	nucleus	DNA-binding transcription factor activity	response to light stimulus; positive regulation of transcription, DNA-templated
AT1G01690	putative recombination initiation defects 3 (PRD3)	0.000575938	up	2.05186	nucleus	molecular_function	meiotic DNA double-strand break formation; chiasma assembly; embryo sac development; pollen development; microsporogenesis
AT3G60220	TOXICOS EN LEVADURA 4 (ATL4)	0.00672664	up	2.06337	integral component of membrane; nucleus	ubiquitin-protein transferase activity; ubiquitin protein ligase binding; metal ion binding	protein ubiquitination
AT5G54190	protochlorophyllide oxidoreductase A (PORA)	0.00522477	up	2.06636	chloroplast; chloroplast thylakoid; chloroplast envelope	protochlorophyllide reductase activity; protein binding	chlorophyll biosynthetic process; skotomorphogenesis; photomorphogenesis
AT4G11990	Cell cycle regulated microtubule associated protein	0.0058866	up	2.06846	microtubule; nucleus; spindle	molecular_function	activation of protein kinase activity; regulation of mitotic spindle organization
AT4G10630	Glutaredoxin family protein	0.00871854	up	2.0685	nucleus	electron transfer activity; protein disulfide oxidoreductase activity	cell redox homeostasis
AT3G05600	alpha/beta-Hydrolases superfamily protein	0.000106118	up	2.07233	cytosol	epoxide hydrolase activity; hydrolase activity	cutin biosynthetic process
AT4G35620	Cyclin B2;2 (CYCB2;2)	0.0010803	up	2.07294	nucleus; cyclin-dependent protein kinase holoenzyme complex; centrosome; cytoplasm	cyclin-dependent protein serine/threonine kinase regulator activity	mitotic cell cycle phase transition; cell division
AT5G18790	Ribosomal protein L33 family protein	0.00153468	up	2.07375	mitochondrion		translation
AT2G36570	Leucine-rich repeat protein kinase family protein	1.33356e-07	up	2.07427	plasma membrane; integral component of membrane	ATP binding; protein kinase activity; kinase activity	protein phosphorylation; plant-type secondary cell wall biogenesis
AT1G53170	ethylene response factor 8 (ERF8)	1.95346e-05	up	2.07613	nucleus; intracellular	protein binding; DNA-binding transcription factor activity; DNA binding	regulation of transcription, DNA-templated; ethylene-activated signaling pathway
AT3G17360	phragmoplast orienting kinesin 1 (POK1)	1.84626e-06	up	2.08024	microtubule; kinesin complex; phragmoplast	ATP binding; microtubule motor activity; ATPase activity	mitotic cytokinesis; microtubule-based movement; cytokinesis
AT3G53190	Pectin lyase-like superfamily protein	4.21874e-07	up	2.08405	anchored component of membrane; extracellular region	lyase activity; pectate lyase activity; metal ion binding	pectin catabolic process
AT1G02065	squamosa promoter binding protein-like 8 (SPL8)	0.000353127	up	2.08571	nucleus; cytoplasm	DNA binding; metal ion binding	megasporogenesis; anther development; microsporogenesis; cell differentiation
AT3G19050	phragmoplast orienting kinesin 2 (POK2)	2.18025e-07	up	2.0864	kinesin complex; microtubule; phragmoplast; cytoplasm; cell division site	microtubule binding; microtubule motor activity	cytokinesis by cell plate formation; mitotic cytokinesis
AT2G27840	histone deacetylase 4 (HDA4)	1.84492e-14	up	2.08705	nucleolus; nucleus	histone deacetylase activity; hydrolase activity	seed dormancy process; production of siRNA involved in RNA interference; chromatin organization
AT1G06080	delta 9 desaturase 1 (ADS1)	4.545e-05	up	2.08797	endoplasmic reticulum membrane; integral component of membrane; mitochondrion	oxidoreductase activity; 16:0 monogalactosyldiacylglycerol desaturase activity	fatty acid biosynthetic process; very long-chain fatty acid biosynthetic process; oxidation-reduction process; unsaturated fatty acid biosynthetic process
AT3G28455	CLAVATA3/ESR-RELATED 25 (CLE25)	0.00367139	up	2.0881	apoplast; mitochondrion; extracellular space	receptor serine/threonine kinase binding	positive regulation of response to water deprivation; positive regulation of abscisic acid biosynthetic process; multicellular organism development
AT3G44590	60S acidic ribosomal protein family	1.16532e-06	up	2.08864	cytosol; cytosolic ribosome; secretory vesicle; nucleus		translational elongation
AT4G16700	phosphatidylserine decarboxylase 1 (PSD1)	0.00369557	up	2.08865	mitochondrion	phosphatidylserine decarboxylase activity	phosphatidylethanolamine biosynthetic process; phospholipid biosynthetic process
AT1G67820	Protein phosphatase 2C family protein	6.24452e-05	up	2.09194	chloroplast	protein serine/threonine phosphatase activity	protein dephosphorylation
AT3G20150	Kinesin motor family protein	7.34829e-06	up	2.09374	kinesin complex; microtubule; chloroplast	ATP-dependent microtubule motor activity, plus-end-directed; microtubule motor activity	microtubule-based movement
AT5G07030	Eukaryotic aspartyl protease family protein	1.63319e-12	up	2.09768	extracellular region; cell wall	aspartic-type endopeptidase activity	protein catabolic process; proteolysis
AT4G38070	basic helix-loop-helix (bHLH) DNA-binding superfamily protein	0.00105042	up	2.09874	mitochondrion; nucleus	DNA-binding transcription factor activity
AT5G59220	highly ABA-induced PP2C gene 1 (HAI1)	0.0063775	up	2.10209	nucleus; cis-Golgi network membrane; cytosol; chloroplast; Golgi apparatus	protein serine/threonine phosphatase activity	response to water deprivation; negative regulation of abscisic acid-activated signaling pathway; response to abscisic acid; chloroplast organization
AT4G04610	APS reductase 1 (APR1)	5.11765e-06	up	2.10361	chloroplast stroma; chloroplast; plastid	4 iron, 4 sulfur cluster binding; adenylyl-sulfate reductase activity; metal ion binding; adenylyl-sulfate reductase (glutathione) activity	cell redox homeostasis; sulfate assimilation; cysteine biosynthetic process; sulfate reduction; oxidation-reduction process
AT1G44110	Cyclin A1;1 (CYCA1;1)	0.000313116	up	2.10793	cytoplasm; cyclin-dependent protein kinase holoenzyme complex; nucleus	cyclin-dependent protein serine/threonine kinase regulator activity	mitotic cell cycle phase transition; response to cyclopentenone; cell division
AT2G27970	CDK-subunit 2 (CKS2)	1.19547e-07	up	2.10808	cyclin-dependent protein kinase holoenzyme complex; nucleus	cyclin-dependent protein serine/threonine kinase activator activity	cell cycle; cell division; regulation of mitotic cell cycle
AT5G43990	SUVR2	9.04002e-06	up	2.10812	chloroplast; chromosome; nucleus; nucleolus	histone-lysine N-methyltransferase activity; protein binding; zinc ion binding	RNA-directed DNA methylation; histone lysine methylation
AT1G60270	beta glucosidase 6 (BGLU6)	1.19539e-06	up	2.10918	nucleus; extracellular region	beta-glucosidase activity	carbohydrate metabolic process
AT3G10310	P-loop nucleoside triphosphate hydrolases superfamily protein with CH (Calponin Homology) domain	1.49743e-07	up	2.11857	microtubule; kinesin complex; mitochondrion	ATPase activity; microtubule motor activity; microtubule binding	microtubule-based movement
AT3G46950	Mitochondrial transcription termination factor family protein	0.000710502	up	2.12329	mitochondrion; chloroplast	double-stranded DNA binding	regulation of transcription, DNA-templated; developmental process; chloroplast organization
AT5G56010	heat shock protein 81-3 (HSP81-3)	2.43552e-07	up	2.12534	perinuclear region of cytoplasm; plasma membrane; cytosol; secretory vesicle; protein-containing complex; plastid; cytoplasm; cell surface; Golgi apparatus	ATP binding; unfolded protein binding; protein binding	response to heat; chaperone-mediated protein complex assembly; innate immune response; protein stabilization; cellular response to calcium ion; protein folding
AT2G32765	small ubiquitinrelated modifier 5 (SUMO5)	0.00460616	up	2.12801	nucleus; cytoplasm	protein tag; ubiquitin-like protein ligase binding	protein sumoylation
AT5G10390	Histone superfamily protein	3.98745e-06	up	2.12929	nucleus; plasma membrane
AT3G51930	Transducin/WD40 repeat-like superfamily protein	0.000132018	up	2.13205	Cul4-RING E3 ubiquitin ligase complex; nucleus
AT5G19730	Pectin lyase-like superfamily protein	1.38184e-05	up	2.13363	chloroplast; cytoplasm; cell wall; extracellular region	pectinesterase activity; aspartyl esterase activity	pectin catabolic process; cell wall modification
AT1G65370	TRAF-like family protein	1.11949e-05	up	2.13599	nucleus	molecular_function	biological_process
AT5G20860	Plant invertase/pectin methylesterase inhibitor superfamily	0.00628533	up	2.13722	extracellular region; cell wall	enzyme inhibitor activity; aspartyl esterase activity; pectinesterase inhibitor activity	cell wall modification; pectin catabolic process
AT5G60930	P-loop containing nucleoside triphosphate hydrolases superfamily protein	6.5196e-08	up	2.13892	kinesin complex; microtubule; nucleus; plasmodesma	ATPase activity; microtubule motor activity; microtubule binding	mitotic spindle organization; microtubule-based movement
AT5G05640	nucleoprotein-related	0.00116794	up	2.14332	membrane	molecular_function	biological_process
AT3G48900	single-stranded DNA endonuclease family protein	0.00063646	up	2.14357	integral component of membrane; nucleus	flap endonuclease activity; 5'-flap endonuclease activity; crossover junction endodeoxyribonuclease activity; 5'-3' exodeoxyribonuclease activity	DNA repair; DNA metabolic process; nucleic acid phosphodiester bond hydrolysis
AT1G51460	ABC-2 type transporter family protein	0.000820597	up	2.14451	integral component of membrane; plasma membrane; plasmodesma	ATPase-coupled transmembrane transporter activity	response to salt stress; transmembrane transport; petal epidermis patterning; cutin transport
AT5G17800	MYB domain protein 56 (MYB56)	6.79928e-05	up	2.14574	nucleus; cytosol	DNA-binding transcription factor activity	negative regulation of long-day photoperiodism, flowering; quiescent center organization; integument development; brassinosteroid mediated signaling pathway; regulation of seed growth; positive regulation of transcription, DNA-templated; negative regulation of cell division; endothelial cell proliferation
AT3G44750	histone deacetylase 3 (HDA3)	8.24175e-12	up	2.14924	nucleolus; nucleus	histone deacetylase activity; nucleic acid binding; metal ion binding; protein binding	seed dormancy process; DNA mediated transformation; root development; negative regulation of transcription, DNA-templated; polarity specification of adaxial/abaxial axis
AT1G80720	Mitochondrial glycoprotein family protein	0.00133996	up	2.15329	mitochondrion	molecular_function	biological_process
AT3G11520	CYCLIN B1;3 (CYCB1;3)	0.000165389	up	2.15667	nucleus; cyclin-dependent protein kinase holoenzyme complex; cytoplasm; integral component of membrane	protein binding; cyclin-dependent protein serine/threonine kinase regulator activity; protein kinase activity; protein kinase binding	regulation of cyclin-dependent protein serine/threonine kinase activity; mitotic cell cycle phase transition; cell division; response to cyclopentenone
AT1G02730	cellulose synthase-like D5 (CSLD5)	2.81949e-06	up	2.15815	trans-Golgi network; plasma membrane	cellulose synthase (UDP-forming) activity; glucosyltransferase activity	cellulose biosynthetic process; cell plate assembly; cell wall biogenesis; shoot system development; plant-type primary cell wall biogenesis; response to cyclopentenone; response to water deprivation; response to salt stress; response to osmotic stress; cell wall organization
AT5G55450	Bifunctional inhibitor/lipid-transfer protein/seed storage 2S albumin superfamily protein	7.50502e-08	up	2.1599	extracellular region	fatty acid binding	systemic acquired resistance; response to other organism
AT4G22860	Cell cycle regulated microtubule associated protein	5.51965e-06	up	2.16219	spindle; microtubule; nucleus; mitochondrion	molecular_function	activation of protein kinase activity; regulation of mitotic spindle organization
AT3G56100	meristematic receptor-like kinase (MRLK)	0.0011679	up	2.16516	membrane; chloroplast; plasma membrane	protein kinase activity
AT5G33300	chromosome-associated kinesin-related	2.75906e-05	up	2.16713	cytoplasm	microtubule motor activity	microtubule-based movement
AT1G15570	CYCLIN A2;3 (CYCA2;3)	8.03746e-08	up	2.16894	nucleus; cyclin-dependent protein kinase holoenzyme complex; cytoplasm	protein kinase activity; protein binding; protein kinase binding; cyclin-dependent protein serine/threonine kinase regulator activity	lateral root formation; regulation of cyclin-dependent protein serine/threonine kinase activity; regulation of G2/M transition of mitotic cell cycle; cell division
AT5G25475	AP2/B3-like transcriptional factor family protein	8.59248e-05	up	2.17422	nucleus; integral component of membrane	DNA binding
AT5G67460	O-Glycosyl hydrolases family 17 protein	3.27351e-05	up	2.176	extracellular region; anchored component of plasma membrane	hydrolase activity, hydrolyzing O-glycosyl compounds	carbohydrate metabolic process
AT4G37490	CYCLIN B1;1 (CYCB1;1)	0.000328386	up	2.1794	nucleus; cyclin-dependent protein kinase holoenzyme complex; cytoplasm	cyclin-dependent protein serine/threonine kinase regulator activity	regulation of cyclin-dependent protein serine/threonine kinase activity; mitotic cell cycle phase transition
AT3G56020	Ribosomal protein L41 family	9.27077e-07	up	2.18057	cytosolic large ribosomal subunit; ribosome	structural constituent of ribosome	translation
AT1G04770	Tetratricopeptide repeat (TPR)-like superfamily protein	1.65621e-06	up	2.18513			chloroplast organization; regulation of glucosinolate biosynthetic process
AT4G25630	fibrillarin 2 (FIB2)	4.60594e-08	up	2.18671	box C/D snoRNP complex; nucleolus; Cajal body; mediator complex; small-subunit processome; nucleus; cytosol	rRNA methyltransferase activity; snoRNA binding; RNA binding; ribonuclease activity; histone-glutamine methyltransferase activity	box C/D snoRNA 3'-end processing; histone glutamine methylation; rRNA processing; RNA methylation; rRNA methylation
AT1G26100	Cytochrome b561/ferric reductase transmembrane protein family	3.60333e-05	up	2.20029	integral component of membrane	oxidoreductase activity; metal ion binding	oxidation-reduction process
AT3G04030	Homeodomain-like superfamily protein	1.79579e-06	up	2.20351	mitochondrion; nucleus	DNA binding; DNA-binding transcription factor activity	regulation of transcription, DNA-templated
AT5G12280	SWAP (Suppressor-of-White-APricot)/surp RNA-binding domain-containing protein	0.00193039	up	2.2055	catalytic step 2 spliceosome; mitochondrion; U2-type prespliceosome; U2 snRNP; nucleus	RNA binding	RNA processing
AT2G37390	Chloroplast-targeted copper chaperone protein	0.00406765	up	2.2065		metal ion binding	metal ion transport
AT3G12170	Chaperone DnaJ-domain superfamily protein	0.000987317	up	2.20724	cytoplasm
AT5G10100	Haloacid dehalogenase-like hydrolase (HAD) superfamily protein	6.04697e-05	up	2.20742	chloroplast; cytoplasm
AT2G23060	Acyl-CoA N-acyltransferases (NAT) superfamily protein	0.00912346	up	2.21697	nucleus	transferring acyl groups other than amino-acyl groups
AT5G48360	Actin-binding FH2 (formin homology 2) family protein	9.32985e-08	up	2.22416	chloroplast; integral component of membrane; plasmodesma	actin binding
AT3G23890	topoisomerase II (TOPII)	1.4695e-06	up	2.2311	nucleus; DNA topoisomerase complex (ATP-hydrolyzing); chloroplast	DNA topoisomerase type II (ATP-hydrolyzing) activity; DNA topoisomerase activity; metal ion binding	sister chromatid segregation; DNA topological change; mitotic DNA integrity checkpoint; resolution of meiotic recombination intermediates; chromosome segregation
AT3G54560	histone H2A 11 (HTA11)	9.24252e-08	up	2.23258	nuclear chromatin; nucleosome; nucleus	protein heterodimerization activity; DNA binding; protein binding	detection of temperature stimulus; regulation of DNA methylation; negative regulation of transcription, DNA-templated; defense response to bacterium; flower development; response to osmotic stress; chromatin organization
AT3G16870	GATA transcription factor 17 (GATA17)	1.57498e-05	up	2.23291	nucleus	zinc ion binding; DNA-binding transcription factor activity	regulation of transcription, DNA-templated
AT1G50490	ubiquitin-conjugating enzyme 20 (UBC20)	6.3836e-09	up	2.23749	nucleus	ubiquitin conjugating enzyme activity; ATP binding	anaphase-promoting complex-dependent catabolic process; protein ubiquitination
AT3G12145	FLOR1 (FLR1)	3.28564e-05	up	2.24326	extracellular region	transcription factor binding	regulation of timing of transition from vegetative to reproductive phase
AT5G23910	ATP binding microtubule motor family protein	2.86309e-06	up	2.24573	nucleus; microtubule; kinesin complex	microtubule binding; ATPase activity; microtubule motor activity	microtubule-based movement
AT4G15910	drought-induced 21 (DI21)	1.27666e-25	up	2.24656	chloroplast; mitochondrion	molecular_function	response to abscisic acid; response to water deprivation; cold acclimation; response to cold
AT2G37420	ATP binding microtubule motor family protein	7.00712e-08	up	2.24914	kinesin complex; microtubule; spindle; cytoplasm	ATP-dependent microtubule motor activity, plus-end-directed; microtubule motor activity	microtubule-based movement
AT4G24010	cellulose synthase like G1 (CSLG1)	0.00058751	up	2.24988	trans-Golgi network; plasma membrane	cellulose synthase (UDP-forming) activity; transferase activity, transferring glycosyl groups	cell wall organization; cellulose biosynthetic process; plant-type primary cell wall biogenesis
AT1G14200	RING/U-box superfamily protein	0.00838017	up	2.25092	nucleus; cytoplasm	ubiquitin protein ligase activity	protein ubiquitination
AT4G03100	Rho GTPase activating protein with PAK-box/P21-Rho-binding domain	2.20996e-07	up	2.25874	cytoplasm
AT2G40205	Ribosomal protein L41 family	0.000839256	up	2.26345	cytosolic large ribosomal subunit
AT5G07720	Galactosyl transferase GMA12/MNN10 family protein	0.00461382	up	2.26378	integral component of membrane; Golgi membrane; Golgi apparatus; trans-Golgi network; endosome	transferase activity, transferring glycosyl groups; xyloglucan 6-xylosyltransferase activity; protein binding	xyloglucan metabolic process; xyloglucan biosynthetic process
AT5G49350	Glycine-rich protein family	0.00453014	up	2.26708	chloroplast	molecular_function	biological_process
AT1G48390	RNI-like superfamily protein	0.00832115	up	2.26769	nucleus	molecular_function	biological_process
AT3G17680	Kinase interacting (KIP1-like) family protein	7.11423e-05	up	2.26926	chloroplast
AT1G55200	Protein kinase protein with adenine nucleotide alpha hydrolases-like domain	7.95087e-05	up	2.27576	plasma membrane; nucleus	hydrolase activity; transmembrane receptor protein serine/threonine kinase activity; ATP binding	protein phosphorylation
AT5G43020	Leucine-rich repeat protein kinase family protein	1.14606e-09	up	2.28625	integral component of membrane; chloroplast	ATP binding; kinase activity; protein kinase activity	phosphorylation; protein phosphorylation
AT4G16141	GATA type zinc finger transcription factor family protein	9.15368e-11	up	2.28938	nucleus	zinc ion binding; sequence-specific DNA binding	regulation of transcription, DNA-templated
AT2G41340	RNA polymerase II fifth largest subunit, D (RPB5D)	4.78078e-08	up	2.2902	nucleus; RNA polymerase II complex	RNA polymerase II activity	transcription, DNA-templated
AT3G49950	GRAS family transcription factor	0.00669373	up	2.29092	nucleus	protein binding; DNA-binding transcription factor activity; sequence-specific DNA binding	regulation of transcription, DNA-templated
AT1G16220	Protein phosphatase 2C family protein	1.93923e-05	up	2.29326	plasma membrane	magnesium-dependent protein serine/threonine phosphatase activity	protein dephosphorylation
AT1G10560	plant U-box 18 (PUB18)	1.70136e-06	up	2.30645	membrane; cytoplasm; nucleus; endomembrane system	ubiquitin-protein transferase activity; ubiquitin protein ligase activity; protein binding	regulation of stomatal movement; protein ubiquitination; regulation of seed germination; regulation of abscisic acid-activated signaling pathway
AT5G41690	RNA-binding (RRM/RBD/RNP motifs) family protein	0.00510329	up	2.30804	nucleus	mRNA binding	mRNA splicing, via spliceosome
AT1G21790	TRAM, LAG1 and CLN8 (TLC) lipid-sensing domain containing protein	9.15279e-13	up	2.31243	mitochondrion	molecular_function	biological_process
AT2G37210	lysine decarboxylase family protein	0.00491861	up	2.31422	cytosol; nucleus; chloroplast	hydrolase activity, hydrolyzing N-glycosyl compounds; hydrolase activity	cytokinin biosynthetic process
ATCG00810	ribosomal protein L22 (RPL22)	0.000245284	up	2.31468	chloroplast envelope; plastid large ribosomal subunit	structural constituent of ribosome	translation; ribosome assembly
AT3G25980	MITOTIC ARREST-DEFICIENT 2 (MAD2)	9.51566e-08	up	2.31877	kinetochore; kinetochore microtubule; condensed chromosome kinetochore; cytoplasm; nucleus; nucleoplasm; spindle microtubule; chromocenter; nuclear envelope	protein binding; DNA binding	mitotic spindle assembly checkpoint; cell division; regulation of mitotic cell cycle
AT5G11510	myb domain protein 3r-4 (MYB3R-4)	4.40753e-11	up	2.33304	nucleus	DNA-binding transcription factor activity	negative regulation of cellular response to caffeine; positive regulation of transcription, DNA-templated; regulation of cytokinesis; response to fungus; response to salicylic acid; regulation of transcription, DNA-templated; response to parasitic fungus; regulation of DNA endoreduplication
AT1G01520	Homeodomain-like superfamily protein	8.02402e-05	up	2.34027	nucleus	DNA binding; DNA-binding transcription factor activity	response to salt stress
AT5G38150	plastid movement impaired 15 (PMI15)	0.0092261	up	2.35024	cytoplasm; cytosol; cell		chloroplast accumulation movement; response to blue light; chloroplast avoidance movement
AT1G08560	syntaxin of plants 111 (SYP111)	2.7704e-07	up	2.35247	cell plate; phragmoplast; SNARE complex; endomembrane system; plasmodesma; plasma membrane; integral component of membrane	SNAP receptor activity; SNARE binding	vesicle docking; intracellular protein transport; exocytosis; cell division; cell cycle; vesicle fusion; response to cyclopentenone; membrane fusion
AT2G38620	cyclin-dependent kinase B1;2 (CDKB1;2)	2.34479e-06	up	2.36047	nucleus; cyclin-dependent protein kinase holoenzyme complex	cyclin-dependent protein serine/threonine kinase activity; RNA polymerase II CTD heptapeptide repeat kinase activity; cyclin binding	protein phosphorylation; regulation of cell cycle; regulation of DNA endoreduplication; regulation of cell cycle G1/S phase transition; guard mother cell differentiation; regulation of stomatal complex patterning
AT5G39220	alpha/beta-Hydrolases superfamily protein	0.000409571	up	2.36974	chloroplast	hydrolase activity
AT2G24700	Transcriptional factor B3 family protein	0.0015347	up	2.36991	chloroplast
AT5G53660	growth-regulating factor 7 (GRF7)	0.00468736	up	2.37477	nucleus	ATP binding	regulation of transcription, DNA-templated; transcription, DNA-templated; leaf development; response to far red light; response to red light; response to karrikin
AT4G23800	HMG (high mobility group) box protein	4.18904e-12	up	2.37577	nucleus; condensed chromosome; condensed nuclear chromosome	DNA-binding transcription factor activity; DNA binding
AT4G14330	P-loop containing nucleoside triphosphate hydrolases superfamily protein	1.6417e-06	up	2.37771	phragmoplast; microtubule; kinesin complex; cell; chloroplast; intracellular; cytoplasm	ATP-dependent microtubule motor activity, plus-end-directed; microtubule motor activity	microtubule-based movement; vesicle transport along microtubule; plus-end directed microtubule sliding
AT1G33930	P-loop containing nucleoside triphosphate hydrolases superfamily protein	0.000557956	up	2.3941	mitochondrion	GTP binding
AT1G64210	Leucine-rich repeat protein kinase family protein	0.00406947	up	2.39796	plasma membrane; integral component of membrane; mitochondrion	protein kinase activity	protein phosphorylation
AT1G34245	EPIDERMAL PATTERNING FACTOR 2 (EPF2)	0.00276843	up	2.4154	extracellular region	protein kinase binding	guard cell differentiation; stomatal complex development; negative regulation of stomatal complex development; plant epidermis morphogenesis
AT4G24790	AAA-type ATPase family protein	0.000384723	up	2.41664	nucleus; DNA replication factor C complex	DNA clamp loader activity	DNA-dependent DNA replication
AT1G80370	Cyclin A2;4 (CYCA2;4)	1.50417e-06	up	2.42126	nucleus; cytoplasm; cyclin-dependent protein kinase holoenzyme complex	cyclin-dependent protein serine/threonine kinase regulator activity	regulation of cyclin-dependent protein serine/threonine kinase activity; stomatal complex development; mitotic cell cycle phase transition; cell division; regulation of G2/M transition of mitotic cell cycle
AT5G52300	LOW-TEMPERATURE-INDUCED 65 (LTI65)	8.98491e-06	up	2.4246	cytoplasm	molecular_function	response to water deprivation; abscisic acid-activated signaling pathway; response to abscisic acid; leaf senescence; response to cold; response to salt stress
AT4G01730	DHHC-type zinc finger family protein	1.52118e-07	up	2.44438	cytoplasmic vesicle membrane; Golgi apparatus; endoplasmic reticulum membrane; endoplasmic reticulum	protein-cysteine S-palmitoyltransferase activity	peptidyl-L-cysteine S-palmitoylation; protein targeting to membrane
AT2G25880	ataurora2 (AUR2)	1.29816e-06	up	2.46149	nucleus; spindle midzone; chromosome passenger complex	protein serine/threonine kinase activity; ATP binding; protein kinase activity; histone kinase activity (H3-S10 specific); histone serine kinase activity	protein phosphorylation; histone phosphorylation; histone H3-S10 phosphorylation; regulation of cytokinesis; mitotic spindle organization
AT2G18150	Peroxidase superfamily protein	1.71483e-07	up	2.46737	cell wall; extracellular region	metal ion binding; peroxidase activity; heme binding	hydrogen peroxide catabolic process; response to oxidative stress; oxidation-reduction process
AT5G26220	ChaC-like family protein	1.38451e-06	up	2.46942	cytoplasm	gamma-glutamylcyclotransferase activity	glutathione catabolic process; response to cadmium ion; response to lead ion
AT1G23000	Heavy metal transport/detoxification superfamily protein	1.28581e-06	up	2.47381	nucleus; extracellular region	metal ion binding	metal ion transport
AT2G23530	Zinc-finger domain of monoamine-oxidase A repressor R1	0.00368883	up	2.47778	nucleus	molecular_function	regulation of transcription, DNA-templated
AT1G80080	TOO MANY MOUTHS (TMM)	5.33508e-09	up	2.4932	plasma membrane; integral component of membrane	receptor serine/threonine kinase binding; protein binding; peptide binding	cellular response to abscisic acid stimulus; trichome morphogenesis; stomatal complex morphogenesis
AT3G02885	GAST1 protein homolog 5 (GASA5)	9.38376e-06	up	2.49913	plasmodesma; cell wall; extracellular region		response to salicylic acid; response to heat; gibberellic acid mediated signaling pathway; heat acclimation
AT4G31020	alpha/beta-Hydrolases superfamily protein	0.00179157	up	2.50188	extracellular region	hydrolase activity
AT1G62710	beta vacuolar processing enzyme (BETA-VPE)	8.39524e-19	up	2.52667	vacuole	cysteine-type endopeptidase activity	vacuolar protein processing; proteolysis involved in cellular protein catabolic process
AT4G23810	WRKY53	0.000115906	up	2.53006	chloroplast; nucleus	DNA-binding transcription factor activity	positive regulation of transcription, DNA-templated; defense response
AT3G55660	ROP (rho of plants) guanine nucleotide exchange factor 6 (ROPGEF6)	1.35046e-09	up	2.54641	nucleus	Rho guanyl-nucleotide exchange factor activity
AT2G30370	CHALLAH (CHAL)	0.000936175	up	2.55062	integral component of membrane; mitochondrion; extracellular region	molecular_function	negative regulation of stomatal complex development; guard cell differentiation; stomatal complex development
AT4G21590	endonuclease 3 (ENDO3)	0.00144931	up	2.5512	extracellular region	nucleic acid binding; endoribonuclease activity	DNA catabolic process; RNA phosphodiester bond hydrolysis, endonucleolytic
AT1G18370	HINKEL (HIK)	2.35686e-09	up	2.5521	phragmoplast; kinesin complex; nucleus; microtubule	microtubule motor activity; ATP binding; microtubule binding; ATPase activity	embryo sac cellularization; cytokinesis; gametophyte development; pollen development
AT5G47600	HSP20-like chaperones superfamily protein	0.00338468	up	2.56999	cytoplasm	molecular_function	biological_process
AT2G26760	Cyclin B1;4 (CYCB1;4)	1.11093e-07	up	2.57116	cyclin-dependent protein kinase holoenzyme complex; nucleus; cytoplasm	cyclin-dependent protein serine/threonine kinase regulator activity	mitotic cell cycle phase transition; cell division; regulation of cyclin-dependent protein serine/threonine kinase activity
AT5G08000	glucan endo-1,3-beta-glucosidase-like protein 3 (E13L3)	1.68432e-09	up	2.57307	anchored component of plasma membrane; plasmodesma	polysaccharide binding; (1->3)-beta-D-glucan binding	response to heat
AT1G51055	FBD-like domain family protein	0.00275224	up	2.57692	nucleus	molecular_function	biological_process
AT2G16850	plasma membrane intrinsic protein 2;8 (PIP2;8)	5.12406e-12	up	2.59493	plasmodesma; vacuole; integral component of membrane; cytoplasm; plasma membrane; membrane	water channel activity; protein binding	response to water deprivation; transmembrane transport; response to abscisic acid; water transport
AT4G33260	CDC20.2	8.20405e-09	up	2.59785	mitotic checkpoint complex; nucleus	anaphase-promoting complex binding; protein binding; ubiquitin-protein transferase activator activity; kinase binding	protein ubiquitination; positive regulation of ubiquitin protein ligase activity; cell cycle; cell division
AT3G06030	NPK1-related protein kinase 3 (NP3)	1.54398e-11	up	2.60154	apoplast; cytoplasm; microtubule; plasma membrane	protein serine/threonine kinase activity; ATP binding; MAP kinase kinase kinase activity	protein autophosphorylation; stress-activated protein kinase signaling cascade; cortical microtubule organization
AT4G17480	alpha/beta-Hydrolases superfamily protein	0.000364332	up	2.60337	chloroplast; extracellular region	palmitoyl hydrolase activity
AT5G45700	Haloacid dehalogenase-like hydrolase (HAD) superfamily protein	7.01462e-06	up	2.60491	mitochondrion	phosphoprotein phosphatase activity
AT5G44620	cytochrome P450, family 706, subfamily A, polypeptide 3 (CYP706A3)	0.000680769	up	2.60964	membrane; integral component of membrane	iron ion binding; oxidoreductase activity	oxidation-reduction process
AT2G28620	P-loop containing nucleoside triphosphate hydrolases superfamily protein	1.4768e-14	up	2.61212	kinesin complex; microtubule	ATP-dependent microtubule motor activity, plus-end-directed; microtubule motor activity; microtubule binding; ATPase activity	unidimensional cell growth; cytokinesis by cell plate formation; microtubule-based movement
AT4G01580	AP2/B3-like transcriptional factor family protein	4.34424e-08	up	2.6133	nucleus	DNA binding	regulation of transcription, DNA-templated
AT1G03780	targeting protein for XKLP2 (TPX2)	1.84787e-07	up	2.62215	nucleus; microtubule; chloroplast envelope	microtubule binding	spindle assembly
AT5G61880	Protein Transporter, Pam16	0.000158444	up	2.62726	TIM23 mitochondrial import inner membrane translocase complex; mitochondrion		protein import into mitochondrial matrix; negative regulation of defense response
AT1G69523	S-adenosyl-L-methionine-dependent methyltransferases superfamily protein	0.00113026	up	2.64235	chloroplast	methyltransferase activity	methylation
AT3G28500	60S acidic ribosomal protein family	0.00267066	up	2.64246	cytosolic ribosome; cytosol; cytoplasm; plasma membrane		translational elongation
AT5G48850	SULPHUR DEFICIENCY-INDUCED 1 (ATSDI1)	0.000183066	up	2.64289	nuclear transcriptional repressor complex; nucleus	protein binding	regulation of glucosinolate biosynthetic process; cellular response to sulfur starvation; regulation of sulfur utilization
ATCG01020	ribosomal protein L32 (RPL32)	1.33137e-05	up	2.66377	chloroplast; plastid large ribosomal subunit; plastid; large ribosomal subunit	structural constituent of ribosome	translation
AT3G23830	glycine-rich RNA-binding protein 4 (GRP4)	5.81809e-16	up	2.66713	mitochondrion; cytosol; ribonucleoprotein complex	mRNA binding; RNA binding; single-stranded DNA binding; double-stranded DNA binding	mitochondrial RNA modification; response to salt stress; response to water deprivation; response to osmotic stress; response to cold
AT5G64080	Bifunctional inhibitor/lipid-transfer protein/seed storage 2S albumin superfamily protein	4.37553e-14	up	2.67562	anchored component of plasma membrane; plastid	lipid binding	lipid transport
AT3G61490	Pectin lyase-like superfamily protein	6.84169e-09	up	2.67678	chloroplast
AT1G43800	Plant stearoyl-acyl-carrier-protein desaturase family protein	0.00209346	up	2.696	chloroplast; membrane; chloroplast stroma	acyl-[acyl-carrier-protein] desaturase activity; metal ion binding; stearoyl-[acp] desaturase activity	fatty acid metabolic process; fatty acid biosynthetic process; oxidation-reduction process
AT2G35310	Transcriptional factor B3 family protein	0.00084627	up	2.70385	nucleus	DNA binding	regulation of transcription, DNA-templated
AT5G42780	homeobox protein 27 (HB27)	0.000466614	up	2.72668	nucleus	DNA binding	regulation of transcription, DNA-templated
AT3G01330	DP-E2F-like protein 3 (DEL3)	8.01229e-08	up	2.73024	nucleus; RNA polymerase II transcription factor complex; cytoplasm	DNA-binding transcription factor activity	positive regulation of transcription by RNA polymerase II; cell cycle; negative regulation of transcription by RNA polymerase II; regulation of cell cycle
AT3G14890	phosphoesterase	1.30217e-17	up	2.75615	nucleoplasm; nucleus	polynucleotide 3'-phosphatase activity; nucleoside monophosphate kinase activity	DNA repair; DNA demethylation; DNA 3' dephosphorylation involved in DNA repair; nucleotide phosphorylation
AT1G02800	cellulase 2 (CEL2)	0.000357482	up	2.78786	extracellular region	cellulase activity	cellulose catabolic process; cell wall organization; response to nematode; pattern specification process
AT3G51740	inflorescence meristem receptor-like kinase 2 (IMK2)	1.87146e-24	up	2.79101	integral component of membrane; plasma membrane; plasmodesma; membrane; cell wall	protein kinase activity; ATP binding; kinase activity	protein phosphorylation
AT4G15210	beta-amylase 5 (BAM5)	0.000630747	up	2.79327	extracellular region; secretory vesicle; cytosol	beta-amylase activity; amylopectin maltohydrolase activity	starch catabolic process; polysaccharide catabolic process; response to herbivore
AT1G23410	Ribosomal protein S27a / Ubiquitin family protein	8.33147e-08	up	2.79886	cytosolic small ribosomal subunit; nucleus; cytoplasm; plasma membrane; plasmodesma; Golgi apparatus	metal ion binding; protein tag; ubiquitin protein ligase binding	protein ubiquitination; modification-dependent protein catabolic process; translation
AT4G33905	Peroxisomal membrane 22 kDa (Mpv17/PMP22) family protein	0.000206266	up	2.81268	cytoplasm; mitochondrion; integral component of membrane		biological_process
AT4G34760	SAUR-like auxin-responsive protein family	2.49823e-07	up	2.82848	mitochondrion	molecular_function	auxin-activated signaling pathway; regulation of growth
AT5G20630	germin 3 (GER3)	3.39101e-13	up	2.83125	extracellular region; extracellular matrix; cell wall; secretory vesicle; nucleus; apoplast; plastid	manganese ion binding; nutrient reservoir activity	peptidyl-cysteine S-nitrosylation; response to cold; response to cytokinin
AT5G58780	Undecaprenyl pyrophosphate synthetase family protein	1.73287e-07	up	2.84949	chloroplast stroma; chloroplast; endoplasmic reticulum	polyprenyltransferase activity; dehydrodolichyl diphosphate synthase activity; rubber cis-polyprenylcistransferase activity	response to cold; dolichol biosynthetic process; protein glycosylation; polyprenol biosynthetic process; plastid membrane organization
AT1G48100	Pectin lyase-like superfamily protein	9.68905e-14	up	2.8555	extracellular region; cell wall	polygalacturonase activity	plant-type cell wall modification involved in multidimensional cell growth; carbohydrate metabolic process
AT4G33270	CDC20.1	1.07986e-15	up	2.88159	mitotic checkpoint complex; nucleus	anaphase-promoting complex binding; ubiquitin-protein transferase activator activity; kinase binding	positive regulation of ubiquitin protein ligase activity; protein ubiquitination; cell cycle; cell division
AT1G09450	Protein kinase superfamily protein	4.45352e-09	up	2.90778	cytoplasm; perinuclear region of cytoplasm; nucleus; chromosome; cytoskeleton; phragmoplast	histone kinase activity (H3-T3 specific); histone kinase activity (H3-T11 specific); protein serine/threonine kinase activity	histone H3-T11 phosphorylation; histone H3-T3 phosphorylation; mitotic cell cycle; intracellular signal transduction
AT5G03870	Glutaredoxin family protein	1.1059e-05	up	2.91164	nucleus; plasmodesma	protein disulfide oxidoreductase activity; electron transfer activity	cell redox homeostasis
AT1G60590	Pectin lyase-like superfamily protein	3.04443e-06	up	2.93235	extracellular region	polygalacturonase activity; lyase activity	cell wall organization; carbohydrate metabolic process
AT3G06160	AP2/B3-like transcriptional factor family protein	1.86077e-05	up	2.93763	nucleus	DNA binding	regulation of transcription, DNA-templated
AT5G47500	Pectin lyase-like superfamily protein	2.47573e-14	up	2.94562	extracellular region; cell wall	aspartyl esterase activity; pectinesterase activity	pectin catabolic process; cell wall modification
AT1G07880	AtMPK13	2.04853e-07	up	3.02991	mitochondrion; nucleus; cytoplasm	ATP binding; MAP kinase activity; protein binding	signal transduction; intracellular signal transduction; lateral root formation; regulation of gene expression
AT2G24560	GDSL-like Lipase/Acylhydrolase family protein	1.48678e-12	up	3.17079	chloroplast; extracellular region	hydrolase activity, acting on ester bonds	lipid catabolic process
AT1G76310	CYCLIN B2;4 (CYCB2;4)	3.90195e-13	up	3.17326	cyclin-dependent protein kinase holoenzyme complex; nucleus; cytoplasm; centrosome	cyclin-dependent protein serine/threonine kinase regulator activity	cell division; mitotic cell cycle phase transition; regulation of cyclin-dependent protein serine/threonine kinase activity
AT3G08770	lipid transfer protein 6 (LTP6)	5.70969e-08	up	3.19979	extracellular region	lipid binding	lipid transport; response to water deprivation
AT1G06100	Fatty acid desaturase family protein	5.80806e-06	up	3.21651	endoplasmic reticulum membrane; integral component of membrane; mitochondrion	16:0 monogalactosyldiacylglycerol desaturase activity; oxidoreductase activity, acting on paired donors, with oxidation of a pair of donors resulting in the reduction of molecular oxygen to two molecules of water	unsaturated fatty acid biosynthetic process; regulation of transcription, DNA-templated; oxidation-reduction process
AT3G06590	basic helix-loop-helix (bHLH) DNA-binding superfamily protein	1.95915e-05	up	3.25545	nucleus	protein binding; DNA-binding transcription factor activity; protein dimerization activity	regulation of transcription, DNA-templated; response to salt stress; response to hydrogen peroxide; response to oxidative stress
AT2G45900	Phosphatidylinositol N-acetyglucosaminlytransferase subunit P-related	8.1729e-12	up	3.38167	nucleus; plasmodesma	transferase activity	response to gibberellin
AT3G63080	glutathione peroxidase 5 (GPX5)	9.99573e-24	up	3.50183	endomembrane system; chloroplast; plasma membrane; cytosol; endoplasmic reticulum	glutathione peroxidase activity; peroxidase activity	response to oxidative stress; embryo development ending in seed dormancy; oxidation-reduction process
AT2G17620	Cyclin B2;1 (CYCB2;1)	2.62601e-06	up	3.51082	nucleus; cytoplasm; cyclin-dependent protein kinase holoenzyme complex; centrosome	protein kinase activity; protein binding; protein kinase binding; cyclin-dependent protein serine/threonine kinase regulator activity	mitotic cell cycle phase transition; regulation of cyclin-dependent protein serine/threonine kinase activity; cell division
AT2G34850	maternal effect embryo arrest 25 (MEE25)	1.04254e-14	up	3.95239	Golgi apparatus; Golgi cisterna membrane; integral component of membrane	UDP-glucose 4-epimerase activity; UDP-arabinose 4-epimerase activity	embryo development ending in seed dormancy
AT1G10640	Pectin lyase-like superfamily protein	6.92519e-14	up	4.11614	extracellular region	polygalacturonase activity
AT1G01670	RING/U-box superfamily protein	1.61988e-07	up	4.84077	nucleus	ubiquitin-protein transferase activity	protein ubiquitination
AT2G17770	basic region/leucine zipper motif 27 (bZIP27)	2.07942e-08	up	5.4709	nucleus	DNA-binding transcription factor activity; protein self-association	response to chitin; regulation of transcription, DNA-templated; regulation of photoperiodism, flowering
AT1G63100	GRAS family transcription factor	5.52328e-22	up	5.59378	nucleus	sequence-specific DNA binding; DNA-binding transcription factor activity	regulation of transcription, DNA-templated
AT3G54590	hydroxyproline-rich glycoprotein (HRGP1)	5.07805e-15	up	9.81504	extracellular region; primary cell wall	structural constituent of cell wall	plant-type cell wall organization
AT5G36670	RING/FYVE/PHD zinc finger superfamily protein	3.79046e-17	up	10.9781	nucleus	RNA polymerase II regulatory region sequence-specific DNA binding; histone binding	positive regulation of transcription by RNA polymerase II
AT3G52500	Eukaryotic aspartyl protease family protein	8.19716e-104	up	30.5804	extracellular region; plant-type cell wall; membrane; cell wall	aspartic-type endopeptidase activity	protein catabolic process; proteolysis
