# Supplementary material for: Two Triacylglycerol Lipases Are Negative Regulators of Chilling Stress Tolerance in Arabidopsis
Source: Int J Mol Sci. 2022 Mar 21;23(6):3380. doi: 10.3390/ijms23063380 (PMC8950723; doi:10.3390/ijms23063380)
Supplement: Supplementary file 1 [file ijms-23-03380-s001.zip › ijms-1613663-supplementary/Supplemental Table S7 Genes with altered expression in the lip1 plants after 48 h of cold stress.xlsx]

## Sheet: cold 48 h
Supplemental Table 7 Genes with altered expression in the lip1 plants after 48 h of cold stress.
AGI ID	Gene description	False discovery rate (FDR)	down- or up-regulated	Fold change	GO Term
					Cellular component (C)	Molecular function (F)	Biological process (P)
AT5G67630	P-loop containing nucleoside triphosphate hydrolases superfamily protein	8.21459e-140	down	27.74	NuA4 histone acetyltransferase complex; plastid; nucleolus; chloroplast; R2TP complex	ATP binding	box C/D snoRNP assembly; chromatin remodeling; regulation of transcription by RNA polymerase II; histone acetylation
AT5G59140	BTB/POZ domain-containing protein	1.95774e-89	down	25.7145	nucleus; elongin complex; cytosol	ubiquitin-protein transferase activity	ubiquitin-dependent protein catabolic process; positive regulation of transcription elongation from RNA polymerase II promoter
AT4G31970	cytochrome P450, family 82, subfamily C, polypeptide 2 (CYP82C2)	2.23524e-70	down	20.0232	chloroplast; membrane; integral component of membrane	oxidoreductase activity; heme binding	indole glucosinolate metabolic process; defense response; oxidation-reduction process
AT2G30750	cytochrome P450, family 71, subfamily A, polypeptide 12 (CYP71A12)	3.50402e-122	down	19.8452	integral component of membrane; membrane	heme binding; iron ion binding; oxidoreductase activity	oxidation-reduction process; induced systemic resistance; response to bacterium
AT1G26240	Proline-rich extensin-like family protein	1.51753e-85	down	14.9434		structural constituent of cell wall	plant-type cell wall organization
AT1G26380	FAD-binding Berberine family protein	1.32508e-61	down	12.9675	endoplasmic reticulum; plasma membrane; cytoplasm; extracellular region	oxidoreductase activity; FAD binding	cellular response to hypoxia; oxidation-reduction process
AT2G43000	NAC domain containing protein 42 (NAC042)	2.34213e-59	down	11.0115	nucleus	DNA-binding transcription factor activity; DNA binding	regulation of transcription, DNA-templated; leaf senescence; hyperosmotic salinity response; anthocyanin-containing compound biosynthetic process
AT1G26410	FAD-binding Berberine family protein	2.1182e-40	down	9.86153	cytoplasm; extracellular region	oxidoreductase activity; FAD binding	cellular response to hypoxia; oxidation-reduction process
AT5G38900	Thioredoxin superfamily protein	1.21459e-64	down	9.60754	cytosol; chloroplast		defense response to fungus, incompatible interaction
AT2G15230	lipase 1 (LIP1)	6.29713e-34	down	7.99807	extracellular region; extracellular space	triglyceride lipase activity; lipase activity	lipid catabolic process
AT5G38910	RmlC-like cupins superfamily protein	2.47009e-32	down	7.80351	cell wall; apoplast; extracellular region	manganese ion binding; nutrient reservoir activity
AT3G26830	PHYTOALEXIN DEFICIENT 3 (PAD3)	2.71012e-39	down	7.49283	endoplasmic reticulum; integral component of membrane; intracellular membrane-bounded organelle	oxidoreductase activity	regulation of systemic acquired resistance; response to water deprivation; respond to stress
AT1G02920	glutathione S-transferase 7 (GSTF7)	2.60514e-97	down	6.02699	cytoplasm; chloroplast; nucleus; cytosol; vacuole; extracellular region	cobalt ion binding; glutathione transferase activity; glutathione binding; copper ion binding	defense response; response to salt stress; toxin catabolic process; glutathione metabolic process
AT2G30770	cytochrome P450, family 71, subfamily A, polypeptide 13 (CYP71A13)	3.58666e-23	down	5.86023	integral component of membrane; membrane; mitochondrion	oxidoreductase activity	oxidation-reduction process; defense response
AT1G79680	WALL ASSOCIATED KINASE (WAK)-LIKE 10 (WAKL10)	4.6155e-22	down	5.54354	extracellular region; integral component of membrane; plasma membrane	calcium ion binding; ATP binding; protein serine/threonine kinase activity	protein phosphorylation; defense response
AT3G18250	Putative membrane lipoprotein	1.06957e-29	down	5.47528	endoplasmic reticulum; integral component of membrane	molecular_function	biological_process
AT5G65600	Concanavalin A-like lectin protein kinase family protein	2.38447e-26	down	5.35796	integral component of membrane; extracellular region; plasma membrane	kinase activity; transmembrane receptor protein serine/threonine kinase activity	defense response
AT2G29350	Encodes a senescence associated protein required for resistance against fungal pathogens	3.11144e-23	down	5.34132	mitochondrion; chloroplast; peroxisome	alcohol dehydrogenase (NAD) activity	aging; defense response to insect; oxidation-reduction process
AT4G39950	cytochrome P450, family 79, subfamily B, polypeptide 2 (CYP79B2)	2.48731e-21	down	4.82767	chloroplast; membrane; integral component of membrane	iron ion binding; monooxygenase activity; oxidoreductase activity	response to water deprivation; defense response
AT5G44990	Glutathione S-transferase family protein	1.56009e-20	down	4.79427	cytoplasm; nucleus	glutathione transferase activity	biological_process
AT2G35980	YELLOW-LEAF-SPECIFIC GENE 9 (YLS9)	1.37786e-32	down	4.76727	chloroplast; plasmodesma; mitochondrion; anchored component of plasma membrane		leaf senescence; defense response to virus; response to other organism
AT4G04490	cysteine-rich RLK (RECEPTOR-like protein kinase) 36 (CRK36)	4.32998e-34	down	4.71277	plasma membrane; extracellular region; integral component of membrane	protein serine/threonine kinase activity; protein binding; ATP binding; kinase activity	protein phosphorylation; response to abscisic acid
AT1G14540	Peroxidase superfamily protein	1.09613e-22	down	4.47473	extracellular region	heme binding; peroxidase activity; metal ion binding	oxidation-reduction process; hydrogen peroxide catabolic process; response to oxidative stress
AT2G26560	phospholipase A 2A (PLA2A)	2.99035e-78	down	4.21785	membrane; chloroplast; cytoplasm; peroxisome	acylglycerol lipase activity; phospholipase activity; lipase activity	response to cadmium ion; lipid catabolic process; defense response
AT2G43570	chitinase, putative (CHI)	8.38215e-21	down	4.16882	secretory vesicle; plant-type cell wall; extracellular region; apoplast	chitinase activity; polysaccharide binding; chitin binding	systemic acquired resistance
AT1G78410	VQ motif-containing protein	5.50524e-18	down	4.10036	nucleus	protein binding	response to oxidative stress
AT3G60120	beta glucosidase 27 (BGLU27)	5.98748e-15	down	4.05283	nucleus	beta-glucosidase activity; scopolin beta-glucosidase activity	carbohydrate metabolic process; response to salt stress; glucosinolate catabolic process
AT3G16530	Legume lectin family protein	1.87868e-14	down	4.01358	cytosol; apoplast; cell wall; extracellular region; nucleus	carbohydrate binding	defense response to fungus; response to oomycetes; response to chitin
AT1G57630	Toll-Interleukin-Resistance (TIR) domain family protein	1.1588e-18	down	3.98846	chloroplast		cellular response to hypoxia; signal transduction
AT4G14370	Disease resistance protein (TIR-NBS-LRR class) family	2.75326e-13	down	3.89349	cytoplasm	phosphatidylinositol binding	signal transduction
AT1G26420	FAD-binding Berberine family protein	1.54618e-12	down	3.75305	cytoplasm; extracellular region	FAD binding; oxidoreductase activity	oxidation-reduction process
AT1G32350	alternative oxidase 1D (AOX1D)	7.85271e-13	down	3.74581	respirasome; mitochondrial inner membrane; integral component of membrane; mitochondrion	alternative oxidase activity; metal ion binding; ubiquinol:oxygen oxidoreductase activity	oxidation-reduction process; alternative respiration
AT5G67310	cytochrome P450, family 81, subfamily G, polypeptide 1 (CYP81G1)	1.86437e-12	down	3.71691	mitochondrion; membrane	oxidoreductase activity; heme binding; iron ion binding	indole glucosinolate metabolic process; oxidation-reduction process
AT2G04070	MATE efflux family protein	7.42614e-13	down	3.62486	plasma membrane; integral component of membrane	antiporter activity	drug transmembrane transport
AT1G51890	Leucine-rich repeat protein kinase family protein	3.98186e-22	down	3.61287	integral component of membrane; plasma membrane; nucleus	protein kinase activity	defense response to bacterium; protein phosphorylation
AT3G15356	Legume lectin family protein	1.60698e-14	down	3.60783	cytosol; cell wall; apoplast; extracellular region	carbohydrate binding	ethylene-activated signaling pathway; defense response
AT4G17090	chloroplast beta-amylase (CT-BMY)	8.66121e-15	down	3.58791	chloroplast stroma; extracellular region; cytosol	amylopectin maltohydrolase activity; beta-amylase activity	starch catabolic process; response to cold; maltose biosynthetic process
AT5G57220	cytochrome P450, family 81, subfamily F, polypeptide 2 (CYP81F2)	5.23438e-21	down	3.53569	integral component of membrane; membrane	oxidoreductase activity; iron ion binding; heme binding	defense response
AT4G35180	LYS/HIS transporter 7 (LHT7)	9.5563e-14	down	3.52261	integral component of membrane; plasma membrane	amino acid transmembrane transporter activity	amino acid transmembrane transport
AT1G76930	extensin 4 (EXT4)	1.41523e-30	down	3.44808	extracellular region; primary cell wall	structural constituent of cell wall	response to salicylic acid; response to jasmonic acid; plant-type cell wall organization; response to abscisic acid; response to wounding
AT1G32960	SBT3.3	1.76862e-13	down	3.44558	cell wall; extracellular space; extracellular region; apoplast; extracellular matrix	serine-type endopeptidase activity	induced systemic resistance; proteolysis
AT1G02930	glutathione S-transferase 6 (GSTF6)	8.46619e-28	down	3.43668	cell wall; extracellular region; chloroplast; cytosol; vacuole; cytoplasm; mitochondrion; plasmodesma	glutathione binding; glutathione transferase activity	response to oxidative stress; response to water deprivation; response to salt stress; toxin catabolic process; response to cadmium ion; defense response
AT1G21120	O-methyltransferase family protein	4.70991e-28	down	3.43592	cytosol; nucleus	O-methyltransferase activity; protein dimerization activity	aromatic compound biosynthetic process; indole glucosinolate metabolic process; methylation
AT3G54150	S-adenosyl-L-methionine-dependent methyltransferases superfamily protein	2.96201e-15	down	3.33918	cytoplasm; cytosol; nucleus	methyltransferase activity	pollen exine formation; pollen germination; methylation
AT5G56960	basic helix-loop-helix (bHLH) DNA-binding family protein	2.49859e-10	down	3.27154	nucleus	protein dimerization activity; DNA binding; DNA-binding transcription factor activity	regulation of transcription, DNA-templated; response to chitin
AT2G38860	Encodes protease I (pfpI)-like protein	5.66361e-21	down	3.2165	Golgi apparatus; cytoplasm	transferase activity	glutamine metabolic process
AT5G59680	Leucine-rich repeat protein kinase family protein	7.64876e-11	down	3.15139	integral component of membrane	protein serine/threonine kinase activity	phosphorylation; protein phosphorylation
AT3G63380	ATPase E1-E2 type family protein / haloacid dehalogenase-like hydrolase family protein	4.01833e-26	down	3.13949	integral component of membrane	metal ion binding; ATP binding; calmodulin binding	calcium ion transmembrane transport
AT2G45220	Plant invertase/pectin methylesterase inhibitor superfamily	9.56676e-11	down	3.12887	cell wall; membrane; extracellular region	pectinesterase inhibitor activity; pectinesterase activity; aspartyl esterase activity	defense response; cell wall modification; pectin catabolic process
AT2G46495	RING/U-box superfamily protein	3.19183e-10	down	3.09682	chloroplast; integral component of membrane; extracellular region	polysaccharide binding; metal ion binding; transferase activity	protein ubiquitination
AT3G48850	phosphate transporter 3;2 (PHT3;2)	5.06072e-11	down	3.09169	integral component of mitochondrial inner membrane; chloroplast	inorganic phosphate transmembrane transporter activity	phosphate ion transmembrane transport; response to salt stress
AT4G18250	receptor serine/threonine kinase, putative	2.61673e-15	down	3.08984		kinase activity	phosphorylation
AT4G31500	cytochrome P450, family 83, subfamily B, polypeptide 1 (CYP83B1)	1.30593e-13	down	3.0656	plasma membrane; chloroplast; mitochondrion; endoplasmic reticulum; integral component of membrane	heme binding; iron ion binding; oxidoreductase activity	induced systemic resistance; regulation of growth; shade avoidance; oxidation-reduction process
AT1G74080	MYB domain protein 122 (MYB122)	1.42302e-08	down	3.02771	nucleus; plasmodesma	DNA-binding transcription factor activity	regulation of transcription, DNA-templated; cell differentiation; response to insect
AT1G26250	Proline-rich extensin-like family protein	8.67124e-14	down	3.01215		structural constituent of cell wall	plant-type cell wall organization
AT1G67980	caffeoyl-CoA 3-O-methyltransferase (CCOAMT)	1.98262e-11	down	3.00696	chloroplast; cytoplasm; cytosol	O-methyltransferase activity; caffeoyl-CoA O-methyltransferase activity; metal ion binding	lignin biosynthetic process; methylation
AT2G43510	trypsin inhibitor protein 1 (TI1)	1.23377e-13	down	2.98003	secretory vesicle; extracellular region	serine-type endopeptidase inhibitor activity; ion channel inhibitor activity	defense response to fungus; defense response; killing of cells of other organism
AT5G46350	WRKY DNA-binding protein 8 (WRKY8)	1.64174e-12	down	2.9682	nucleus	DNA-binding transcription factor activity	regulation of transcription, DNA-templated; defense response
AT1G35230	arabinogalactan protein 5 (AGP5)	1.31914e-09	down	2.95948	anchored component of membrane; plasma membrane
AT5G39580	Peroxidase superfamily protein	1.00249e-09	down	2.90812	plasmodesma; extracellular region; plant-type cell wall; Golgi apparatus	peroxidase activity; metal ion binding; heme binding	oxidation-reduction process; response to oxidative stress
AT1G18570	MYB domain protein 51 (MYB51)	3.21562e-13	down	2.90758	nucleus	DNA-binding transcription factor activity	response to gibberellin; cell differentiation; response to salt stress; indole glucosinolate biosynthetic process; defense response
AT2G17740	Cysteine/Histidine-rich C1 domain family protein	5.16801e-08	down	2.89935	late endosome; nucleus	protein binding	megagametogenesis; microgametogenesis
AT1G17147	VQ motif-containing protein	1.44213e-08	down	2.87621	nucleus	protein binding	biological_process
AT2G15220	Plant basic secretory protein (BSP) family protein	5.64071e-09	down	2.85093	extracellular region
AT1G21240	wall associated kinase 3 (WAK3)	1.13475e-07	down	2.8484	plasma membrane; integral component of membrane	protein kinase activity	protein phosphorylation
AT1G18970	germin-like protein 4 (GLP4)	9.16353e-16	down	2.83912	extracellular region; apoplast; cell wall	manganese ion binding; nutrient reservoir activity
AT5G47850	CRINKLY4 related 4 (CCR4)	3.39181e-08	down	2.79785	extracellular region; integral component of membrane	protein kinase activity	protein phosphorylation
AT2G47550	Plant invertase/pectin methylesterase inhibitor superfamily	1.51131e-09	down	2.77103	cell wall; extracellular region	pectinesterase inhibitor activity; aspartyl esterase activity; pectinesterase activity	pectin catabolic process; cell wall modification
AT5G25250	SPFH/Band 7/PHB domain-containing membrane-associated protein family	1.80889e-13	down	2.73715	vacuolar membrane; plasmodesma; endosome; plasma membrane; plastid; cytoplasm	molecular_function	cellular response to hypoxia; endocytosis; membrane invagination
AT3G21080	ABC transporter-related	6.64713e-09	down	2.73264	nucleus; integral component of membrane	molecular_function	biological_process
AT4G04540	cysteine-rich RLK (RECEPTOR-like protein kinase) 39 (CRK39)	8.02815e-07	down	2.69267	plasma membrane; integral component of membrane; extracellular region	protein kinase activity; kinase activity; protein serine/threonine kinase activity; ATP binding	protein phosphorylation
AT5G49770	Leucine-rich repeat protein kinase family protein	4.62802e-08	down	2.68613	plastid; integral component of membrane; plasma membrane	protein binding; ATP binding; protein serine/threonine kinase activity	protein phosphorylation
AT1G68390	Core-2/I-branching beta-1,6-N-acetylglucosaminyltransferase family protein	3.60157e-09	down	2.67672	integral component of membrane	transferase activity, transferring glycosyl groups; acetylglucosaminyltransferase activity
AT1G47890	receptor like protein 7 (RLP7)	7.26578e-09	down	2.67469	extracellular region; plasma membrane; integral component of membrane	kinase activity	signal transduction
AT3G46280	protein kinase-related	4.8908e-09	down	2.67188	integral component of membrane; extracellular region	kinase activity	phosphorylation
AT1G16420	metacaspase 8 (MC8)	1.94695e-10	down	2.66974		cysteine-type endopeptidase activity	hydrogen peroxide-mediated programmed cell death; response to hydrogen peroxide; proteolysis; response to UV-C; response to oxidative stress
AT5G05600	2-oxoglutarate (2OG) and Fe(II)-dependent oxygenase superfamily protein	4.01752e-14	down	2.6639	cytoplasm; cytosol	metal ion binding; jasmonic acid hydrolase; dioxygenase activity; oxidoreductase activity	oxidation-reduction process; flavonoid biosynthetic process
AT1G21100	O-methyltransferase family protein	2.68589e-07	down	2.63555	cytosol; nucleus	O-methyltransferase activity	indole glucosinolate metabolic process; aromatic compound biosynthetic process; methylation
AT4G18170	WRKY DNA-binding protein 28 (WRKY28)	6.80245e-15	down	2.61016	nucleus	DNA-binding transcription factor activity; sequence-specific DNA binding	regulation of transcription, DNA-templated; regulation of cell fate specification
AT4G14630	germin-like protein 9 (GLP9)	1.29999e-07	down	2.59739	cell wall; extracellular region; plant-type vacuole; apoplast; plasma membrane	manganese ion binding; nutrient reservoir activity	response to salt stress
AT4G23280	cysteine-rich RLK (RECEPTOR-like protein kinase) 20 (CRK20)	6.00599e-07	down	2.58732	integral component of membrane; chloroplast; extracellular region; plasma membrane	protein serine/threonine kinase activity; kinase activity; protein kinase activity; ATP binding	protein phosphorylation; defense response
AT4G00720	shaggy-like protein kinase 32 (SK32)	5.66361e-21	down	2.58598	nucleus; cytosol	protein serine/threonine kinase activity; ATP binding; kinase activity	protein autophosphorylation; response to brassinosteroid
AT5G42380	calmodulin like 37 (CML37)	7.4823e-11	down	2.57883	nucleus; cytoplasm	calcium ion binding	response to ozone
AT4G40020	Myosin heavy chain-related protein	1.09174e-11	down	2.55949	cytoplasm	molecular_function	reciprocal meiotic recombination
AT1G68765	Encodes a small protein of 77 amino acids. Loss of function mutations are defective in the process of ethylene independent floral organ abscission	1.49525e-06	down	2.54481	extracellular space; extracellular region; apoplast	signaling receptor binding	regulation of gene expression; floral organ abscission
AT3G55970	One of 4 paralogs encoding a 2-oxoglutarate/Fe(II)-dependent oxygenases that hydroxylates JA to 12-OH-JA.	1.07544e-10	down	2.54098	cytoplasm	metal ion binding; jasmonic acid hydrolase; dioxygenase activity; oxidoreductase activity	regulation of jasmonic acid mediated signaling pathway; oxidation-reduction process
AT1G56250	phloem protein 2-B14 (PP2-B14)	3.12001e-07	down	2.53795	cytoplasm; nucleus; chloroplast	protein binding; carbohydrate binding
AT2G19190	FLG22-induced receptor-like kinase 1 (FRK1)	2.90864e-08	down	2.51857	extracellular region; integral component of membrane	protein serine/threonine kinase activity; ATP binding; protein binding; kinase activity	defense response to bacterium; protein phosphorylation
AT5G03350	Legume lectin family protein	7.39446e-06	down	2.50367	apoplast; cell wall; chloroplast; plasma membrane; extracellular region	carbohydrate binding; kinase activity	cellular response to salicylic acid stimulus; systemic acquired resistance; phosphorylation
AT4G30280	xyloglucan endotransglucosylase/hydrolase 18 (XTH18)	3.8494e-07	down	2.49305	extracellular region; Golgi apparatus; apoplast; cell wall	xyloglucan:xyloglucosyl transferase activity	cell wall organization; cell wall biogenesis; xyloglucan metabolic process
AT5G05730	anthranilate synthase alpha subunit 1 (ASA1)	8.34016e-10	down	2.48827	chloroplast; chloroplast stroma; anthranilate synthase complex	anthranilate synthase activity; metal ion binding	regulation of auxin biosynthetic process; response to ethylene; tryptophan biosynthetic process
AT1G56240	phloem protein 2-B13 (PP2-B13)	3.8966e-06	down	2.47907	chloroplast	carbohydrate binding
AT5G02780	glutathione transferase lambda 1 (GSTL1)	5.55191e-09	down	2.44784	cytoplasm		protein glutathionylation
AT4G02520	glutathione S-transferase PHI 2 (GSTF2)	3.77859e-16	down	2.44394	chloroplast stroma; cytosol; intracellular membrane-bounded organelle	glutathione transferase activity; quercitrin binding; camalexin binding; peroxidase activity	defense response; response to cold
AT3G25180	cytochrome P450, family 82, subfamily G, polypeptide 1 (CYP82G1)	1.93178e-05	down	2.42896	membrane; chloroplast; integral component of membrane	oxidoreductase activity; iron ion binding	terpene biosynthetic process; indole glucosinolate metabolic process; terpenoid biosynthetic process; oxidation-reduction process; defense response
AT3G02840	ARM repeat superfamily protein	2.51625e-06	down	2.42092	cytoplasm; nucleus		response to ozone
AT4G28420	Tyrosine transaminase family protein	4.53269e-06	down	2.39976	cytoplasm	transaminase activity; pyridoxal phosphate binding	biosynthetic process; cellular amino acid metabolic process
AT5G64120	Peroxidase superfamily protein	4.04379e-07	down	2.38992	extracellular region; apoplast; membrane; cell wall; plasmodesma; secretory vesicle	heme binding; peroxidase activity; metal ion binding	cellular oxidant detoxification; response to oxidative stress
AT4G02330	Encodes a pectin methylesterase that is sensitive to chilling stress and brassinosteroid regulation,	5.41437e-08	down	2.38014	cell wall; extracellular region	pectinesterase inhibitor activity; pectinesterase activity; aspartyl esterase activity	pectin catabolic process; response to brassinosteroid; response to cold
AT4G23140	cysteine-rich RLK (RECEPTOR-like protein kinase) 6 (CRK6)	2.98662e-05	down	2.3782	chloroplast; cytosol; integral component of membrane; plasma membrane	protein serine/threonine kinase activity	defense response to bacterium; protein phosphorylation; response to reactive oxygen species
AT3G26500	plant intracellular ras group-related LRR 2 (PIRL2)	3.47717e-12	down	2.37553	cellular_component		microgametogenesis; biological_process
AT2G43590	Chitinase family protein	1.13318e-16	down	2.37226	secretory vesicle; extracellular region	chitin binding; chitinase activity; polysaccharide binding	chitin catabolic process; polysaccharide catabolic process; defense response
AT4G28430	Reticulon family protein	3.37397e-06	down	2.34372	endoplasmic reticulum membrane; integral component of membrane; nucleus		biological_process
AT2G37430	C2H2 and C2HC zinc fingers superfamily protein	1.32836e-06	down	2.33384	nucleus	metal ion binding; nucleic acid binding; DNA-binding transcription factor activity	regulation of transcription, DNA-templated; response to chitin; cellular response to nickel ion; regulation of root development
AT4G21390	S-locus lectin protein kinase family protein	1.77474e-09	down	2.33345	plasma membrane; extracellular region; integral component of membrane	ATP binding; protein serine/threonine kinase activity; carbohydrate binding	protein phosphorylation; recognition of pollen
AT4G16563	Eukaryotic aspartyl protease family protein	2.4878e-15	down	2.3294	plant-type cell wall; extracellular region	aspartic-type endopeptidase activity	proteolysis; protein catabolic process
AT1G14870	encodes a membrane protein involved in zinc transport and detoxification	3.68753e-11	down	2.3246	plasma membrane; integral component of membrane; cytoplasm	molecular_function	response to oxidative stress
AT1G44130	Eukaryotic aspartyl protease family protein	7.23698e-05	down	2.31814	cell wall; Golgi apparatus; extracellular region	aspartic-type endopeptidase activity	protein catabolic process; proteolysis
AT1G07620	GTP-binding protein Obg/CgtA	3.57235e-08	down	2.31724	nucleus		defense response; shoot system development
AT1G21110	O-methyltransferase family protein	2.73435e-13	down	2.31506	nucleus; cytosol	O-methyltransferase activity	aromatic compound biosynthetic process; methylation
AT4G01700	Chitinase family protein	3.25325e-07	down	2.29362	extracellular region; cell wall; cytosol	polysaccharide binding; chitinase activity	chitin catabolic process; defense response
AT3G45060	high affinity nitrate transporter 2 (NRT2)	1.58511e-05	down	2.28445	vacuole membrane; plasma membrane; integral component of membrane; chloroplast	nitrate transmembrane transporter activity	cellular response to nitrate; nitrate assimilation; transmembrane transport
AT2G02010	glutamate decarboxylase 4 (GAD4)	8.71085e-10	down	2.27962	mitochondrion; cytosol; nucleus; chloroplast	calmodulin binding; glutamate decarboxylase activity; pyridoxal phosphate binding	glutamate metabolic process; glutamate catabolic process
AT3G28580	P-loop containing nucleoside triphosphate hydrolases superfamily protein	1.24589e-08	down	2.26935	integral component of membrane; endoplasmic reticulum	ATP binding; hydrolase activity; ATPase activity	response to abscisic acid; response to singlet oxygen
AT3G50930	cytochrome BC1 synthesis (BCS1)	3.25189e-16	down	2.2558	integral component of membrane; mitochondrion; mitochondrial envelope; plasma membrane	ATPase activity; identical protein binding; ATP binding	response to bacterium; salicylic acid mediated signaling pathway
AT5G47220	ethylene responsive element binding factor 2 (ERF2)	1.44213e-08	down	2.24964	nucleus; intracellular	DNA-binding transcription factor activity; DNA binding	induced systemic resistance, jasmonic acid mediated signaling pathway; ethylene-activated signaling pathway; regulation of transcription, DNA-templated
AT2G32020	Acyl-CoA N-acyltransferases (NAT) superfamily protein	1.08796e-08	down	2.2418	cytoplasm	transferase activity, transferring acyl groups	response to abscisic acid
AT2G20800	NAD(P)H dehydrogenase B4 (NDB4)	3.73404e-06	down	2.23621	mitochondrion; plastid; peroxisome	calcium ion binding; NADH dehydrogenase activity
AT1G28480	a member of the glutaredoxin family that regulates protein redox state	9.1633e-05	down	2.231	cytoplasm; nucleus	protein binding; electron transfer activity; protein disulfide oxidoreductase activity	jasmonic acid mediated signaling pathway; cell redox homeostasis
AT4G23220	cysteine-rich RLK (RECEPTOR-like protein kinase) 14 (CRK14)	6.20842e-10	down	2.22672	integral component of membrane; plasma membrane; cytosol; extracellular region	ATP binding; protein serine/threonine kinase activity; kinase activity	defense response to bacterium; protein phosphorylation
AT1G36060	Integrase-type DNA-binding superfamily protein	6.23457e-06	down	2.2162	nucleus	DNA-binding transcription factor activity; sequence-specific DNA binding; DNA binding	regulation of transcription, DNA-templated; ethylene-activated signaling pathway; response to water
AT4G17500	ethylene responsive element binding factor 1 (ERF-1)	3.58065e-06	down	2.1832	nucleus	DNA binding; DNA-binding transcription factor activity	regulation of transcription, DNA-templated; ethylene-activated signaling pathway
AT1G13210	autoinhibited Ca2+/ATPase II (ACA.l)	1.25501e-12	down	2.1791	plasma membrane; mitochondrion; trans-Golgi network; integral component of membrane	magnesium ion binding; ATP binding	phospholipid translocation; Golgi vesicle budding
AT4G39580	Galactose oxidase/kelch repeat superfamily protein	1.09743e-05	down	2.17047	cytoplasm	molecular_function	biological_process
AT4G21380	receptor kinase 3 (RK3)	6.79276e-18	down	2.16401	vacuole; chloroplast; plasmodesma; integral component of membrane; plasma membrane	transmembrane receptor protein serine/threonine kinase activity	recognition of pollen; protein phosphorylation
AT3G53600	C2H2-type zinc finger family protein	0.000134805	down	2.15425	nucleus	nucleic acid binding; DNA-binding transcription factor activity	cellular response to water deprivation; regulation of transcription, DNA-templated; response to chitin
AT1G05880	member of a family of ‘RING between RING fingers' (RBR) domain proteins with E3 ligase activity	0.000451846	down	2.14694	nucleus; ubiquitin ligase complex; cytoplasm	ubiquitin protein ligase activity	ubiquitin-dependent protein catabolic process
AT4G39830	Cupredoxin superfamily protein	2.25741e-06	down	2.13897	extracellular region	copper ion binding; oxidoreductase activity	positive regulation of defense response to insect; oxidation-reduction process
AT4G01010	cyclic nucleotide-gated channel 13 (CNGC13)	1.00564e-08	down	2.13823	integral component of membrane; mitochondrion; plasma membrane	cAMP binding; calmodulin binding; cGMP binding; ion channel activity
AT2G33710	Integrase-type DNA-binding superfamily protein	7.36503e-09	down	2.12814	nucleus; nucleolus	protein binding; DNA-binding transcription factor activity; DNA binding	regulation of transcription, DNA-templated; ethylene-activated signaling pathway; response to chitin
AT1G14550	Peroxidase superfamily protein	0.000169895	down	2.12373	extracellular region	peroxidase activity; heme binding; metal ion binding	oxidation-reduction process
AT2G40750	WRKY DNA-binding protein 54 (WRKY54)	0.000710314	down	2.12006	nucleus	DNA-binding transcription factor activity	regulation of response to osmotic stress; regulation of jasmonic acid mediated signaling pathway
AT3G62150	P-glycoprotein 21 (PGP21)	5.73509e-09	down	2.09156	plasma membrane; vacuolar membrane; cytosol; nucleus; integral component of membrane	auxin influx transmembrane transporter activity; auxin efflux transmembrane transporter activity	auxin efflux; basipetal auxin transport; auxin influx
AT4G12500	Bifunctional inhibitor/lipid-transfer protein/seed storage 2S albumin superfamily protein	0.000234693	down	2.09073	cell wall; extracellular region
AT5G39110	RmlC-like cupins superfamily protein	0.00118412	down	2.07092	cell wall; extracellular region; apoplast	manganese ion binding; nutrient reservoir activity
AT1G33590	Leucine-rich repeat (LRR) family protein	4.41516e-14	down	2.06403	plasma membrane; plant-type cell wall; cell wall; nucleus; chloroplast		signal transduction; response to karrikin
AT1G01480	1-amino-cyclopropane-1-carboxylate synthase 2 (ACS2)	2.3648e-05	down	2.02693	cytoplasm	pyridoxal phosphate binding; protein binding; 1-aminocyclopropane-1-carboxylate synthase activity	ethylene biosynthetic process; 1-aminocyclopropane-1-carboxylate biosynthetic process; fruit ripening
AT2G26010	plant defensin 1.3 (PDF1.3)	0.000812128	down	2.02554	secretory vesicle; extracellular region	molecular_function	killing of cells of other organism; defense response to fungus; defense response
AT3G56710	sigma factor binding protein 1 (SIB1)	3.67134e-05	down	2.02502	nucleus; chloroplast	protein binding	cellular response to light stimulus; positive regulation of DNA-binding transcription factor activity
AT5G48657	defense protein-related	2.82332e-07	down	2.02492	nucleus	molecular_function	biological_process
AT3G48840	RNA-binding (RRM/RBD/RNP motifs) family protein	0.00165269	down	2.02291	cytoplasm		biological_process
AT5G22250	Polynucleotidyl transferase, ribonuclease H-like superfamily protein	3.6291e-08	down	2.01138	nucleus; CCR4-NOT core complex; P-body	3'-5' exonuclease activity; poly(A)-specific ribonuclease activity	nuclear-transcribed mRNA poly(A) tail shortening; negative regulation of translation; exonucleolytic catabolism of deadenylated mRNA
AT1G51780	IAA-leucine resistant (ILR)-like gene 5 (ILL5)	0.00236218	down	2.00923	endoplasmic reticulum lumen; nucleus; chloroplast	IAA-amino acid conjugate hydrolase activity; metal ion binding	regulation of systemic acquired resistance
AT1G28390	Protein kinase superfamily protein	8.33335e-05	down	2.00789	plasma membrane; nucleus	protein serine/threonine kinase activity; ATP binding	protein phosphorylation
AT2G41090	Calcium-binding EF-hand family protein	4.38136e-05	down	2.00021	cytoplasm; cytosol	calcium ion binding; protein binding	cellular response to oxidative stress; calcium-mediated signaling
AT5G49920	Octicosapeptide/Phox/Bem1p family protein	0.00229798	up	2.01568	nucleus	molecular_function	biological_process
AT2G19310	HSP20-like chaperones superfamily protein	5.71022e-08	up	2.05067	cytoplasm	unfolded protein binding; protein self-association	response to heat; protein folding
AT5G19120	Eukaryotic aspartyl protease family protein	2.35554e-06	up	2.05884	extracellular region	aspartic-type endopeptidase activity	protein catabolic process; proteolysis
AT2G33580	Protein kinase superfamily protein	2.95962e-07	up	2.07975	plasma membrane; extracellular region	protein kinase activity	protein phosphorylation
AT4G11660	HSFB2B	3.9203e-12	up	2.14958	nucleus	DNA-binding transcription factor activity	negative regulation of transcription, DNA-templated; cellular response to heat
AT1G74930	encodes a member of the DREB subfamily A-5 of ERF/AP2 transcription factor family	0.000451846	up	2.16195	nucleus	DNA-binding transcription factor activity; DNA binding	regulation of transcription, DNA-templated; cell division; ethylene-activated signaling pathway
AT1G10560	plant U-box 18 (PUB18)	2.80072e-05	up	2.2158	membrane; cytoplasm; nucleus; endomembrane system	ubiquitin-protein transferase activity; ubiquitin protein ligase activity; protein binding	regulation of stomatal movement; protein ubiquitination; regulation of abscisic acid-activated signaling pathway
AT1G60190	ARM repeat superfamily protein	1.4523e-08	up	2.26106	chloroplast; nucleus; cytoplasm	ubiquitin-protein transferase activity	protein ubiquitination; regulation of seed germination
AT1G79740	hAT transposon superfamily	5.35484e-08	up	2.29839	nucleus; cytosol		biological_process
AT4G25490	C-repeat/DRE binding factor 1 (CBF1)	3.39765e-07	up	2.38416	nucleus	DNA-binding transcription factor activity	cold acclimation; positive regulation of transcription, DNA-templated; response to cold
AT3G59940	Galactose oxidase/kelch repeat superfamily protein	1.29999e-07	up	2.39671	nucleus; cytoplasm; cytosol	molecular_function	negative regulation of cytokinin-activated signaling pathway; regulation of phenylpropanoid metabolic process; protein ubiquitination
AT2G41870	Remorin family protein	2.29392e-07	up	2.44494	cytoplasm; plasma membrane	protein self-association; kinase binding; protein binding	response to salt stress; response to water deprivation; response to abscisic acid; response to mannitol
AT3G26510	Octicosapeptide/Phox/Bem1p family protein	7.42614e-13	up	2.49137	nucleus	protein binding	biological_process
AT3G10040	sequence-specific DNA binding transcription factor	3.25325e-07	up	2.50813	nucleus	protein binding; DNA-binding transcription factor activity	regulation of transcription, DNA-templated; regulation of cellular response to hypoxia
AT3G24500	multiprotein bridging factor 1C (MBF1C)	2.23094e-13	up	2.70271	nucleus; nucleolus; cytoplasm; intracellular	DNA-binding transcription factor activity	response to water deprivation; positive regulation of transcription; response to abscisic acid; ethylene-activated signaling pathway
AT2G21210	SAUR-like auxin-responsive protein family	1.94847e-11	up	2.70959	chloroplast; mitochondrion	molecular_function	response to chitin
AT5G56550	OXIDATIVE STRESS 3 (OXS3)	1.99335e-10	up	2.79417	nuclear speck; nucleus	molecular_function	response to oxidative stress
AT3G12900	2-oxoglutarate (2OG) and Fe(II)-dependent oxygenase superfamily protein	7.41356e-08	up	2.88573	cytoplasm	2-oxoglutarate-dependent dioxygenase activity	oxidation-reduction process
AT1G14200	RING/U-box superfamily protein	2.17911e-18	up	2.93847	nucleus; cytoplasm	ubiquitin protein ligase activity	protein ubiquitination
AT4G19690	iron-regulated transporter 1 (IRT1)	6.3671e-12	up	3.16856	endosome; trans-Golgi network; plasma membrane; vacuole; chloroplast	iron ion transmembrane transporter activity	iron ion transport
AT4G31940	cytochrome P450, family 82, subfamily C, polypeptide 4 (CYP82C4)	1.99935e-10	up	3.18453	integral component of membrane; membrane; chloroplast	heme binding; oxidoreductase activity	oxidation-reduction process
AT3G51910	heat stress transcription factor A7A (HSFA7A)	2.23094e-13	up	3.55708	nucleus	DNA-binding transcription factor activity	positive regulation of transcription, DNA-templated; response to heat
AT2G26150	heat stress transcription factor A2 (HSFA2)	4.58732e-30	up	4.37558	integral component of membrane; nucleus; cytoplasm	DNA-binding transcription factor activity	positive regulation of transcription, DNA-templated; response to heat
AT5G48540	receptor-like protein kinase-related family protein	2.73149e-190	up	71.8406	secretory vesicle; extracellular region	molecular_function	response to karrikin
