# Supplementary material for: Two Triacylglycerol Lipases Are Negative Regulators of Chilling Stress Tolerance in Arabidopsis
Source: Int J Mol Sci. 2022 Mar 21;23(6):3380. doi: 10.3390/ijms23063380 (PMC8950723; doi:10.3390/ijms23063380)
Supplement: Supplementary file 1 [file ijms-23-03380-s001.zip › ijms-1613663-supplementary/Supplemental Table S8 Genes with altered expression in the mpl1lip1 plants under control conditions.xlsx]

## Sheet: cold 0 h
Supplemental Table 8 Genes with altered expression in the mpl1lip1 plants under control conditions.
AGI ID	Gene description	False discovery rate (FDR)	down- or up-regulated	Fold change	GO Term
					Cellular component (C)	Molecular function (F)	Biological process (P)
AT2G15230	lipase 1 (LIP1)	8.47661e-137	down	55.3423	extracellular region; extracellular space	triglyceride lipase activity; lipase activity	lipid catabolic process
AT2G35230	VQ motif-containing protein	2.36106e-38	down	11.5122	nucleus; polar nucleus	protein binding	regulation of seed growth; endosperm development
AT2G44910	homeobox-leucine zipper protein 4 (HB4)	2.53323e-17	down	3.84225	plasmodesma; nucleus	protein binding; DNA-binding transcription factor activity; sequence-specific DNA binding	response to hormone; shade avoidance; regulation of transcription, DNA-templated
AT2G26150	heat stress transcription factor A2 (HSFA2)	8.33507e-07	down	3.24565	integral component of membrane; nucleus; cytoplasm	DNA-binding transcription factor activity	regulation of transcription, DNA-templated; cellular response to unfolded protein
AT5G44680	DNA glycosylase superfamily protein	2.69509e-32	down	3.10374	nucleus	DNA-3-methyladenine glycosylase activity	base-excision repair
AT4G34530	cryptochrome-interacting basic-helix-loop-helix 1 (CIB1)	9.55698e-08	down	3.05851	nucleus	DNA-binding transcription factor activity	regulation of transcription, DNA-templated; positive regulation of flower development; response to blue light
AT3G58120	bZIP61	1.37237e-21	down	2.89029	nucleus	DNA-binding transcription factor activity	positive regulation of transcription, DNA-templated
AT3G23730	xyloglucan endotransglucosylase/hydrolase 16 (XTH16)	4.47241e-11	down	2.8734	cell wall; apoplast; extracellular region	xyloglucan:xyloglucosyl transferase activity	xyloglucan metabolic process; cell wall biogenesis
AT4G38400	expansin-like A2 (EXLA2)	5.35187e-10	down	2.83765	membrane; extracellular region; plant-type cell wall; plasmodesma		unidimensional cell growth; sexual reproduction; plant-type cell wall loosening; response to cyclopentenone
AT4G16970	Protein kinase superfamily protein	2.79193e-10	down	2.83703	cytoplasm; nucleus	protein serine/threonine kinase activity	Protein phosphorylation
AT1G21910	Integrase-type DNA-binding superfamily protein	1.33932e-08	down	2.7826	nucleus	DNA-binding transcription factor activity	ethylene-activated signaling pathway; positive regulation of transcription, DNA-templated; cellular response to heat; response to salicylic acid; response to jasmonic acid; cellular response to freezing
AT1G62180	5'adenylylphosphosulfate reductase 2 (APR2)	9.94065e-20	down	2.77212	chloroplast stroma; chloroplast	phosphoadenylyl-sulfate reductase (thioredoxin) activity	oxidation-reduction process
AT2G42380	bZIP34	1.37165e-12	down	2.76201	nucleus	DNA-binding transcription factor activity	positive regulation of transcription, DNA-templated
AT5G65080	MADS AFFECTING FLOWERING 5 (MAF5)	2.56961e-09	down	2.64783	nucleus	DNA-binding transcription factor activity	negative regulation of flower development; vernalization response
AT1G73600	S-adenosyl-L-methionine-dependent methyltransferases superfamily protein	2.75476e-08	down	2.61302	cytoplasm	phosphoethanolamine N-methyltransferase activity	diacylglycerol biosynthetic process; triglyceride biosynthetic process; pollen development; methylation
AT1G23030	ARM repeat superfamily protein	8.07264e-18	down	2.57244	cytoplasm; nucleus	ubiquitin-protein transferase activity	response to chitin; protein ubiquitination; protein autoubiquitination
AT2G21650	a member of a small sub-family of single MYB transcription factors	3.42629e-07	down	2.55745	nucleus	DNA-binding transcription factor activity	embryo development ending in seed dormancy; gravitropism; response to red light
AT5G57560	Xyloglucan endotransglucosylase/hydrolase 22	3.05125e-10	down	2.54997	apoplast; secretory vesicle; cell wall; chloroplast; Golgi apparatus	xyloglucan:xyloglucosyl transferase activity; hydrolase activity, hydrolyzing O-glycosyl compounds	xyloglucan metabolic process; response to mechanical stimulus; response to auxin; response to brassinosteroid; cell wall biogenesis; response to heat; response to cold
AT2G29500	HSP20-like chaperones superfamily protein	5.14751e-05	down	2.54893	cytoplasm	protein self-association; unfolded protein binding	protein folding; response to hydrogen peroxide; response to heat
AT5G53500	Transducin/WD40 repeat-like superfamily protein.	2.78116e-05	down	2.49612	cytoplasm	Rab GTPase binding
AT5G48490	Bifunctional inhibitor/lipid-transfer protein/seed storage 2S albumin superfamily protein	2.43302e-05	down	2.47538	secretory vesicle; extracellular region	fatty acid binding	systemic acquired resistance
AT1G10550	xyloglucan:xyloglucosyl transferase 33 (XTH33)	6.27051e-08	down	2.46588	integral component of plasma membrane; cell wall; apoplast; extracellular region	xyloglucan:xyloglucosyl transferase activity	xyloglucan metabolic process; cell wall biogenesis
AT1G22330	RNA-binding (RRM/RBD/RNP motifs) family protein	3.89746e-15	down	2.46522	nucleus	mRNA binding	germ cell development
AT5G24420	6-phosphogluconolactonase 5 (PGL5)	3.85064e-05	down	2.33967	cytoplasm; cytosol	6-phosphogluconolactonase activity	carbohydrate metabolic process; pentose-phosphate shunt, oxidative branch
AT2G23130	arabinogalactan protein 17 (AGP17)	1.74224e-05	down	2.29454	anchored component of membrane; plasma membrane	molecular_function	response to cyclopentenone
AT3G44990	xyloglucan endo-transglycosylase-related 8 (XTR8)	0.000203743	down	2.29408	plasma membrane; cell wall; extracellular region; apoplast	xyloglucan-specific endo-beta-1,4-glucanase activity; xyloglucan:xyloglucosyl transferase activity	xyloglucan metabolic process; cell wall macromolecule catabolic process; cell wall biogenesis; cell wall organization
AT4G17460	Encodes a class II HD-ZIP protein that regulates meristematic activity in different tissues, and that it is necessary for the correct formation of the gynoecium	1.06574e-13	down	2.29309	nucleus	DNA-binding transcription factor activity	regulation of transcription, DNA-templated; gynoecium development; floral meristem determinacy
AT4G16780	homeobox protein 2 (HB-2)	9.95863e-15	down	2.28952	nucleus	protein homodimerization activity; DNA-binding transcription factor activity	response to far red light; red, far-red light phototransduction; response to auxin; negative regulation of transcription, DNA-templated; lateral root formation; shoot system morphogenesis; shade avoidance
AT3G01550	phosphoenolpyruvate (pep)/phosphate translocator 2 (PPT2)	3.83619e-05	down	2.27968	plasma membrane; Golgi apparatus; chloroplast membrane; integral component of membrane	phosphoenolpyruvate:phosphate antiporter activity	phosphoglycerate transmembrane transport; phosphoenolpyruvate transport; transmembrane transport
AT3G50060	myb domain protein 77 (MYB77)	3.4727e-05	down	2.27036	nucleus	protein binding; DNA-binding transcription factor activity; sequence-specific DNA binding	positive regulation of auxin mediated signaling pathway; regulation of transcription, DNA-templated; response to salicylic acid; lateral root development; response to ethylene; response to chitin
AT4G17810	C2H2 and C2HC zinc fingers superfamily protein	5.12115e-06	down	2.19618	nucleus	DNA-binding transcription factor activity; nucleic acid binding	regulation of transcription, DNA-templated
AT5G65070	MADS AFFECTING FLOWERING 4 (MAF4)	5.7608e-05	down	2.1852	nucleus; plasma membrane	DNA-binding transcription factor activity	negative regulation of flower development
AT2G28630	3-ketoacyl-CoA synthase 12 (KCS12)	1.11323e-08	up	2.58454	chloroplast; endoplasmic reticulum; membrane	3-oxo-cerotoyl-CoA synthase activity; very-long-chain 3-ketoacyl-CoA synthase activity	fatty acid biosynthetic process
AT5G40390	seed imbibition 1-like (SIP1)	3.04481e-13	up	2.59503	cytoplasm; chloroplast	galactinol-sucrose galactosyltransferase activity	response to abscisic acid; mannitol biosynthetic process; sucrose biosynthetic process; response to water deprivation; raffinose family oligosaccharide biosynthetic process; response to oxidative stress
AT2G17040	NAC domain containing protein 36 (NAC036)	1.16418e-05	up	2.62426	nucleus	DNA-binding transcription factor activity	response to chitin; inflorescence morphogenesis; negative regulation of cell size; leaf morphogenesis
AT2G33380	RESPONSIVE TO DESSICATION 20 (RD20)	8.72363e-09	up	2.63551	chloroplast membrane; monolayer-surrounded lipid storage body; endoplasmic reticulum; intracellular membrane-bounded organelle; vacuole	monooxygenase activity; calcium ion binding; plant seed peroxidase activity	response to cold; response to desiccation; defense response to fungus; response to salt stress; oxidation-reduction process; regulation of reactive oxygen species metabolic process
AT5G01100	O-fucosyltransferase family protein	7.51921e-07	up	2.63853	nucleus; Golgi membrane; Golgi apparatus; integral component of membrane; cytoplasm	transferase activity, transferring glycosyl groups	fucose metabolic process; cell wall organization; cell adhesion; regulation of plant-type cell wall organization or biogenesis
AT1G17420	lipoxygenase 3 (LOX3)	3.53093e-08	up	2.64322	chloroplast	metal ion binding; linoleate 13S-lipoxygenase activity	stamen filament development; response to fungus; response to jasmonic acid; lipid oxidation; defense response
AT1G69260	ABI five binding protein (AFP1)	7.01392e-08	up	2.65881	nucleus		negative regulation of transcription, DNA-templated; abscisic acid-activated signaling pathway
AT2G21910	cytochrome P450, family 96, subfamily A, polypeptide 5 (CYP96A5)	5.69497e-05	up	2.66284	extracellular region; integral component of membrane	monooxygenase activity; heme binding; iron ion binding; oxidoreductase activity	oxidation-reduction process
AT1G31350	KAR-UP F-box 1 (KUF1)	6.43076e-11	up	2.68009	nucleus; chloroplast	protein binding	protein ubiquitination; response to karrikin
AT5G44210	erf domain protein 9 (ERF9)	7.26534e-06	up	2.68245	nucleus; intracellular; membrane	DNA binding; DNA-binding transcription factor activity; sequence-specific DNA binding	regulation of transcription, DNA-templated; ethylene-activated signaling pathway; glucosinolate metabolic process; defense response
AT2G41190	Transmembrane amino acid transporter family protein	7.88019e-06	up	2.71851	vacuolar membrane; integral component of membrane; nucleus; plasma membrane	amino acid transmembrane transporter activity	amino acid transmembrane transport
AT5G18470	Curculin-like (mannose-binding) lectin family protein	3.20451e-09	up	2.73133	plant-type cell wall; extracellular region	carbohydrate binding	response to karrikin
AT3G05640	Protein phosphatase 2C family protein	2.06436e-10	up	2.78249	mitochondrion; plasma membrane	protein serine/threonine phosphatase activity	protein dephosphorylation; response to water deprivation; negative regulation of growth; regulation of microtubule binding
AT4G11470	cysteine-rich RLK (RECEPTOR-like protein kinase) 31 (CRK31)	5.32228e-05	up	2.79321	integral component of membrane; extracellular region; plasma membrane	ATP binding; protein kinase activity; protein serine/threonine kinase activity	defense response to bacterium; protein phosphorylation
AT5G57220	cytochrome P450, family 81, subfamily F, polypeptide 2 (CYP81F2)	5.18415e-06	up	2.8159	integral component of membrane; membrane	oxidoreductase activity; heme binding	defense response; indole glucosinolate metabolic process
AT5G65600	Concanavalin A-like lectin protein kinase family protein	4.08763e-05	up	2.83684	integral component of membrane; extracellular region; plasma membrane	kinase activity	defense response; protein phosphorylation
AT3G55500	expansin A16 (EXPA16)	3.76056e-07	up	2.86651	membrane; cell wall; extracellular region		unidimensional cell growth; plant-type cell wall loosening; syncytium formation; plant-type cell wall organization
AT1G28010	P-glycoprotein 14 (PGP14)	4.04897e-14	up	2.87917	nucleus; integral component of membrane	ATPase-coupled transmembrane transporter activity; ATP binding; ATPase activity
AT1G78070	Transducin/WD40 repeat-like superfamily protein	2.71191e-10	up	2.88673	nucleus; Cul4-RING E3 ubiquitin ligase complex	molecular_function	biological_process
AT1G68050	flavin-binding, kelch repeat, f box 1 (FKF1)	1.41801e-13	up	2.93634	SCF ubiquitin ligase complex; nucleus; cytosol	photoreceptor activity; protein binding	positive regulation of flower development; regulation of gene expression; circadian rhythm; protein ubiquitination; response to blue light
AT4G14365	XB3 ortholog 4 in Arabidopsis thaliana (XBAT34)	5.22453e-10	up	2.97634	nucleus	transferase activity; metal ion binding	protein ubiquitination
AT1G69870	nitrate transporter 1 (NRT1)	1.76873e-38	up	3.12178	integral component of membrane; plasma membrane; chloroplast	low-affinity nitrate transmembrane transporter activity	nitrate assimilation; nitrate transport
AT1G01120	3-ketoacyl-CoA synthase 1 (KCS1)	1.02285e-25	up	3.12965	endoplasmic reticulum membrane; cytoplasm; integral component of membrane; membrane; cytosolic ribosome; endoplasmic reticulum	3-oxo-lignoceronyl-CoA synthase activity; fatty acid elongase activity	wax biosynthetic process; fatty acid biosynthetic process; response to light stimulus; fatty acid elongation; cuticle development; response to cold; very long-chain fatty acid metabolic process
AT1G22810	Integrase-type DNA-binding superfamily protein	1.81693e-06	up	3.17243	nucleus; cytoplasm	DNA-binding transcription factor activity; DNA binding	cellular response to water deprivation; ethylene-activated signaling pathway; regulation of transcription, DNA-templated
AT4G23180	cysteine-rich RLK (RECEPTOR-like protein kinase) 10 (CRK10)	2.78667e-18	up	3.25161	integral component of membrane; plasma membrane; cytosol	protein kinase activity; ATP binding; protein serine/threonine kinase activity	protein phosphorylation; defense response to bacterium
AT1G65390	phloem protein 2 A5 (PP2-A5)	9.43519e-10	up	3.33075	nucleus; chloroplast; cytoplasm; endomembrane system	carbohydrate binding	response to jasmonic acid stimulus involved in jasmonic acid and ethylene-dependent systemic resistance; salicylic acid mediated signaling pathway; defense response to insect; signal transduction
AT1G65790	receptor kinase 1 (RK1)	3.86664e-11	up	3.71467	plasma membrane; chloroplast; extracellular region; nucleus	protein serine/threonine kinase activity	protein phosphorylation; protein autophosphorylation
AT4G25480	dehydration response element B1A (DREB1A)	2.11838e-08	up	3.83561	nucleus	protein binding; DNA-binding transcription factor activity; DNA binding	response to water deprivation; response to cold; regulation of transcription, DNA-templated; cold acclimation
AT4G23220	cysteine-rich RLK (RECEPTOR-like protein kinase) 14 (CRK14)	5.86555e-12	up	3.92923	integral component of membrane; plasma membrane; cytosol; extracellular region	ATP binding; protein serine/threonine kinase activity; kinase activity	defense response to bacterium; protein phosphorylation
AT1G05675	UDP-Glycosyltransferase superfamily protein	2.28389e-10	up	4.13491	intracellular membrane-bounded organelle	UDP-glycosyltransferase activity
AT1G72520	PLAT/LH2 domain-containing lipoxygenase family protein	1.25493e-22	up	4.94692	chloroplast	linoleate 13S-lipoxygenase activity; metal ion binding	anther development; response to ozone; response to wounding; stamen filament development; lipid oxidation; defense response
AT1G56600	galactinol synthase 2 (GolS2)	9.31487e-17	up	5.05883	Golgi apparatus; nucleus	transferase activity, transferring glycosyl groups	response to water deprivation; response to abscisic acid; response to cold; galactose metabolic process; response to salt stress; response to oxidative stress
AT3G24420	alpha/beta-Hydrolases superfamily protein	1.52341e-17	up	5.17106	nucleus; cytoplasm	hydrolase activity
AT1G60190	ARM repeat superfamily protein	1.31725e-14	up	5.19706	chloroplast; nucleus; cytoplasm	ubiquitin-protein transferase activity	protein ubiquitination; regulation of seed germination
AT1G07430	highly ABA-induced PP2C gene 2 (HAI2)	3.15211e-14	up	5.47293	cytosol; plasma membrane; chloroplast; nucleus	protein binding; protein serine/threonine phosphatase activity	response to water deprivation; protein dephosphorylation; stomatal movement; leaf senescence; negative regulation of abscisic acid-activated signaling pathway
AT5G59220	highly ABA-induced PP2C gene 1 (HAI1)	1.34246e-16	up	5.63885	nucleus; cis-Golgi network membrane; cytosol; chloroplast; Golgi apparatus	protein binding; protein serine/threonine phosphatase activity	response to water deprivation; protein dephosphorylation; stomatal movement; leaf senescence; negative regulation of abscisic acid-activated signaling pathway
AT1G02400	gibberellin 2-oxidase 6 (GA2OX6)	1.15786e-25	up	5.98456	chloroplast; cytoplasm	oxidoreductase activity; metal ion binding; C-19 gibberellin 2-beta-dioxygenase activityy	gibberellin biosynthetic process; oxidation-reduction process
AT5G41900	alpha/beta-Hydrolases superfamily protein	1.68529e-20	up	6.00803	plasma membrane; extracellular region; cytoplasm; cell wall	hydrolase activity	cell wall organization
AT4G00970	cysteine-rich RLK (RECEPTOR-like protein kinase) 41 (CRK41)	1.50128e-32	up	6.02137	integral component of membrane; plasma membrane; chloroplast	ATP binding; protein kinase activity; protein serine/threonine kinase activity	protein phosphorylation
AT4G23810	WRKY53	8.16721e-28	up	6.1071	chloroplast; nucleus	DNA-binding transcription factor activity	positive regulation of transcription, DNA-templated; defense response
AT5G52310	LOW-TEMPERATURE-INDUCED 78 (LTI78)	1.76506e-37	up	6.92435	plastid; cytoplasm; nucleus; cytosol	molecular_function	response to salt stress; leaf senescence; response to abscisic acid; response to water deprivation; circadian rhythm; response to mannitol; response to cold
AT2G20880	Integrase-type DNA-binding superfamily protein	1.15054e-20	up	7.2769	nucleus; cytoplasm	protein binding; sequence-specific DNA binding; DNA-binding transcription factor activity	regulation of transcription, DNA-templated; ethylene-activated signaling pathway; response to chitin
AT1G64380	Integrase-type DNA-binding superfamily protein	2.55201e-41	up	7.85861	nucleus	DNA-binding transcription factor activity; DNA binding	regulation of transcription, DNA-templated; ethylene-activated signaling pathway; response to chitin
AT4G28140	Integrase-type DNA-binding superfamily protein	3.01972e-36	up	8.44336	nucleus	DNA-binding transcription factor activity; DNA binding	ethylene-activated signaling pathway; regulation of transcription, DNA-templated; response to chitin
AT1G48750	Bifunctional inhibitor/lipid-transfer protein/seed storage 2S albumin superfamily protein	2.75245e-28	up	11.4954	extracellular region		lipid transport
AT4G11521	Receptor-like protein kinase-related family protein	2.75991e-37	up	13.1962	extracellular region
AT4G23900	Nucleoside diphosphate kinase family protein	7.09562e-36	up	14.0553	mitochondrial intermembrane space; chloroplast thylakoid lumen; cytosol	zinc ion binding; ATP binding; nucleoside diphosphate kinase activity	GTP biosynthetic process; CTP biosynthetic process; nucleoside diphosphate phosphorylation; UTP biosynthetic process
AT3G26310	cytochrome P450, family 71, subfamily B, polypeptide 35 (CYP71B35)	4.4126e-68	up	29.881	integral component of membrane; membrane	oxidoreductase activity; heme binding	oxidation-reduction process
