# Supplementary material for: Two Triacylglycerol Lipases Are Negative Regulators of Chilling Stress Tolerance in Arabidopsis
Source: Int J Mol Sci. 2022 Mar 21;23(6):3380. doi: 10.3390/ijms23063380 (PMC8950723; doi:10.3390/ijms23063380)
Supplement: Supplementary file 1 [file ijms-23-03380-s001.zip › ijms-1613663-supplementary/Supplemental Table S9 Genes with altered expression in the mpl1lip1 plants 6 h after cold stress.xlsx]

## Sheet: cold 6 h
Supplemental Table 9 Genes with altered expression in the mpl1lip1 plants 6 h after cold stress.
AGI ID	Gene description	False discovery rate (FDR)	down- or up-regulated	Fold change	GO Term
					Cellular component (C)	Molecular function (F)	Biological process (P)
AT1G01050	pyrophosphorylase 1 (PPa1)	2.7835e-266	down	149.814	cytoplasm; cytosol; nucleus	inorganic diphosphatase activity; magnesium ion binding	phosphate-containing compound metabolic process; lipid storage
AT2G15230	lipase 1 (LIP1)	3.54068e-83	down	27.3521	extracellular region; extracellular space	triglyceride lipase activity; lipase activity	lipid catabolic process
AT5G24240	Phosphatidylinositol 3- and 4-kinase ;Ubiquitin family protein	1.37266e-44	down	12.6672	nucleus; chloroplast; peroxisome	1-phosphatidylinositol 4-kinase activity	response to salt; response to abscisic acid; regulation of flower development
AT5G14180	Myzus persicae-induced lipase 1 (MPL1)	1.42234e-15	down	4.85308	extracellular region	triglyceride lipase activity; lipase activity	lipid catabolic process
AT5G23050	acyl-activating enzyme 17 (AAE17)	2.25463e-47	down	4.4403	chloroplast		cellular catabolic process
AT3G45060	high affinity nitrate transporter 2 (NRT2)	1.03758e-09	down	3.72746	vacuole membrane; plasma membrane; integral component of membrane; chloroplast	nitrate transmembrane transporter activity	cellular response to nitrate; nitrate transport
AT5G19320	RAN GTPase activating protein 2 (RANGAP2)	1.55358e-06	down	3.05816	vacuolar membrane; phragmoplast; spindle; endoplasmic reticulum; plastid; nuclear envelope	GTPase activator activity	response to salt stress; nucleocytoplasmic transport
AT2G20780	Major facilitator superfamily protein	3.81228e-24	down	2.97923	integral component of plasma membrane; chloroplast; integral component of membrane	carbohydrate transmembrane transporter activity	transmembrane transport
AT3G22640	cupin family protein	8.08481e-07	down	2.92415	extracellular region; plant-type cell wall	nutrient reservoir activity	response to virus; response to cytokinin
AT2G28630	3-ketoacyl-CoA synthase 12 (KCS12)	4.21914e-07	down	2.8099	chloroplast; endoplasmic reticulum; membrane	3-oxo-cerotoyl-CoA synthase activity	fatty acid biosynthetic process
AT5G03360	DC1 domain-containing protein	2.84949e-07	down	2.73892	cellular_component
AT2G19800	myo-inositol oxygenase 2 (MIOX2)	7.63592e-10	down	2.6395	cytoplasm	inositol oxygenase activity; iron ion binding	inositol catabolic process; oxidation-reduction process
AT1G43790	tracheary element differentiation-related 6 (TED6)	1.82915e-05	down	2.58278	nucleus; integral component of membrane	molecular_function	plant-type secondary cell wall biogenesis
AT1G66040	VARIANT IN METHYLATION 4 (VIM4)	2.61476e-05	down	2.56198	nuclear heterochromatin; nucleus	ubiquitin protein ligase activity; metal ion binding	chromatin organization; protein ubiquitination; maintenance of DNA methylation
AT1G53480	MTO 1 RESPONDING DOWN 1 (MRD1)	0.000116842	down	2.52145	mitochondrion	molecular_function	biological_process
AT4G21680	NITRATE TRANSPORTER 1 (NRT1)	0.000101469	down	2.46998	nucleus; plasma membrane; integral component of membrane	symporter activity; nitrate transmembrane transporter activity	transmembrane transport; nitrate assimilation; response to cadmium ion; response to nitrate
AT1G35140	PHOSPHATE-INDUCED 1 (PHI-1)	2.79611e-05	down	2.40365	extracellular space; Golgi apparatus; extracellular region; apoplast; cell wall	molecular_function	response to hypoxia
AT4G26260	myo-inositol oxygenase 4 (MIOX4)	0.000113157	down	2.35496	cytoplasm	inositol oxygenase activity; iron ion binding	syncytium formation; inositol catabolic process; oxidation-reduction process
AT1G58370	Encodes a protein with xylanase activity	0.000432545	down	2.33235	cell wall; extracellular region	endo-1,4-beta-xylanase activity
AT1G10400	UDP-Glycosyltransferase superfamily protein	0.000397686	down	2.32513	intracellular membrane-bounded organelle	UDP-glycosyltransferase activity
AT4G25810	xyloglucan endotransglycosylase 6 (XTR6)	0.000352402	down	2.32166	Golgi apparatus; cell wall; extracellular region; apoplast	xyloglucan:xyloglucosyl transferase activity	cell wall biogenesis; xyloglucan metabolic process; cell wall organization
AT1G34370	Encodes a putative nuclear Cys(2)His(2)-type zinc finger protein involved in H+ and Al3+ rhizotoxicity	0.000227149	down	2.30922	nucleus	DNA-binding transcription factor activity	regulation of transcription, DNA-templated; response to acidic pH; response to aluminum ion
AT1G11260	sugar transporter 1 (STP1)	2.06539e-07	down	2.30718	plasma membrane; extracellular region; plasmodesma; nucleus; vacuole; cytoplasm	monosaccharide transmembrane transporter activity	monosaccharide transmembrane transport
AT3G60140	Encodes a protein similar to beta-glucosidase and is a member of glycoside hydrolase family 1	7.37134e-05	down	2.2753		beta-glucosidase activity	response to sucrose; response to salt stress; glucosinolate catabolic process
AT4G13310	cytochrome P450, family 71, subfamily A, polypeptide 20 (CYP71A20)	0.00116463	down	2.27464	mitochondrion; membrane; integral component of membrane; plasmodesma	heme binding; oxidoreductase activity	oxidation-reduction process
AT1G19610	PDF1.4	0.000260932	down	2.2666	extracellular region	molecular_function	defense response to fungus; killing of cells of other organism; defense response
AT5G49360	beta-xylosidase 1 (BXL1)	2.07289e-07	down	2.26419	extracellular region; apoplast; cell wall; plastid	alpha-L-arabinofuranosidase activity; xylan 1,4-beta-xylosidase activity	xylan catabolic process; arabinan catabolic process; seed coat development
AT1G10550	xyloglucan:xyloglucosyl transferase 33 (XTH33)	9.64116e-06	down	2.25852	integral component of plasma membrane; cell wall; apoplast; extracellular region	hydrolase activity, hydrolyzing O-glycosyl compounds; xyloglucan:xyloglucosyl transferase activity	plant-type cell wall modification involved in multidimensional cell growth; xyloglucan metabolic process; cell wall biogenesis
AT3G23730	xyloglucan endotransglucosylase/hydrolase 16 (XTH16)	7.68704e-09	down	2.25237	cell wall; apoplast; extracellular region	xyloglucan:xyloglucosyl transferase activity; hydrolase activity, hydrolyzing O-glycosyl compounds	xyloglucan metabolic process; cell wall biogenesis; cell wall organization
AT1G08630	threonine aldolase 1 (THA1)	0.000458703	down	2.24876	cytoplasm; cytosol	L-allo-threonine aldolase activity; lyase activity; threonine aldolase activity	threonine catabolic process; cellular amino acid metabolic process; glycine biosynthetic process
AT1G16130	wall associated kinase-like 2 (WAKL2)	6.068e-05	down	2.23842	plasma membrane; cell wall; integral component of membrane	protein serine/threonine kinase activity	protein autophosphorylation
AT1G50040	formin-like protein, putative	0.000356264	down	2.2182	nucleus	molecular_function	growth, hormone-mediated signaling pathway, response to lipid, response to organonitrogen compound
AT3G51400	Unknown protein	1.32967e-06	down	2.21699	mitochondrion	molecular_function	biological_process
AT5G20240	PISTILLATA (PI)	0.000161804	down	2.21422	nucleus; cytoplasm	DNA-binding transcription factor activity	specification of floral organ identity; cell differentiation
AT3G45660	Major facilitator superfamily protein	0.00174603	down	2.19937	integral component of membrane; plasma membrane; extracellular region	peptide:proton symporter activity	transmembrane transport; nitrate assimilation
AT5G65080	MADS AFFECTING FLOWERING 5 (MAF5)	9.95719e-05	down	2.1845	nucleus	DNA-binding transcription factor activity	negative regulation of flower development; vernalization response
AT4G18940	RNA ligase/cyclic nucleotide phosphodiesterase family protein	0.00286106	down	2.16401	cytoplasm	ligase activity; 2',3'-cyclic-nucleotide 3'-phosphodiesterase activity	cyclic nucleotide metabolic process
AT4G25470	C-repeat/DRE binding factor 2 (CBF2)	6.51473e-05	down	2.16185	nucleus	DNA-binding transcription factor activity; sequence-specific DNA binding	response to cold; regulation of transcription, DNA-templated; cold acclimation
AT5G56100	glycine-rich protein / oleosin	0.000432545	down	2.16101	integral component of membrane; nucleus; monolayer-surrounded lipid storage body	molecular_function
AT2G23130	arabinogalactan protein 17 (AGP17)	2.32957e-16	down	2.13749	anchored component of membrane; plasma membrane	molecular_function	response to cyclopentenone
AT1G70290	trehalose-6-phosphatase synthase S8 (TPS8)	0.000110685	down	2.12697	cytoplasm; chloroplast; cytosol	trehalose-phosphatase activity	trehalose biosynthetic process
AT1G21400	Thiamin diphosphate-binding fold (THDP-binding) superfamily protein	0.000187368	down	2.11512	mitochondrion; integral component of membrane; chloroplast	alpha-ketoacid dehydrogenase activity; oxidoreductase activity	cellular response to sucrose starvation; oxidation-reduction process
AT5G66250	kinectin-related	0.00355487	down	2.10782	nucleus		biological_process
AT5G14120	Major facilitator superfamily protein	7.49467e-06	down	2.10671	vacuolar membrane; vacuole; integral component of membrane
AT5G47560	tonoplast dicarboxylate transporter (TDT)	6.41266e-05	down	2.09876	vacuolar membrane; cell; vacuole; integral component of membrane	malate transmembrane transporter activity	malate transport; regulation of intracellular pH
AT1G55390	Cysteine/Histidine-rich C1 domain family protein	0.00394566	down	2.09026	nucleus
AT1G33790	jacalin lectin family protein	3.98896e-09	down	2.07552	cytoplasm; chloroplast	carbohydrate binding
AT1G12240	Encodes a vacuolar invertase betaFruct4	0.000779984	down	2.06741	vacuole; vacuolar membrane; endoplasmic reticulum membrane; integral component of membrane; Golgi membrane; cell wall	sucrose alpha-glucosidase activity; beta-fructofuranosidase activity	primary root development; sucrose metabolic process; abscisic acid-activated signaling pathway; response to bacterium; cellular response to gibberellin stimulus
AT1G72790	hydroxyproline-rich glycoprotein family protein	4.5421e-07	down	2.06679	plasma membrane; nucleus; cytosol; integral component of membrane	molecular_function	biological_process
AT5G24030	SLAC1 homologue 3 (SLAH3)	4.17681e-06	down	2.06046	plasma membrane; integral component of membrane	voltage-gated anion channel activity; protein binding	cellular ion homeostasis; response to water deprivation; response to salt stress; chloride transport; transmembrane transport
AT3G50560	NAD(P)-binding Rossmann-fold superfamily protein	1.62771e-05	down	2.04185	cellular_component		oxidation-reduction process
AT5G64120	Peroxidase superfamily protein	0.00196425	down	2.02738	extracellular region; apoplast; membrane; cell wall; plasmodesma; secretory vesicle	heme binding; peroxidase activity; metal ion binding	cellular oxidant detoxification; response to oxidative stress
AT4G17090	chloroplast beta-amylase (CT-BMY)	3.57938e-17	down	2.00962	chloroplast stroma; extracellular region; cytosol	amylopectin maltohydrolase activity; beta-amylase activity	starch catabolic process; response to cold; maltose biosynthetic process
AT2G03480	Encodes QUASIMODO2 LIKE2 (QUL2), a paralog of QUASIMODO2 (QUA2). AT1G78240 (QUA2), AT1G13860 (QUL1) and AT2G03480 (QUL2) form a clade with a possible role in plant vasculature development.	3.41279e-10	down	2.00408	endoplasmic reticulum membrane; trans-Golgi network; Golgi apparatus; mitochondrion; endosome; integral component of membrane	methyltransferase activity	methylation
AT5G22920	CHY-type/CTCHY-type/RING-type Zinc finger protein	0.000108765	down	2.00403	nucleus; endoplasmic reticulum	transferase activity; zinc ion binding	regulation of stomatal opening; protein ubiquitination
AT5G24160	squalene monoxygenase 6 (SQE6)	0.00325195	down	2.00097	endoplasmic reticulum; integral component of membrane; mitochondrion; extracellular region	squalene monooxygenase activity; flavin adenine dinucleotide binding	sterol biosynthetic process; oxidation-reduction process
AT2G15090	3-ketoacyl-CoA synthase 8 (KCS8)	7.1773e-14	down	2.00088	endoplasmic reticulum membrane; chloroplast; integral component of membrane	3-oxo-arachidoyl-CoA synthase activity; 3-oxo-lignoceronyl-CoA synthase activity	fatty acid biosynthetic process; very long-chain fatty acid metabolic process; fatty acid elongation
AT5G58340	MYB-like HTH transcriptional regulator family protein	0.00852973	up	2.00212	nucleus	DNA binding	regulation of transcription, DNA-templated
AT2G24560	GDSL-like Lipase/Acylhydrolase family protein	0.00111071	up	2.01409	chloroplast; extracellular region	hydrolase activity, acting on ester bonds	lipid catabolic process
AT2G25980	Mannose-binding lectin superfamily protein	1.05468e-05	up	2.01432	cytoplasm; plasmodesma	carbohydrate binding
AT2G39250	Encodes a AP2 domain transcription factor that can repress flowering	3.69016e-07	up	2.01439	nucleus; nucleolus	DNA-binding transcription factor activity; DNA binding	regulation of transcription, DNA-templated; ethylene-activated signaling pathway
AT3G28420	Putative membrane lipoprotein	0.00728482	up	2.03393	mitochondrion; integral component of membrane	molecular_function	biological_process
AT3G14890	phosphoesterase	3.04533e-08	up	2.04065	nucleoplasm; nucleus	ATP-dependent polydeoxyribonucleotide 5'-hydroxyl-kinase activity; zinc ion binding; double-stranded DNA binding; protein binding	DNA repair; DNA demethylation; DNA 3' dephosphorylation involved in DNA repair; nucleotide phosphorylation
AT1G33750	Terpenoid cyclases/Protein prenyltransferases superfamily protein	0.00509893	up	2.05198	cytoplasm; chloroplast	magnesium ion binding; terpene synthase activity; cyclase activity	sesquiterpene biosynthetic process; terpenoid biosynthetic process
AT2G30340	LOB domain-containing protein 13 (LBD13)	0.000570327	up	2.05459	nucleus; membrane	protein binding	positive regulation of transcription, DNA-templated; lateral root formation
AT4G25630	fibrillarin 2 (FIB2)	7.31999e-11	up	2.05584	box C/D snoRNP complex; nucleolus; Cajal body; mediator complex; small-subunit processome; nucleus; cytosol	rRNA methyltransferase activity; snoRNA binding; RNA binding; ribonuclease activity; histone-glutamine methyltransferase activity	box C/D snoRNA 3'-end processing; histone glutamine methylation; rRNA processing; RNA methylation; rRNA methylation
AT5G52300	LOW-TEMPERATURE-INDUCED 65 (LTI65)	0.000364534	up	2.07022	cytoplasm	molecular_function	response to water deprivation; abscisic acid-activated signaling pathway; response to abscisic acid; leaf senescence; response to cold; response to salt stress
AT4G33905	Peroxisomal membrane 22 kDa (Mpv17/PMP22) family protein	0.00435774	up	2.07285	cytoplasm; mitochondrion; integral component of membrane		biological_process
AT2G23630	SKU5 similar 16 (sks16)	0.00131637	up	2.08631	extracellular region	copper ion binding, oxidoreductase activity	floral organ abscission
AT5G63660	PDF2.5	0.0017599	up	2.09943	extracellular region		killing of cells of other organism; defense response; defense response to fungus
AT5G08250	Cytochrome P450 superfamily protein	0.00423208	up	2.10788	cellular_component	heme binding; oxidoreductase activity	oxidation-reduction process
AT1G52690	Late embryogenesis abundant protein (LEA) family protein	0.000820839	up	2.11057	cytosol	molecular_function	response to freezing; response to water deprivation; protein stabilization
AT3G43110	transmembrane protein	0.000376212	up	2.11278	extracellular region; integral component of membrane	molecular_function	biological_process
AT1G23410	Ribosomal protein S27a / Ubiquitin family protein	0.000227149	up	2.12705	cytosolic small ribosomal subunit; nucleus; cytoplasm; plasmodesma; Golgi apparatus	metal ion binding; protein tag; ubiquitin protein ligase binding	protein ubiquitination; modification-dependent protein catabolic process; translation
AT1G43800	Plant stearoyl-acyl-carrier-protein desaturase family protein	0.00338242	up	2.13956	chloroplast; membrane; chloroplast stroma	acyl-[acyl-carrier-protein] desaturase activity; metal ion binding; stearoyl-[acp] desaturase activity	fatty acid metabolic process; fatty acid biosynthetic process; oxidation-reduction process
AT3G62760	Encodes glutathione transferase belonging to the phi class of GSTs	0.00267358	up	2.13998	cytoplasm; cytosol	glutathione transferase activity; glutathione binding	glutathione metabolic process; toxin catabolic process
AT3G48240	Octicosapeptide/Phox/Bem1p family protein	0.000105936	up	2.16374	nucleus	molecular_function	biological_process
AT3G23470	Cyclopropane-fatty-acyl-phospholipid synthase	0.00283017	up	2.16516	cytoplasm		methylation
AT4G23810	WRKY53	8.70324e-05	up	2.17957	chloroplast; nucleus	DNA-binding transcription factor activity	positive regulation of transcription, DNA-templated; response to ozone; defense response
AT2G34850	NAD(P)-binding Rossmann-fold superfamily protein	6.88274e-05	up	2.21507	Golgi apparatus; Golgi cisterna membrane; integral component of membrane	UDP-glucose 4-epimerase activity; UDP-arabinose 4-epimerase activity	embryo development ending in seed dormancy; galactose metabolic process; capsule polysaccharide biosynthetic process; UDP-L-arabinose biosynthetic process; pollen tube development
AT2G17620	Cyclin B2;1 (CYCB2;1)	0.000910716	up	2.22496	nucleus; cytoplasm; cyclin-dependent protein kinase holoenzyme complex; centrosome	protein kinase activity; protein binding; protein kinase binding; cyclin-dependent protein serine/threonine kinase regulator activity	mitotic cell cycle phase transition; regulation of cyclin-dependent protein serine/threonine kinase activity; cell division
AT1G10560	plant U-box 18 (PUB18)	3.69516e-06	up	2.45074	membrane; cytoplasm; nucleus; endomembrane system	ubiquitin-protein transferase activity; ubiquitin protein ligase activity; protein binding	regulation of stomatal movement; protein ubiquitination; abscisic acid-activated signaling pathway; regulation of seed germination
AT3G25680	SLH domain protein	8.31728e-09	up	2.52668	chloroplast envelope; cytosol; plastid	molecular_function	biological_process
AT4G37160	SKU5 similar 15 (sks15)	2.29544e-05	up	2.53914	extracellular region	oxidoreductase activity; copper ion binding; pectinesterase activity	oxidation-reduction process
AT4G30830	myosin-like protein	8.59347e-06	up	2.72005	nucleus	molecular_function	response to abscisic acid
AT1G17147	VQ motif-containing protein	1.06463e-08	up	3.55144	nucleus	protein binding	biological_process
AT3G25882	encodes a kinase that physically interacts with NPR1/NIM1	2.71892e-15	up	4.58237	nucleus	protein binding	regulation of systemic acquired resistance
